# Supplementary material for: Predicting patient enrollment in a telephone-based principal care management service using topic modeling
Source: PLOS Digit Health. 2025 Sep 18;4(9):e0000992. doi: 10.1371/journal.pdig.0000992 (PMC12445525; doi:10.1371/journal.pdig.0000992)
Supplement: S1 Appendix — (XLSX) [file pdig.0000992.s002.xlsx]

## Sheet: 3 Topics
Doc ID	Topic1	Topic2	Topic3
1	0.427117	0.0740363	0.498846
2	0.245523	0.152213	0.602264
3	0.314937	0.306782	0.378281
4	0.381383	0.200008	0.418609
5	0.466117	0.184493	0.34939
6	0.294943	0.0995901	0.605466
7	0.337407	0.184804	0.477789
8	0.368589	0.448662	0.18275
9	0.921279	0.0314681	0.0472531
10	0.0920609	0.0360118	0.871927
11	0.678354	0.0472405	0.274406
12	0.51118	0.169222	0.319598
13	0.199368	0.365581	0.435052
14	0.188134	0.661753	0.150113
15	0.2849	0.35219	0.362911
16	0.492629	0.0977066	0.409664
17	0.125007	0.173267	0.701726
18	0.397669	0.193542	0.408789
19	0.22055	0.0144591	0.76499
20	0.262351	0.0914417	0.646207
21	0.33827	0.0968882	0.564842
22	0.262184	0.235729	0.502088
23	0.281088	0.166331	0.552581
24	0.346965	0.614581	0.038454
25	0.207819	0.311508	0.480673
26	0.796867	0.0401781	0.162955
27	0.310665	0.361639	0.327696
28	0.324244	0.103071	0.572685
29	0.0867663	0.831885	0.081349
30	0.370474	0.0521751	0.577351
31	0.273365	0.558455	0.16818
32	0.0634146	0.132943	0.803642
33	0.0915005	0.793476	0.115024
34	0.607577	0.0811198	0.311303
35	0.554897	0.157216	0.287887
36	0.241039	0.38185	0.377111
37	0.15593	0.646481	0.197589
38	0.663486	0.0571293	0.279385
39	0.314218	0.448493	0.237289
40	0.323088	0.0467367	0.630175
41	0.563103	0.0681867	0.36871
42	0.0560849	0.562826	0.381089
43	0.558528	0.0342376	0.407234
44	0.0629731	0.0326915	0.904335
45	0.520114	0.0913342	0.388552
46	0.137864	0.0367476	0.825389
47	0.159829	0.315873	0.524297
48	0.398378	0.503462	0.0981603
49	0.634402	0.0490986	0.316499
50	0.626751	0.0213698	0.351879
51	0.103759	0.0272926	0.868949
52	0.025805	0.773983	0.200212
53	0.162665	0.151263	0.686072
54	0.169391	0.0156158	0.814994
55	0.581765	0.108036	0.310198
56	0.457389	0.468052	0.0745588
57	0.196147	0.314555	0.489298
58	0.295478	0.630021	0.0745004
59	0.317953	0.080003	0.602044
60	0.201756	0.204534	0.593711
61	0.230362	0.0992248	0.670413
62	0.200493	0.0315831	0.767924
63	0.601655	0.0603626	0.337983
64	0.266347	0.460013	0.273641
65	0.295672	0.535224	0.169103
66	0.0594812	0.472246	0.468273
67	0.0875174	0.588092	0.324391
68	0.13382	0.0215709	0.844609
69	0.195912	0.497446	0.306642
70	0.27558	0.301003	0.423417
71	0.124185	0.668039	0.207776
72	0.713197	0.105643	0.18116
73	0.200845	0.530797	0.268358
74	0.0640896	0.630452	0.305459
75	0.304826	0.315102	0.380073
76	0.296172	0.1092	0.594627
77	0.110471	0.0230635	0.866465
78	0.788643	0.150209	0.0611474
79	0.477779	0.462089	0.0601323
80	0.64911	0.248812	0.102077
81	0.861097	0.0279327	0.11097
82	0.133966	0.136006	0.730028
83	0.712066	0.168309	0.119625
84	0.130982	0.571185	0.297832
85	0.0812418	0.0422125	0.876546
86	0.15712	0.825596	0.0172843
87	0.676284	0.0423416	0.281374
88	0.161425	0.194816	0.643759
89	0.200127	0.439636	0.360237
90	0.117856	0.728269	0.153875
91	0.357201	0.254369	0.38843
92	0.308778	0.020174	0.671048
93	0.645651	0.212994	0.141356
94	0.370094	0.415343	0.214563
95	0.284717	0.0327239	0.682559
96	0.0922119	0.498741	0.409047
97	0.394495	0.509599	0.0959064
98	0.176261	0.6155	0.208238
99	0.260803	0.375025	0.364172
100	0.0970967	0.20041	0.702493
101	0.43846	0.150932	0.410609
102	0.428248	0.475659	0.0960936
103	0.552098	0.408886	0.0390158
104	0.28131	0.247854	0.470836
105	0.909298	0.0282299	0.0624716
106	0.206642	0.323057	0.470301
107	0.487018	0.476589	0.0363923
108	0.203533	0.0475796	0.748887
109	0.412927	0.111683	0.47539
110	0.120737	0.169574	0.709689
111	0.149033	0.0461485	0.804819
112	0.812223	0.14884	0.0389376
113	0.170191	0.52595	0.303859
114	0.231821	0.490944	0.277235
115	0.0598879	0.727055	0.213057
116	0.386711	0.573082	0.0402068
117	0.484745	0.12413	0.391125
118	0.374873	0.104685	0.520442
119	0.200317	0.0497607	0.749922
120	0.0287186	0.178062	0.793219
121	0.0111675	0.963465	0.0253677
122	0.461589	0.312077	0.226334
123	0.116784	0.0836496	0.799566
124	0.0641817	0.689887	0.245931
125	0.480694	0.0227025	0.496603
126	0.115047	0.331804	0.553149
127	0.508379	0.0618219	0.429799
128	0.111002	0.058135	0.830863
129	0.434935	0.381806	0.183259
130	0.573556	0.314254	0.11219
131	0.737699	0.200471	0.06183
132	0.335293	0.379295	0.285411
133	0.260225	0.547066	0.192709
134	0.22848	0.344493	0.427026
135	0.0281557	0.0423513	0.929493
136	0.120654	0.0118638	0.867482
137	0.199589	0.0598011	0.74061
138	0.219058	0.421724	0.359217
139	0.457516	0.18318	0.359303
140	0.218466	0.0305878	0.750946
141	0.219809	0.464898	0.315293
142	0.758611	0.168756	0.0726326
143	0.286275	0.176252	0.537473
144	0.142854	0.0506933	0.806452
145	0.729087	0.0404612	0.230452
146	0.702546	0.189709	0.107745
147	0.549389	0.399044	0.0515668
148	0.286846	0.0420322	0.671122
149	0.585971	0.0265768	0.387453
150	0.466395	0.108925	0.42468
151	0.712974	0.124193	0.162832
152	0.509191	0.0435222	0.447287
153	0.561089	0.0939979	0.344913
154	0.187543	0.424437	0.388021
155	0.39634	0.180515	0.423144
156	0.432328	0.370178	0.197494
157	0.547877	0.0309521	0.421171
158	0.163556	0.0859582	0.750486
159	0.227399	0.460643	0.311957
160	0.260107	0.621927	0.117966
161	0.16776	0.065116	0.767124
162	0.136174	0.106816	0.75701
163	0.682377	0.07051	0.247113
164	0.637472	0.221657	0.140871
165	0.201367	0.0441471	0.754486
166	0.0865022	0.0389394	0.874558
167	0.30877	0.139986	0.551244
168	0.344669	0.0777276	0.577603
169	0.513384	0.315606	0.17101
170	0.416592	0.105728	0.47768
171	0.864878	0.0187689	0.116353
172	0.213477	0.0158281	0.770694
173	0.413159	0.186709	0.400133
174	0.0385281	0.783664	0.177808
175	0.42812	0.539049	0.0328306
176	0.452566	0.101907	0.445527
177	0.236509	0.163797	0.599694
178	0.428812	0.38925	0.181939
179	0.814952	0.0248157	0.160233
180	0.305471	0.599052	0.0954767
181	0.0641505	0.581904	0.353946
182	0.796273	0.113703	0.0900249
183	0.567062	0.269744	0.163194
184	0.459875	0.122172	0.417953
185	0.546343	0.0543412	0.399315
186	0.562463	0.242285	0.195252
187	0.132112	0.591685	0.276203
188	0.173079	0.364584	0.462337
189	0.363012	0.0742917	0.562697
190	0.00664546	0.982388	0.0109664
191	0.429942	0.441199	0.128858
192	0.77489	0.0272113	0.197899
193	0.265392	0.258254	0.476353
194	0.921429	0.0222164	0.0563545
195	0.281399	0.355509	0.363093
196	0.22468	0.468169	0.307151
197	0.201305	0.183797	0.614898
198	0.101727	0.0290353	0.869238
199	0.138656	0.579295	0.282049
200	0.168877	0.468745	0.362378
201	0.524558	0.0347136	0.440729
202	0.0249367	0.360894	0.614169
203	0.692254	0.0328691	0.274877
204	0.590368	0.31714	0.092492
205	0.0802925	0.385213	0.534495
206	0.535575	0.0231511	0.441274
207	0.59507	0.0666786	0.338251
208	0.188662	0.349838	0.461499
209	0.0924255	0.0249758	0.882599
210	0.152181	0.468033	0.379786
211	0.0801953	0.363429	0.556375
212	0.387024	0.0151263	0.59785
213	0.332696	0.101045	0.566259
214	0.744672	0.0690771	0.18625
215	0.538949	0.113472	0.347579
216	0.407921	0.177508	0.414571
217	0.122477	0.732657	0.144866
218	0.204194	0.0844297	0.711376
219	0.324717	0.301319	0.373963
220	0.206919	0.437655	0.355426
221	0.153105	0.310198	0.536698
222	0.791864	0.164776	0.0433598
223	0.323344	0.294525	0.382131
224	0.201938	0.104523	0.693538
225	0.424399	0.0263038	0.549297
226	0.133433	0.180894	0.685673
227	0.332916	0.246641	0.420444
228	0.131716	0.0134074	0.854877
229	0.137277	0.421799	0.440924
230	0.471896	0.465628	0.062476
231	0.187302	0.570405	0.242293
232	0.276604	0.459309	0.264087
233	0.0583326	0.759046	0.182621
234	0.449188	0.0473793	0.503433
235	0.328768	0.126592	0.544641
236	0.415906	0.538583	0.0455115
237	0.190781	0.0745857	0.734633
238	0.254311	0.241322	0.504367
239	0.447527	0.196204	0.356269
240	0.385434	0.16911	0.445456
241	0.556125	0.170587	0.273288
242	0.0407218	0.211645	0.747634
243	0.625181	0.330099	0.0447206
244	0.204976	0.576558	0.218465
245	0.904967	0.0191974	0.0758353
246	0.232809	0.350752	0.416438
247	0.51261	0.299938	0.187452
248	0.745427	0.0725319	0.182041
249	0.750287	0.129165	0.120548
250	0.36652	0.106741	0.526739
251	0.505731	0.243372	0.250897
252	0.521076	0.0458554	0.433069
253	0.643774	0.0721429	0.284083
254	0.147307	0.389901	0.462792
255	0.0454944	0.422976	0.531529
256	0.7031	0.217204	0.0796955
257	0.437894	0.0445797	0.517526
258	0.495919	0.436926	0.0671553
259	0.254644	0.292429	0.452927
260	0.181747	0.224201	0.594051
261	0.32451	0.0567188	0.618771
262	0.647144	0.04136	0.311496
263	0.415128	0.0576809	0.527191
264	0.430442	0.180456	0.389102
265	0.0958254	0.553203	0.350972
266	0.108013	0.11984	0.772147
267	0.456687	0.142503	0.40081
268	0.0950403	0.160188	0.744771
269	0.289767	0.10473	0.605503
270	0.671751	0.0584193	0.26983
271	0.255853	0.328557	0.41559
272	0.229054	0.421381	0.349565
273	0.441804	0.0319772	0.526218
274	0.355413	0.352437	0.29215
275	0.220448	0.153191	0.626362
276	0.399268	0.08154	0.519192
277	0.112547	0.571883	0.31557
278	0.295115	0.0529674	0.651918
279	0.361297	0.0675918	0.571111
280	0.409448	0.519196	0.0713562
281	0.228011	0.0404876	0.731502
282	0.410337	0.230696	0.358966
283	0.292262	0.207656	0.500081
284	0.826779	0.0212773	0.151944
285	0.59927	0.0647237	0.336006
286	0.165434	0.656696	0.17787
287	0.237287	0.146584	0.616129
288	0.625688	0.0415942	0.332718
289	0.0577111	0.297677	0.644611
290	0.3569	0.0245642	0.618536
291	0.269451	0.342437	0.388112
292	0.356189	0.0561195	0.587691
293	0.591302	0.0469548	0.361743
294	0.486845	0.0936623	0.419492
295	0.0852647	0.629512	0.285223
296	0.484832	0.26094	0.254228
297	0.329495	0.0327771	0.637728
298	0.131388	0.297741	0.570871
299	0.834395	0.103076	0.0625288
300	0.108012	0.0408965	0.851091
301	0.314688	0.336057	0.349255
302	0.511864	0.0611926	0.426943
303	0.367667	0.0213538	0.610979
304	0.153382	0.583062	0.263556
305	0.360228	0.147024	0.492748
306	0.328767	0.450277	0.220956
307	0.464598	0.0508159	0.484586
308	0.314755	0.0122004	0.673044
309	0.281679	0.367356	0.350965
310	0.538603	0.0296875	0.431709
311	0.615015	0.0222408	0.362744
312	0.0587271	0.0523746	0.888898
313	0.409843	0.101341	0.488816
314	0.841846	0.0215475	0.136607
315	0.485193	0.120637	0.394169
316	0.299641	0.0354873	0.664872
317	0.551606	0.231269	0.217125
318	0.0225467	0.113632	0.863821
319	0.428861	0.130299	0.44084
320	0.0958906	0.607704	0.296405
321	0.412999	0.190594	0.396407
322	0.182712	0.601306	0.215982
323	0.255265	0.579487	0.165248
324	0.519743	0.226587	0.253671
325	0.750612	0.132173	0.117215
326	0.87171	0.0751272	0.053163
327	0.214243	0.294377	0.49138
328	0.353284	0.2018	0.444915
329	0.20361	0.174336	0.622054
330	0.0406709	0.214421	0.744908
331	0.502406	0.199262	0.298332
332	0.109111	0.0366604	0.854228
333	0.518246	0.0289653	0.452788
334	0.733713	0.102017	0.16427
335	0.198347	0.0758536	0.725799
336	0.234304	0.0242509	0.741445
337	0.0566988	0.185657	0.757644
338	0.518677	0.0488312	0.432492
339	0.886693	0.0201448	0.0931622
340	0.588787	0.138787	0.272425
341	0.0617301	0.80427	0.134
342	0.341919	0.214368	0.443713
343	0.261332	0.103996	0.634672
344	0.18878	0.0360015	0.775219
345	0.357555	0.166643	0.475802
346	0.497707	0.0910932	0.4112
347	0.465407	0.10653	0.428063
348	0.478528	0.493779	0.0276936
349	0.435168	0.0754562	0.489376
350	0.18779	0.298761	0.513449
351	0.341459	0.113054	0.545487
352	0.0891403	0.628415	0.282445
353	0.172355	0.0321436	0.795502
354	0.422591	0.129802	0.447607
355	0.330869	0.1517	0.517432
356	0.533637	0.246394	0.219968
357	0.120814	0.313079	0.566107
358	0.392192	0.220847	0.38696
359	0.165807	0.572538	0.261655
360	0.234453	0.0827404	0.682807
361	0.493358	0.160316	0.346326
362	0.250271	0.467203	0.282526
363	0.101237	0.0301397	0.868623
364	0.0881063	0.0245428	0.887351
365	0.633429	0.0232112	0.34336
366	0.557958	0.0220244	0.420018
367	0.248201	0.405748	0.346051
368	0.544883	0.120465	0.334652
369	0.257895	0.37167	0.370435
370	0.0648068	0.156219	0.778975
371	0.318025	0.315233	0.366742
372	0.167708	0.75492	0.0773717
373	0.571896	0.0354524	0.392651
374	0.144886	0.329938	0.525175
375	0.449037	0.307496	0.243467
376	0.132518	0.400741	0.466741
377	0.149818	0.189321	0.660861
378	0.321109	0.0444161	0.634475
379	0.595694	0.261952	0.142354
380	0.946882	0.0136082	0.0395101
381	0.0948005	0.123905	0.781294
382	0.172897	0.222421	0.604682
383	0.14365	0.19591	0.660441
384	0.22595	0.0365548	0.737495
385	0.386538	0.040644	0.572818
386	0.237304	0.286595	0.476101
387	0.499914	0.0793474	0.420739
388	0.0917643	0.641275	0.26696
389	0.145487	0.0505227	0.803991
390	0.202726	0.244376	0.552897
391	0.241075	0.313425	0.4455
392	0.16571	0.019121	0.815169
393	0.148697	0.419115	0.432188
394	0.314007	0.0380204	0.647972
395	0.120252	0.636855	0.242894
396	0.506629	0.148182	0.34519
397	0.575597	0.0524048	0.371998
398	0.487062	0.0382524	0.474686
399	0.281483	0.249591	0.468926
400	0.11086	0.521599	0.367541
401	0.360556	0.0907906	0.548654
402	0.626559	0.149298	0.224144
403	0.142557	0.502598	0.354845
404	0.161827	0.71367	0.124503
405	0.19107	0.187444	0.621486
406	0.20551	0.0695596	0.72493
407	0.155076	0.341869	0.503056
408	0.299809	0.590306	0.109885
409	0.405772	0.0302451	0.563983
410	0.03061	0.116371	0.853019
411	0.359219	0.257727	0.383054
412	0.266454	0.0276206	0.705926
413	0.183496	0.0176144	0.79889
414	0.198086	0.317598	0.484316
415	0.20796	0.0909246	0.701115
416	0.492333	0.217678	0.289989
417	0.569975	0.119906	0.310119
418	0.768693	0.186371	0.0449358
419	0.506124	0.429978	0.063898
420	0.72992	0.02263	0.24745
421	0.550662	0.024066	0.425272
422	0.067715	0.609354	0.322931
423	0.26797	0.182653	0.549377
424	0.414009	0.031222	0.554769
425	0.169592	0.413458	0.41695
426	0.452388	0.0881261	0.459486
427	0.709	0.0558926	0.235107
428	0.160562	0.388977	0.450462
429	0.435271	0.0367914	0.527938
430	0.170292	0.618318	0.21139
431	0.220376	0.501591	0.278033
432	0.195292	0.606565	0.198143
433	0.6001	0.0340417	0.365858
434	0.243626	0.320913	0.435461
435	0.131625	0.617335	0.25104
436	0.898358	0.0375101	0.0641317
437	0.236017	0.667036	0.096946
438	0.605218	0.128956	0.265826
439	0.53635	0.273682	0.189968
440	0.195327	0.203887	0.600786
441	0.228224	0.0799612	0.691815
442	0.448958	0.164126	0.386916
443	0.179426	0.572864	0.24771
444	0.226458	0.235035	0.538508
445	0.536021	0.106213	0.357766
446	0.730232	0.236008	0.0337608
447	0.137896	0.367387	0.494717
448	0.15577	0.23048	0.61375
449	0.169472	0.402219	0.428309
450	0.459306	0.165008	0.375686
451	0.300901	0.406732	0.292367
452	0.251527	0.148938	0.599535
453	0.753332	0.0608328	0.185836
454	0.63312	0.0403527	0.326528
455	0.29363	0.161202	0.545168
456	0.481875	0.0196274	0.498498
457	0.223553	0.449119	0.327328
458	0.343928	0.407682	0.24839
459	0.19027	0.171566	0.638164
460	0.169755	0.497154	0.333091
461	0.273733	0.0251742	0.701092
462	0.072201	0.365228	0.562571
463	0.0828671	0.0207865	0.896346
464	0.105057	0.709039	0.185904
465	0.121152	0.0335916	0.845257
466	0.339975	0.0506587	0.609366
467	0.429075	0.0307088	0.540216
468	0.160587	0.032623	0.80679
469	0.231563	0.0282061	0.740231
470	0.283022	0.696809	0.0201692
471	0.124829	0.681483	0.193688
472	0.167561	0.57741	0.255029
473	0.342305	0.280326	0.377369
474	0.113979	0.482825	0.403195
475	0.0398496	0.529752	0.430398
476	0.300736	0.429755	0.269509
477	0.78554	0.0609791	0.153481
478	0.579158	0.0473205	0.373522
479	0.575872	0.23154	0.192587
480	0.175268	0.560406	0.264326
481	0.615389	0.179138	0.205474
482	0.435079	0.128962	0.435959
483	0.642485	0.0512342	0.306281
484	0.845982	0.0396357	0.114383
485	0.299415	0.101156	0.599429
486	0.138931	0.0767274	0.784341
487	0.439478	0.170413	0.390109
488	0.208005	0.164206	0.627789
489	0.141223	0.129624	0.729152
490	0.0956686	0.237798	0.666534
491	0.477441	0.335211	0.187348
492	0.324215	0.0400182	0.635767
493	0.402345	0.269055	0.3286
494	0.38188	0.0628494	0.55527
495	0.949801	0.0196683	0.0305308
496	0.732991	0.0290025	0.238006
497	0.491261	0.167685	0.341055
498	0.3079	0.1037	0.5884
499	0.268777	0.148583	0.58264
500	0.363149	0.061359	0.575492
501	0.52868	0.118653	0.352667
502	0.844666	0.0259341	0.1294
503	0.108052	0.439182	0.452766
504	0.0639281	0.66148	0.274592
505	0.335877	0.24392	0.420203
506	0.298036	0.0257135	0.67625
507	0.231413	0.0623211	0.706266
508	0.230626	0.524585	0.244788
509	0.177493	0.12525	0.697257
510	0.425454	0.472431	0.102115
511	0.0992507	0.024406	0.876343
512	0.0295696	0.219215	0.751215
513	0.213935	0.114079	0.671986
514	0.555453	0.0793391	0.365208
515	0.42672	0.10122	0.47206
516	0.488906	0.150923	0.360171
517	0.206543	0.442741	0.350716
518	0.78786	0.177224	0.0349162
519	0.232696	0.0304301	0.736874
520	0.479894	0.114996	0.40511
521	0.0170322	0.768713	0.214255
522	0.058091	0.891241	0.0506677
523	0.279559	0.408764	0.311677
524	0.308516	0.661507	0.0299773
525	0.552152	0.208858	0.23899
526	0.33361	0.357104	0.309286
527	0.071833	0.489938	0.438229
528	0.391718	0.189833	0.418449
529	0.403102	0.0590272	0.537871
530	0.180247	0.121505	0.698248
531	0.153643	0.58999	0.256367
532	0.890952	0.0194201	0.0896281
533	0.780031	0.17195	0.0480189
534	0.587816	0.0260133	0.386171
535	0.439712	0.434417	0.125871
536	0.177436	0.687425	0.135139
537	0.149943	0.0183066	0.83175
538	0.579582	0.0361363	0.384282
539	0.0516143	0.397149	0.551237
540	0.958793	0.0118853	0.0293213
541	0.102534	0.329077	0.568389
542	0.261303	0.418204	0.320493
543	0.0959024	0.235796	0.668302
544	0.0779716	0.882644	0.0393846
545	0.167822	0.158164	0.674014
546	0.507992	0.147509	0.344499
547	0.352257	0.119971	0.527773
548	0.433354	0.154383	0.412263
549	0.652674	0.0528688	0.294457
550	0.110665	0.484253	0.405082
551	0.0546964	0.106345	0.838958
552	0.136431	0.0467226	0.816846
553	0.0941313	0.613928	0.291941
554	0.782041	0.0150977	0.202862
555	0.187029	0.0774118	0.735559
556	0.395774	0.518939	0.085287
557	0.125056	0.656251	0.218693
558	0.593744	0.210166	0.196089
559	0.250848	0.368926	0.380227
560	0.415734	0.474799	0.109467
561	0.208676	0.247571	0.543753
562	0.759009	0.0623469	0.178644
563	0.360806	0.226741	0.412453
564	0.401826	0.210243	0.387932
565	0.283529	0.442841	0.27363
566	0.0906691	0.347669	0.561661
567	0.136963	0.442222	0.420815
568	0.387081	0.505941	0.106978
569	0.475407	0.285452	0.239141
570	0.0420103	0.744312	0.213678
571	0.334089	0.0498617	0.616049
572	0.268542	0.340806	0.390652
573	0.0944758	0.152379	0.753145
574	0.055746	0.0343678	0.909886
575	0.188315	0.476731	0.334954
576	0.246681	0.153282	0.600037
577	0.179121	0.0257938	0.795085
578	0.142374	0.468802	0.388824
579	0.701133	0.213377	0.0854907
580	0.202041	0.252689	0.54527
581	0.245054	0.404535	0.350411
582	0.0497732	0.364937	0.58529
583	0.708767	0.173767	0.117466
584	0.0826337	0.484385	0.432981
585	0.128059	0.454293	0.417648
586	0.700808	0.042582	0.256611
587	0.238202	0.210295	0.551503
588	0.560386	0.0580606	0.381553
589	0.374006	0.178737	0.447257
590	0.43868	0.294764	0.266556
591	0.516762	0.0176602	0.465578
592	0.412243	0.253892	0.333865
593	0.070442	0.0146035	0.914954
594	0.451009	0.194444	0.354547
595	0.08168	0.722834	0.195486
596	0.0817268	0.615519	0.302754
597	0.404046	0.390756	0.205198
598	0.488618	0.147963	0.363419
599	0.15459	0.0400031	0.805407
600	0.109151	0.594876	0.295974
601	0.410742	0.27304	0.316217
602	0.212581	0.768929	0.0184895
603	0.0700004	0.14875	0.78125
604	0.519899	0.212231	0.26787
605	0.770037	0.0625261	0.167437
606	0.39168	0.254853	0.353467
607	0.162154	0.170374	0.667472
608	0.355651	0.140219	0.50413
609	0.081493	0.526664	0.391843
610	0.022239	0.0121239	0.965637
611	0.917405	0.035291	0.0473044
612	0.0515243	0.0619543	0.886521
613	0.0893228	0.353186	0.557491
614	0.224285	0.095968	0.679747
615	0.0357132	0.013876	0.950411
616	0.387204	0.210839	0.401958
617	0.368582	0.197073	0.434344
618	0.555906	0.0354929	0.408601
619	0.513577	0.04678	0.439643
620	0.306904	0.385304	0.307792
621	0.859546	0.0248437	0.115611
622	0.338467	0.0795838	0.581949
623	0.251227	0.39303	0.355743
624	0.573493	0.0335497	0.392957
625	0.333544	0.489779	0.176677
626	0.47124	0.31996	0.2088
627	0.531204	0.430812	0.0379843
628	0.099265	0.0156255	0.885109
629	0.316949	0.182671	0.50038
630	0.699341	0.0406472	0.260012
631	0.0526957	0.720553	0.226751
632	0.435091	0.0764461	0.488463
633	0.527509	0.154262	0.318229
634	0.182337	0.168662	0.649001
635	0.430435	0.0975583	0.472006
636	0.379633	0.227081	0.393286
637	0.431317	0.163844	0.404839
638	0.683839	0.0674221	0.248738
639	0.393863	0.0470732	0.559063
640	0.22564	0.13627	0.638089
641	0.874082	0.0828092	0.0431089
642	0.563238	0.203421	0.233341
643	0.0475713	0.0159906	0.936438
644	0.23164	0.166352	0.602008
645	0.653513	0.0415802	0.304907
646	0.452203	0.0339332	0.513864
647	0.126001	0.233059	0.640939
648	0.153214	0.157698	0.689088
649	0.212808	0.370052	0.417139
650	0.142681	0.0543748	0.802944
651	0.0243418	0.0108595	0.964799
652	0.157877	0.339973	0.50215
653	0.819623	0.0229832	0.157394
654	0.319575	0.554358	0.126066
655	0.213795	0.146738	0.639467
656	0.927122	0.0161416	0.0567364
657	0.614214	0.0558901	0.329896
658	0.344367	0.17256	0.483073
659	0.563001	0.163424	0.273576
660	0.484873	0.405168	0.109959
661	0.621909	0.313456	0.0646343
662	0.23253	0.422489	0.344981
663	0.613188	0.0550729	0.331739
664	0.12419	0.265075	0.610734
665	0.290528	0.507901	0.201571
666	0.374046	0.118004	0.50795
667	0.308115	0.0400089	0.651876
668	0.0459669	0.269191	0.684842
669	0.0390003	0.763884	0.197116
670	0.122311	0.383137	0.494551
671	0.110803	0.768982	0.120215
672	0.565139	0.063889	0.370972
673	0.206824	0.0573989	0.735777
674	0.450901	0.0620289	0.48707
675	0.673681	0.0533185	0.273
676	0.121095	0.3387	0.540205
677	0.468163	0.130583	0.401254
678	0.52529	0.0383635	0.436346
679	0.843068	0.0415821	0.11535
680	0.427647	0.483696	0.0886564
681	0.547441	0.110339	0.342219
682	0.0237355	0.337947	0.638318
683	0.329467	0.306598	0.363935
684	0.0757003	0.657058	0.267241
685	0.343242	0.0603945	0.596364
686	0.273592	0.557315	0.169093
687	0.859097	0.0293745	0.111528
688	0.0986768	0.306383	0.594941
689	0.389262	0.164466	0.446271
690	0.223025	0.329576	0.447399
691	0.225486	0.371843	0.402671
692	0.187546	0.459906	0.352548
693	0.422277	0.314416	0.263307
694	0.150038	0.528459	0.321504
695	0.54267	0.414048	0.0432822
696	0.307408	0.0753102	0.617282
697	0.264594	0.641131	0.0942747
698	0.396056	0.171508	0.432437
699	0.211604	0.613067	0.17533
700	0.238484	0.196863	0.564654
701	0.21089	0.219594	0.569515
702	0.228011	0.406988	0.365001
703	0.352388	0.0243475	0.623265
704	0.209872	0.0811011	0.709026
705	0.432522	0.209181	0.358297
706	0.0311303	0.284846	0.684024
707	0.500658	0.256928	0.242415
708	0.437355	0.222391	0.340254
709	0.549295	0.270554	0.180151
710	0.116697	0.424781	0.458523
711	0.344457	0.390409	0.265133
712	0.730359	0.0234989	0.246142
713	0.227042	0.102617	0.670341
714	0.37372	0.214297	0.411984
715	0.358022	0.322071	0.319907
716	0.324824	0.0391539	0.636022
717	0.150761	0.352806	0.496433
718	0.12304	0.070925	0.806035
719	0.159656	0.0536557	0.786688
720	0.130918	0.0227789	0.846303
721	0.302078	0.0589978	0.638924
722	0.519741	0.103453	0.376806
723	0.183908	0.016351	0.799741
724	0.256957	0.147217	0.595826
725	0.309442	0.252647	0.437912
726	0.258798	0.478864	0.262339
727	0.172159	0.290566	0.537275
728	0.136019	0.624119	0.239862
729	0.727306	0.184585	0.0881093
730	0.178574	0.393644	0.427782
731	0.515306	0.0350662	0.449628
732	0.403283	0.0496363	0.547081
733	0.206083	0.194232	0.599686
734	0.095578	0.880178	0.0242439
735	0.0332101	0.310187	0.656603
736	0.512588	0.0242729	0.463139
737	0.509806	0.0431239	0.44707
738	0.409473	0.158857	0.43167
739	0.651414	0.0279695	0.320617
740	0.302415	0.0623006	0.635284
741	0.35337	0.0289488	0.617681
742	0.116541	0.493807	0.389653
743	0.322127	0.0400451	0.637828
744	0.122191	0.642831	0.234978
745	0.900888	0.0571736	0.0419388
746	0.374995	0.184008	0.440997
747	0.693051	0.0683572	0.238592
748	0.673836	0.0381783	0.287986
749	0.60652	0.0229862	0.370494
750	0.609069	0.260807	0.130124
751	0.556926	0.116069	0.327005
752	0.375553	0.601742	0.0227048
753	0.478056	0.0610633	0.460881
754	0.0828717	0.022346	0.894782
755	0.647591	0.109053	0.243356
756	0.0953821	0.465122	0.439495
757	0.189799	0.551373	0.258828
758	0.276884	0.104546	0.618569
759	0.0455068	0.543887	0.410606
760	0.570103	0.0833353	0.346562
761	0.22115	0.0251481	0.753701
762	0.541811	0.0229063	0.435283
763	0.627744	0.0344019	0.337854
764	0.396168	0.0985544	0.505277
765	0.509047	0.127411	0.363542
766	0.0928766	0.273105	0.634018
767	0.632968	0.062605	0.304427
768	0.0934243	0.472812	0.433764
769	0.206733	0.217255	0.576012
770	0.100618	0.019854	0.879528
771	0.458776	0.324181	0.217044
772	0.218558	0.53299	0.248452
773	0.337313	0.0253592	0.637328
774	0.24941	0.179441	0.571149
775	0.0102607	0.967371	0.0223686
776	0.182912	0.234942	0.582146
777	0.422598	0.0504374	0.526965
778	0.031753	0.863182	0.105065
779	0.352278	0.372808	0.274915
780	0.0651895	0.0152313	0.919579
781	0.18827	0.389852	0.421878
782	0.0895075	0.325219	0.585274
783	0.184322	0.109861	0.705817
784	0.174074	0.186307	0.639619
785	0.172646	0.0981934	0.72916
786	0.180922	0.283606	0.535472
787	0.0870656	0.0414558	0.871479
788	0.223943	0.190062	0.585996
789	0.206488	0.193726	0.599786
790	0.496047	0.468292	0.0356611
791	0.214382	0.208163	0.577455
792	0.0505336	0.206176	0.743291
793	0.239291	0.118614	0.642095
794	0.403569	0.128686	0.467745
795	0.605035	0.0450172	0.349948
796	0.0894576	0.267543	0.642999
797	0.769169	0.0855916	0.14524
798	0.105551	0.517666	0.376784
799	0.512223	0.173235	0.314542
800	0.279982	0.281216	0.438801
801	0.544599	0.101606	0.353794
802	0.515373	0.181143	0.303484
803	0.4632	0.0340769	0.502723
804	0.792896	0.0169356	0.190168
805	0.285843	0.267521	0.446636
806	0.556418	0.30255	0.141032
807	0.402392	0.236262	0.361346
808	0.484875	0.305669	0.209456
809	0.249964	0.0605364	0.6895
810	0.630281	0.267073	0.102646
811	0.262686	0.0189255	0.718388
812	0.780568	0.183601	0.0358317
813	0.264766	0.313507	0.421727
814	0.0873264	0.458598	0.454076
815	0.0715075	0.302476	0.626017
816	0.327676	0.326325	0.345999
817	0.101983	0.511394	0.386624
818	0.457308	0.234937	0.307755
819	0.378699	0.29676	0.324541
820	0.039522	0.100484	0.859994
821	0.389979	0.545216	0.0648049
822	0.180083	0.633322	0.186595
823	0.460926	0.113311	0.425763
824	0.281116	0.0655429	0.653341
825	0.108229	0.650836	0.240935
826	0.188383	0.273075	0.538542
827	0.365861	0.10354	0.530599
828	0.596883	0.018596	0.384521
829	0.0875479	0.797221	0.115232
830	0.0392094	0.815518	0.145272
831	0.0659648	0.186967	0.747068
832	0.366527	0.304943	0.328529
833	0.250965	0.270665	0.47837
834	0.373661	0.198557	0.427782
835	0.904525	0.0340267	0.0614479
836	0.573062	0.245847	0.181091
837	0.524529	0.0330361	0.442435
838	0.765496	0.0897105	0.144793
839	0.24369	0.0444858	0.711824
840	0.220908	0.0222859	0.756806
841	0.458433	0.0305877	0.510979
842	0.661843	0.242281	0.0958757
843	0.152759	0.0344266	0.812814
844	0.203012	0.34888	0.448108
845	0.304934	0.3232	0.371866
846	0.958161	0.0135498	0.0282895
847	0.467009	0.0403292	0.492661
848	0.275367	0.0649957	0.659637
849	0.0351425	0.872621	0.0922361
850	0.209898	0.477518	0.312584
851	0.105623	0.409144	0.485233
852	0.376982	0.0255093	0.597509
853	0.136851	0.0152965	0.847853
854	0.439561	0.0340467	0.526392
855	0.193993	0.347181	0.458827
856	0.247069	0.517899	0.235033
857	0.570966	0.357963	0.0710709
858	0.223008	0.446329	0.330663
859	0.284802	0.117447	0.59775
860	0.298482	0.0773584	0.62416
861	0.64489	0.181661	0.173449
862	0.292828	0.0755799	0.631592
863	0.328423	0.045406	0.626171
864	0.0590793	0.38396	0.556961
865	0.263509	0.0860734	0.650418
866	0.12674	0.526468	0.346793
867	0.181481	0.426892	0.391627
868	0.170143	0.27504	0.554817
869	0.212326	0.445544	0.34213
870	0.246317	0.505637	0.248046
871	0.123079	0.158125	0.718796
872	0.111428	0.0262749	0.862297
873	0.0686578	0.0225486	0.908794
874	0.850847	0.0721593	0.0769934
875	0.421098	0.072938	0.505964
876	0.29792	0.309927	0.392154
877	0.234451	0.225242	0.540307
878	0.163839	0.15274	0.683422
879	0.024099	0.576221	0.39968
880	0.114473	0.301888	0.583638
881	0.123218	0.572642	0.30414
882	0.189171	0.529802	0.281027
883	0.12782	0.784991	0.0871888
884	0.181337	0.224238	0.594425
885	0.33209	0.259915	0.407995
886	0.33291	0.0743094	0.59278
887	0.222523	0.182207	0.59527
888	0.0423963	0.756307	0.201297
889	0.652896	0.0777323	0.269372
890	0.242907	0.525491	0.231603
891	0.343025	0.325948	0.331027
892	0.41344	0.133281	0.453279
893	0.32331	0.596928	0.0797622
894	0.294157	0.0818462	0.623996
895	0.328864	0.440811	0.230326
896	0.0661531	0.103327	0.83052
897	0.0432176	0.0219531	0.934829
898	0.450339	0.344368	0.205294
899	0.683654	0.238918	0.077428
900	0.303921	0.0482733	0.647806
901	0.244457	0.5364	0.219144
902	0.33715	0.360308	0.302542
903	0.172152	0.178821	0.649027
904	0.055084	0.187069	0.757847
905	0.173006	0.275912	0.551082
906	0.395102	0.0436454	0.561253
907	0.335142	0.136638	0.528221
908	0.908326	0.0266115	0.0650625
909	0.334606	0.399765	0.265629
910	0.304189	0.590921	0.10489
911	0.280845	0.0495446	0.669611
912	0.886373	0.0662092	0.0474174
913	0.259326	0.0434056	0.697269
914	0.18955	0.309139	0.501311
915	0.0908817	0.0496375	0.859481
916	0.566743	0.239248	0.194009
917	0.532293	0.216993	0.250715
918	0.135908	0.486948	0.377144
919	0.0293978	0.233901	0.736701
920	0.238521	0.0783521	0.683127
921	0.311281	0.153893	0.534825
922	0.107934	0.0580903	0.833975
923	0.142148	0.700757	0.157095
924	0.12815	0.0584668	0.813383
925	0.537715	0.0195113	0.442774
926	0.343636	0.130885	0.525479
927	0.0309463	0.313996	0.655058
928	0.160433	0.301114	0.538453
929	0.323148	0.376821	0.300031
930	0.168593	0.261958	0.56945
931	0.404817	0.0322774	0.562905
932	0.143325	0.321049	0.535626
933	0.30627	0.309509	0.384221
934	0.0712021	0.0232768	0.905521
935	0.130811	0.0209894	0.8482
936	0.400371	0.137234	0.462395
937	0.0383683	0.317809	0.643823
938	0.41462	0.0446386	0.540741
939	0.0864756	0.681741	0.231784
940	0.416654	0.0291687	0.554178
941	0.12088	0.022032	0.857088
942	0.598336	0.0284683	0.373196
943	0.0866459	0.482194	0.43116
944	0.159911	0.402342	0.437747
945	0.366328	0.139435	0.494237
946	0.0678437	0.730574	0.201582
947	0.52593	0.157149	0.316921
948	0.268909	0.311276	0.419816
949	0.110868	0.58741	0.301722
950	0.651562	0.0474953	0.300942
951	0.0622554	0.209266	0.728479
952	0.42448	0.26599	0.30953
953	0.279761	0.122885	0.597354
954	0.308519	0.561527	0.129954
955	0.199425	0.30851	0.492065
956	0.314652	0.0532177	0.63213
957	0.225628	0.28621	0.488163
958	0.875647	0.0832012	0.0411521
959	0.147527	0.478523	0.373949
960	0.388433	0.124327	0.487241
961	0.25986	0.539626	0.200513
962	0.454785	0.222402	0.322813
963	0.493211	0.174329	0.33246
964	0.263325	0.18766	0.549015
965	0.160847	0.0674094	0.771744
966	0.226511	0.215653	0.557836
967	0.212716	0.0941077	0.693176
968	0.174403	0.0539066	0.771691
969	0.0322073	0.144821	0.822971
970	0.511182	0.33215	0.156668
971	0.129355	0.770589	0.100056
972	0.135951	0.50471	0.359338
973	0.203406	0.247336	0.549258
974	0.330235	0.0481567	0.621608
975	0.402351	0.0212966	0.576353
976	0.161796	0.0202423	0.817962
977	0.136948	0.761465	0.101588
978	0.720301	0.10107	0.178629
979	0.0592758	0.910442	0.0302822
980	0.589146	0.320599	0.0902551
981	0.807999	0.147015	0.0449864
982	0.645625	0.234754	0.11962
983	0.245432	0.413566	0.341003
984	0.201839	0.164816	0.633344
985	0.420069	0.185634	0.394297
986	0.745661	0.0645471	0.189792
987	0.238402	0.402904	0.358693
988	0.017283	0.0129427	0.969774
989	0.292256	0.643604	0.06414
990	0.559184	0.234208	0.206608
991	0.626133	0.221373	0.152494
992	0.296823	0.224882	0.478294
993	0.309105	0.271344	0.419551
994	0.0456116	0.463296	0.491093
995	0.341064	0.0974223	0.561514
996	0.259327	0.254096	0.486577
997	0.280453	0.170942	0.548605
998	0.0285692	0.152912	0.818519
999	0.377864	0.0315355	0.590601
1000	0.0818412	0.0710703	0.847089
1001	0.670187	0.0767442	0.253068
1002	0.156135	0.672117	0.171747
1003	0.185127	0.195531	0.619342
1004	0.237244	0.111919	0.650837
1005	0.239492	0.017313	0.743195
1006	0.301496	0.0276882	0.670816
1007	0.120286	0.585086	0.294628
1008	0.302726	0.48406	0.213213
1009	0.39782	0.556319	0.0458609
1010	0.833447	0.0311651	0.135388
1011	0.779154	0.123651	0.0971949
1012	0.61507	0.270176	0.114754
1013	0.232561	0.172165	0.595274
1014	0.0274984	0.440562	0.53194
1015	0.142364	0.16829	0.689346
1016	0.165799	0.0156835	0.818517
1017	0.695485	0.267947	0.0365687
1018	0.937998	0.0245561	0.0374462
1019	0.542923	0.0263023	0.430774
1020	0.153021	0.0644659	0.782513
1021	0.0486484	0.571111	0.380241
1022	0.478621	0.0431403	0.478238
1023	0.212825	0.0942445	0.69293
1024	0.0563674	0.465575	0.478058
1025	0.214531	0.0327652	0.752704
1026	0.57103	0.0203191	0.408651
1027	0.429547	0.236962	0.33349
1028	0.120715	0.850854	0.0284309
1029	0.317489	0.538771	0.14374
1030	0.297349	0.246685	0.455966
1031	0.109685	0.0412123	0.849102
1032	0.486013	0.0781195	0.435868
1033	0.420981	0.305106	0.273912
1034	0.318855	0.0196586	0.661486
1035	0.0807281	0.61473	0.304542
1036	0.0867884	0.27706	0.636152
1037	0.0195111	0.802694	0.177794
1038	0.221558	0.399239	0.379204
1039	0.212233	0.554835	0.232932
1040	0.121134	0.305979	0.572888
1041	0.646078	0.0919668	0.261955
1042	0.471226	0.212528	0.316246
1043	0.218258	0.188799	0.592943
1044	0.040654	0.0935728	0.865773
1045	0.359299	0.194588	0.446112
1046	0.267654	0.429977	0.302369
1047	0.51695	0.402651	0.0803999
1048	0.614722	0.0803839	0.304894
1049	0.115553	0.0309242	0.853523
1050	0.300088	0.0963556	0.603557
1051	0.186001	0.376045	0.437953
1052	0.213642	0.197653	0.588705
1053	0.5472	0.0236288	0.429171
1054	0.294956	0.0373758	0.667668
1055	0.268559	0.468878	0.262563
1056	0.260704	0.324937	0.414359
1057	0.0526477	0.0785595	0.868793
1058	0.0523167	0.615455	0.332228
1059	0.492462	0.0275125	0.480026
1060	0.518095	0.090669	0.391236
1061	0.212361	0.0535387	0.7341
1062	0.274236	0.363108	0.362656
1063	0.33613	0.123789	0.540082
1064	0.184584	0.579187	0.236229
1065	0.0239506	0.010163	0.965886
1066	0.263747	0.0875641	0.648689
1067	0.136137	0.61069	0.253174
1068	0.145334	0.243266	0.6114
1069	0.119967	0.291378	0.588654
1070	0.425641	0.30491	0.269449
1071	0.851433	0.0347528	0.113814
1072	0.60274	0.330386	0.0668737
1073	0.347862	0.257808	0.39433
1074	0.105027	0.111044	0.783928
1075	0.354214	0.131624	0.514161
1076	0.326069	0.423877	0.250054
1077	0.240297	0.301238	0.458465
1078	0.551142	0.398848	0.0500099
1079	0.571423	0.0429113	0.385665
1080	0.18656	0.0127043	0.800736
1081	0.377824	0.321101	0.301075
1082	0.0772989	0.252117	0.670584
1083	0.200438	0.632464	0.167098
1084	0.646382	0.037322	0.316296
1085	0.71648	0.0945222	0.188998
1086	0.212768	0.295994	0.491237
1087	0.277997	0.247031	0.474973
1088	0.273997	0.316535	0.409468
1089	0.505098	0.0417883	0.453113
1090	0.136843	0.610441	0.252716
1091	0.118241	0.37109	0.510668
1092	0.651383	0.0521458	0.296471
1093	0.113415	0.0651686	0.821417
1094	0.381695	0.032529	0.585776
1095	0.137014	0.121612	0.741375
1096	0.426238	0.153637	0.420125
1097	0.919749	0.0331798	0.047071
1098	0.254607	0.458718	0.286675
1099	0.179478	0.304271	0.516251
1100	0.551833	0.0352468	0.412921
1101	0.302006	0.521877	0.176117
1102	0.179517	0.320318	0.500164
1103	0.587206	0.0830739	0.32972
1104	0.117999	0.153335	0.728665
1105	0.298213	0.0612666	0.640521
1106	0.0968959	0.443087	0.460017
1107	0.422454	0.479135	0.0984111
1108	0.341385	0.135543	0.523072
1109	0.212049	0.617184	0.170768
1110	0.598071	0.106172	0.295756
1111	0.941244	0.0249208	0.033835
1112	0.299876	0.0389437	0.66118
1113	0.419252	0.179394	0.401354
1114	0.144285	0.39218	0.463534
1115	0.46822	0.190678	0.341102
1116	0.486991	0.155415	0.357594
1117	0.29466	0.541415	0.163925
1118	0.241666	0.14212	0.616214
1119	0.0542932	0.876248	0.0694584
1120	0.476145	0.0878644	0.43599
1121	0.158131	0.142485	0.699384
1122	0.584208	0.289676	0.126116
1123	0.361648	0.0669528	0.571399
1124	0.146396	0.0239142	0.829689
1125	0.759035	0.126168	0.114797
1126	0.654888	0.199852	0.145261
1127	0.23496	0.0873482	0.677692
1128	0.244947	0.156706	0.598347
1129	0.256135	0.0218947	0.721971
1130	0.341763	0.296706	0.361531
1131	0.113926	0.533269	0.352804
1132	0.309062	0.414367	0.276571
1133	0.368768	0.118734	0.512498
1134	0.951342	0.0265072	0.022151
1135	0.211161	0.0787387	0.7101
1136	0.256375	0.302921	0.440705
1137	0.181864	0.486719	0.331416
1138	0.0646985	0.0523445	0.882957
1139	0.268673	0.313229	0.418098
1140	0.224849	0.407197	0.367954
1141	0.245104	0.445183	0.309714
1142	0.117218	0.826879	0.055903
1143	0.102734	0.157249	0.740018
1144	0.40564	0.0526551	0.541704
1145	0.2576	0.251422	0.490978
1146	0.210532	0.591935	0.197532
1147	0.146017	0.180615	0.673368
1148	0.61749	0.0339483	0.348562
1149	0.468178	0.1977	0.334122
1150	0.412093	0.356066	0.231842
1151	0.16909	0.209004	0.621906
1152	0.040814	0.0198482	0.939338
1153	0.182423	0.234348	0.583229
1154	0.486796	0.0193957	0.493808
1155	0.28431	0.0607007	0.654989
1156	0.258075	0.0729435	0.668981
1157	0.323759	0.231752	0.444489
1158	0.145278	0.734885	0.119837
1159	0.751494	0.0472232	0.201283
1160	0.234542	0.037059	0.728398
1161	0.574427	0.346597	0.0789763
1162	0.819185	0.0429374	0.137878
1163	0.126831	0.0282621	0.844907
1164	0.250071	0.713134	0.0367947
1165	0.33647	0.125626	0.537904
1166	0.736928	0.131052	0.132019
1167	0.0236977	0.437735	0.538567
1168	0.430122	0.0931739	0.476704
1169	0.167062	0.423741	0.409197
1170	0.25611	0.297516	0.446374
1171	0.325769	0.0965377	0.577694
1172	0.163246	0.769079	0.067675
1173	0.201586	0.200211	0.598203
1174	0.111763	0.413583	0.474654
1175	0.424364	0.0764917	0.499144
1176	0.255894	0.117314	0.626791
1177	0.248957	0.408636	0.342407
1178	0.330835	0.30136	0.367805
1179	0.229827	0.592181	0.177993
1180	0.152608	0.618744	0.228648
1181	0.311222	0.288757	0.400021
1182	0.0307284	0.0263541	0.942917
1183	0.0980893	0.0301106	0.8718
1184	0.343389	0.270754	0.385857
1185	0.625384	0.288849	0.0857673
1186	0.234422	0.464385	0.301194
1187	0.278325	0.0796877	0.641987
1188	0.318407	0.0233157	0.658277
1189	0.493439	0.198842	0.307718
1190	0.430113	0.100835	0.469053
1191	0.48024	0.0528494	0.466911
1192	0.198638	0.0481117	0.75325
1193	0.598583	0.0263135	0.375104
1194	0.168169	0.0486146	0.783217
1195	0.485483	0.0684539	0.446063
1196	0.472124	0.242397	0.285479
1197	0.358607	0.159818	0.481575
1198	0.236337	0.204814	0.558849
1199	0.392709	0.244682	0.36261
1200	0.200834	0.446426	0.35274
1201	0.310312	0.0807858	0.608902
1202	0.254567	0.0675355	0.677898
1203	0.0251152	0.0605758	0.914309
1204	0.65207	0.0243269	0.323603
1205	0.157286	0.164692	0.678022
1206	0.395348	0.099498	0.505154
1207	0.685495	0.232084	0.0824208
1208	0.519557	0.108215	0.372228
1209	0.275853	0.175112	0.549035
1210	0.527386	0.397238	0.0753759
1211	0.780897	0.116719	0.102384
1212	0.377077	0.163869	0.459054
1213	0.383823	0.0411395	0.575038
1214	0.959147	0.0103715	0.0304816
1215	0.75818	0.152467	0.0893529
1216	0.765015	0.0864166	0.148568
1217	0.594005	0.0600139	0.345981
1218	0.379056	0.236089	0.384855
1219	0.831883	0.0780142	0.090103
1220	0.436127	0.100179	0.463695
1221	0.444385	0.122629	0.432985
1222	0.357544	0.170273	0.472183
1223	0.32304	0.46795	0.20901
1224	0.461012	0.231301	0.307687
1225	0.422568	0.225515	0.351918
1226	0.264943	0.0974672	0.63759
1227	0.25919	0.13106	0.60975
1228	0.555733	0.343794	0.100473
1229	0.366251	0.0899689	0.543781
1230	0.46642	0.0524002	0.48118
1231	0.758076	0.0291727	0.212751
1232	0.401798	0.0214867	0.576715
1233	0.643447	0.18363	0.172923
1234	0.199186	0.258963	0.541852
1235	0.37396	0.0325768	0.593463
1236	0.346049	0.0533545	0.600596
1237	0.330449	0.0552016	0.614349
1238	0.196444	0.174873	0.628683
1239	0.239697	0.0226333	0.73767
1240	0.366336	0.030016	0.603648
1241	0.213966	0.646894	0.13914
1242	0.281867	0.14657	0.571563
1243	0.666982	0.0855801	0.247437
1244	0.388099	0.101367	0.510534
1245	0.390011	0.371087	0.238902
1246	0.0974773	0.45132	0.451203
1247	0.208774	0.401009	0.390217
1248	0.303177	0.0270956	0.669727
1249	0.636137	0.0355026	0.32836
1250	0.806438	0.119605	0.0739571
1251	0.410872	0.0449749	0.544153
1252	0.561622	0.0919534	0.346425
1253	0.392014	0.118561	0.489425
1254	0.226229	0.376459	0.397312
1255	0.0655571	0.016164	0.918279
1256	0.314291	0.210532	0.475177
1257	0.774171	0.016045	0.209784
1258	0.173932	0.257655	0.568413
1259	0.0330324	0.0333692	0.933598
1260	0.561717	0.0292388	0.409044
1261	0.0656198	0.0473974	0.886983
1262	0.222868	0.273041	0.504091
1263	0.306887	0.135681	0.557432
1264	0.206541	0.152738	0.640721
1265	0.210914	0.169424	0.619661
1266	0.368622	0.0519168	0.579461
1267	0.501941	0.347517	0.150542
1268	0.342037	0.498068	0.159895
1269	0.244611	0.154424	0.600965
1270	0.459363	0.0341735	0.506463
1271	0.875186	0.0208333	0.103981
1272	0.876934	0.093494	0.0295717
1273	0.16526	0.391073	0.443667
1274	0.162531	0.662211	0.175258
1275	0.118328	0.550314	0.331358
1276	0.471543	0.0258944	0.502563
1277	0.154033	0.0166227	0.829345
1278	0.416372	0.520943	0.0626845
1279	0.706192	0.0522294	0.241579
1280	0.265534	0.0624612	0.672005
1281	0.89607	0.0723733	0.0315565
1282	0.122411	0.660618	0.216971
1283	0.302606	0.0248954	0.672499
1284	0.446284	0.502873	0.0508425
1285	0.528447	0.261261	0.210292
1286	0.159359	0.613674	0.226967
1287	0.580619	0.259962	0.159419
1288	0.602442	0.0220813	0.375477
1289	0.0686771	0.838085	0.0932382
1290	0.166918	0.0424709	0.790611
1291	0.119603	0.0541268	0.82627
1292	0.492807	0.189716	0.317476
1293	0.439367	0.16485	0.395783
1294	0.656085	0.0504549	0.29346
1295	0.69231	0.0685364	0.239154
1296	0.150815	0.625259	0.223926
1297	0.172953	0.553372	0.273675
1298	0.698024	0.163275	0.138701
1299	0.19283	0.546028	0.261141
1300	0.504679	0.0989414	0.396379
1301	0.263134	0.0251372	0.711728
1302	0.16927	0.441698	0.389032
1303	0.654478	0.0510778	0.294444
1304	0.275566	0.0342287	0.690206
1305	0.621113	0.141945	0.236942
1306	0.313494	0.0384895	0.648016
1307	0.0627018	0.661117	0.276181
1308	0.202452	0.0453493	0.752199
1309	0.593431	0.0941073	0.312462
1310	0.441847	0.0234755	0.534677
1311	0.178773	0.163344	0.657883
1312	0.510785	0.0170651	0.47215
1313	0.289281	0.0682754	0.642444
1314	0.0179427	0.914636	0.0674209
1315	0.243774	0.580644	0.175581
1316	0.32667	0.120594	0.552736
1317	0.496545	0.0306293	0.472826
1318	0.270718	0.481515	0.247767
1319	0.171236	0.441321	0.387443
1320	0.140808	0.507895	0.351297
1321	0.255305	0.13536	0.609335
1322	0.412557	0.32606	0.261383
1323	0.0528999	0.783416	0.163684
1324	0.268291	0.0642001	0.667509
1325	0.133141	0.590458	0.276401
1326	0.0411074	0.122582	0.83631
1327	0.239547	0.206215	0.554238
1328	0.211986	0.0526828	0.735331
1329	0.20886	0.211052	0.580087
1330	0.058214	0.478337	0.463449
1331	0.850992	0.0458486	0.10316
1332	0.413243	0.251072	0.335685
1333	0.541554	0.374152	0.0842943
1334	0.20343	0.23514	0.56143
1335	0.340675	0.196682	0.462643
1336	0.140152	0.501026	0.358823
1337	0.681624	0.094525	0.223851
1338	0.224327	0.258788	0.516885
1339	0.258526	0.294925	0.446549
1340	0.389481	0.338973	0.271545
1341	0.316159	0.016636	0.667205
1342	0.565429	0.13934	0.295231
1343	0.225958	0.73901	0.035032
1344	0.207862	0.112805	0.679333
1345	0.148831	0.456839	0.394329
1346	0.0634383	0.0970688	0.839493
1347	0.0395338	0.127337	0.83313
1348	0.478476	0.338631	0.182893
1349	0.736864	0.0224257	0.24071
1350	0.118818	0.73412	0.147062
1351	0.433609	0.0252126	0.541179
1352	0.247977	0.134815	0.617207
1353	0.416679	0.0267011	0.55662
1354	0.276416	0.107853	0.615731
1355	0.1781	0.299444	0.522457
1356	0.0657102	0.154489	0.7798
1357	0.868789	0.0790438	0.0521675
1358	0.282568	0.454186	0.263247
1359	0.387346	0.0446254	0.568028
1360	0.194138	0.555491	0.250371
1361	0.424701	0.155954	0.419345
1362	0.0683749	0.0631084	0.868517
1363	0.206818	0.232806	0.560375
1364	0.0820097	0.301533	0.616457
1365	0.12178	0.414093	0.464126
1366	0.409491	0.181252	0.409257
1367	0.52634	0.0706191	0.403041
1368	0.206925	0.619541	0.173534
1369	0.420591	0.0288627	0.550547
1370	0.386335	0.0178938	0.595771
1371	0.357856	0.170495	0.471649
1372	0.0752398	0.786202	0.138558
1373	0.0457673	0.0117522	0.942481
1374	0.239386	0.0389219	0.721692
1375	0.276653	0.654362	0.0689852
1376	0.381322	0.0549222	0.563756
1377	0.506156	0.0672764	0.426567
1378	0.267649	0.324785	0.407566
1379	0.266614	0.271854	0.461533
1380	0.774211	0.151179	0.0746099
1381	0.334694	0.471925	0.193381
1382	0.291253	0.0815222	0.627224
1383	0.792322	0.0606471	0.147031
1384	0.447238	0.293989	0.258773
1385	0.0705442	0.595223	0.334233
1386	0.554926	0.110338	0.334735
1387	0.314525	0.415762	0.269713
1388	0.184873	0.116765	0.698362
1389	0.410034	0.520232	0.0697333
1390	0.153569	0.103676	0.742755
1391	0.250914	0.108193	0.640893
1392	0.545507	0.286313	0.168179
1393	0.893816	0.0207948	0.0853896
1394	0.372921	0.0963869	0.530692
1395	0.183266	0.549584	0.267151
1396	0.23154	0.0671705	0.701289
1397	0.314257	0.180161	0.505581
1398	0.172717	0.237973	0.58931
1399	0.555534	0.367855	0.0766108
1400	0.551738	0.182768	0.265494
1401	0.214543	0.0158126	0.769644
1402	0.856383	0.056921	0.0866958
1403	0.181887	0.0334285	0.784684
1404	0.286687	0.134688	0.578626
1405	0.273304	0.231421	0.495275
1406	0.118791	0.460143	0.421066
1407	0.0233275	0.744197	0.232476
1408	0.292176	0.418558	0.289266
1409	0.23748	0.643101	0.119419
1410	0.573885	0.387153	0.0389621
1411	0.821883	0.051979	0.126138
1412	0.884106	0.0254515	0.090443
1413	0.576967	0.238149	0.184883
1414	0.301121	0.645147	0.0537318
1415	0.491196	0.120575	0.388229
1416	0.129868	0.135804	0.734327
1417	0.523109	0.157843	0.319048
1418	0.471789	0.437412	0.0907993
1419	0.0384092	0.0194855	0.942105
1420	0.0249985	0.357671	0.61733
1421	0.297115	0.320603	0.382283
1422	0.377592	0.0439349	0.578473
1423	0.125845	0.45451	0.419645
1424	0.680455	0.174906	0.144639
1425	0.584195	0.0569292	0.358875
1426	0.321457	0.0354281	0.643115
1427	0.484471	0.146014	0.369514
1428	0.235362	0.403564	0.361074
1429	0.0750696	0.603853	0.321077
1430	0.239999	0.407141	0.35286
1431	0.176961	0.562427	0.260612
1432	0.0776667	0.0806694	0.841664
1433	0.724126	0.168941	0.106933
1434	0.12118	0.389666	0.489153
1435	0.396014	0.184282	0.419704
1436	0.515205	0.0411984	0.443596
1437	0.112985	0.626421	0.260594
1438	0.867886	0.0226708	0.109444
1439	0.303622	0.0912571	0.605121
1440	0.327456	0.0289274	0.643616
1441	0.477438	0.0349829	0.487579
1442	0.0812029	0.620114	0.298683
1443	0.255223	0.349732	0.395044
1444	0.0973707	0.0445009	0.858128
1445	0.142993	0.306765	0.550242
1446	0.527422	0.0445935	0.427985
1447	0.707674	0.0948396	0.197487
1448	0.0675621	0.598737	0.333701
1449	0.408033	0.0225398	0.569427
1450	0.273033	0.625375	0.101592
1451	0.30924	0.0891058	0.601654
1452	0.157054	0.154792	0.688154
1453	0.761759	0.0713215	0.16692
1454	0.0656246	0.850277	0.0840987
1455	0.547826	0.200304	0.25187
1456	0.302567	0.0432654	0.654168
1457	0.116346	0.0173979	0.866256
1458	0.149732	0.527249	0.323019
1459	0.487693	0.395619	0.116688
1460	0.477255	0.0976468	0.425098
1461	0.289526	0.429887	0.280586
1462	0.0406209	0.00876177	0.950617
1463	0.564461	0.351233	0.0843055
1464	0.032079	0.785632	0.182289
1465	0.0255682	0.277879	0.696553
1466	0.164884	0.602656	0.23246
1467	0.480952	0.275234	0.243814
1468	0.287809	0.400683	0.311508
1469	0.483861	0.0571471	0.458992
1470	0.0511689	0.137926	0.810905
1471	0.303812	0.0783713	0.617817
1472	0.6602	0.0173526	0.322447
1473	0.275148	0.0439503	0.680902
1474	0.409815	0.135881	0.454304
1475	0.144708	0.269275	0.586017
1476	0.107076	0.0329578	0.859966
1477	0.228799	0.0270403	0.74416
1478	0.47229	0.362673	0.165037
1479	0.290906	0.441934	0.26716
1480	0.1703	0.125394	0.704306
1481	0.627309	0.0527319	0.319959
1482	0.332452	0.0308465	0.636702
1483	0.356279	0.0229341	0.620787
1484	0.423391	0.191199	0.385409
1485	0.62133	0.0872279	0.291442
1486	0.17969	0.193199	0.627111
1487	0.300709	0.283641	0.41565
1488	0.463988	0.128774	0.407237
1489	0.354237	0.393976	0.251787
1490	0.684231	0.0455423	0.270226
1491	0.463996	0.441367	0.0946368
1492	0.239671	0.101556	0.658773
1493	0.549029	0.141057	0.309914
1494	0.185577	0.125271	0.689152
1495	0.0171408	0.659955	0.322904
1496	0.36712	0.439898	0.192982
1497	0.0541898	0.795402	0.150408
1498	0.274885	0.272335	0.45278
1499	0.241873	0.738399	0.0197275
1500	0.460624	0.250205	0.289172
1501	0.223696	0.339505	0.4368
1502	0.0535873	0.731448	0.214965
1503	0.153305	0.124472	0.722223
1504	0.608347	0.0505465	0.341107
1505	0.411126	0.0354545	0.553419
1506	0.383741	0.187863	0.428396
1507	0.451582	0.0227756	0.525643
1508	0.0378758	0.370544	0.59158
1509	0.401586	0.0548713	0.543543
1510	0.175207	0.301645	0.523149
1511	0.0474604	0.337438	0.615101
1512	0.392396	0.0533782	0.554226
1513	0.240642	0.427858	0.3315
1514	0.583714	0.0454111	0.370875
1515	0.334861	0.186095	0.479044
1516	0.173164	0.0214189	0.805417
1517	0.304644	0.587834	0.107521
1518	0.0376236	0.928079	0.0342975
1519	0.461435	0.093567	0.444998
1520	0.333367	0.0899905	0.576642
1521	0.0694668	0.30754	0.622993
1522	0.690501	0.249567	0.0599316
1523	0.444896	0.038695	0.516409
1524	0.124059	0.151635	0.724306
1525	0.101866	0.193307	0.704827
1526	0.6398	0.191625	0.168575
1527	0.386928	0.110106	0.502967
1528	0.638459	0.0309872	0.330554
1529	0.176003	0.0738703	0.750126
1530	0.322685	0.429105	0.24821
1531	0.402413	0.138781	0.458806
1532	0.112618	0.658306	0.229076
1533	0.149984	0.649629	0.200387
1534	0.0894807	0.800638	0.109882
1535	0.526091	0.038526	0.435383
1536	0.365482	0.0603055	0.574213
1537	0.143955	0.375176	0.48087
1538	0.261764	0.282555	0.455681
1539	0.374751	0.138455	0.486794
1540	0.0515805	0.157524	0.790896
1541	0.0845679	0.123514	0.791918
1542	0.466792	0.123179	0.410029
1543	0.0388373	0.378654	0.582509
1544	0.116751	0.369451	0.513798
1545	0.0836378	0.793139	0.123223
1546	0.619465	0.0581458	0.32239
1547	0.934795	0.0177353	0.0474698
1548	0.172566	0.216151	0.611283
1549	0.275179	0.534447	0.190374
1550	0.595985	0.191037	0.212977
1551	0.189904	0.594837	0.215259
1552	0.268537	0.0362972	0.695166
1553	0.464306	0.0616994	0.473994
1554	0.5489	0.0311757	0.419925
1555	0.433196	0.0348277	0.531976
1556	0.350533	0.0648147	0.584653
1557	0.0315351	0.0170884	0.951376
1558	0.0585156	0.0515698	0.889915
1559	0.244669	0.409935	0.345396
1560	0.161371	0.0464206	0.792208
1561	0.2979	0.0699243	0.632176
1562	0.465646	0.0381059	0.496248
1563	0.121154	0.583346	0.2955
1564	0.151392	0.58703	0.261578
1565	0.0538146	0.0189299	0.927255
1566	0.148235	0.562472	0.289293
1567	0.233495	0.0253517	0.741154
1568	0.119888	0.142532	0.73758
1569	0.816591	0.131985	0.0514245
1570	0.450567	0.468505	0.0809286
1571	0.848786	0.0855816	0.0656328
1572	0.268045	0.339265	0.39269
1573	0.211151	0.3432	0.445649
1574	0.0489214	0.621361	0.329717
1575	0.592145	0.293186	0.114669
1576	0.407057	0.1404	0.452542
1577	0.536566	0.332006	0.131428
1578	0.238948	0.385739	0.375312
1579	0.110794	0.150521	0.738685
1580	0.1753	0.506073	0.318628
1581	0.158437	0.590657	0.250906
1582	0.491402	0.409528	0.0990698
1583	0.14696	0.21589	0.63715
1584	0.0478653	0.39722	0.554915
1585	0.16358	0.379915	0.456505
1586	0.710861	0.0285455	0.260593
1587	0.319406	0.190636	0.489958
1588	0.207257	0.13436	0.658383
1589	0.430372	0.511239	0.0583894
1590	0.105751	0.031337	0.862912
1591	0.257718	0.214342	0.52794
1592	0.443872	0.017019	0.539109
1593	0.379618	0.0461257	0.574256
1594	0.0922495	0.398326	0.509425
1595	0.694915	0.0230539	0.282031
1596	0.130665	0.172117	0.697218
1597	0.127778	0.262069	0.610152
1598	0.433395	0.0524134	0.514192
1599	0.829739	0.113805	0.0564559
1600	0.324669	0.30751	0.367821
1601	0.0265428	0.888195	0.0852621
1602	0.399914	0.498945	0.101141
1603	0.432932	0.147418	0.41965
1604	0.484173	0.156549	0.359278
1605	0.563857	0.140378	0.295765
1606	0.148906	0.57798	0.273114
1607	0.348517	0.0646089	0.586874
1608	0.294055	0.0995335	0.606411
1609	0.253652	0.0184585	0.727889
1610	0.187321	0.452736	0.359942
1611	0.670673	0.292373	0.0369543
1612	0.305417	0.0423884	0.652195
1613	0.220999	0.100543	0.678458
1614	0.161514	0.121343	0.717143
1615	0.347401	0.163047	0.489552
1616	0.172473	0.201723	0.625804
1617	0.757203	0.0682467	0.174551
1618	0.541234	0.0212819	0.437484
1619	0.450287	0.357447	0.192266
1620	0.279506	0.304662	0.415832
1621	0.447954	0.0344499	0.517596
1622	0.391673	0.120084	0.488243
1623	0.0497239	0.825228	0.125048
1624	0.150755	0.390488	0.458756
1625	0.440991	0.05823	0.500779
1626	0.141937	0.168285	0.689778
1627	0.657042	0.0329984	0.30996
1628	0.295326	0.683238	0.0214363
1629	0.140983	0.0390959	0.819921
1630	0.905262	0.024588	0.0701505
1631	0.144354	0.274395	0.581251
1632	0.189275	0.259528	0.551197
1633	0.481103	0.150066	0.368832
1634	0.0779205	0.0859701	0.836109
1635	0.19453	0.354852	0.450618
1636	0.381433	0.0560215	0.562545
1637	0.0622071	0.571678	0.366115
1638	0.0282189	0.75049	0.221291
1639	0.350654	0.258836	0.39051
1640	0.422385	0.123731	0.453884
1641	0.43849	0.0770196	0.484491
1642	0.458392	0.0445305	0.497077
1643	0.46031	0.151645	0.388046
1644	0.347128	0.235305	0.417568
1645	0.568115	0.103388	0.328497
1646	0.250729	0.0543367	0.694934
1647	0.410613	0.21682	0.372567
1648	0.38672	0.596508	0.0167714
1649	0.72591	0.116091	0.157998
1650	0.75862	0.174517	0.0668638
1651	0.298321	0.0392548	0.662424
1652	0.649294	0.034303	0.316403
1653	0.330969	0.0285043	0.640527
1654	0.462344	0.297218	0.240438
1655	0.168685	0.579787	0.251528
1656	0.205277	0.720042	0.0746809
1657	0.0116674	0.936069	0.0522633
1658	0.153519	0.363772	0.48271
1659	0.555559	0.39009	0.0543504
1660	0.369039	0.232679	0.398282
1661	0.401613	0.0235997	0.574787
1662	0.0670266	0.300767	0.632206
1663	0.146454	0.0606779	0.792868
1664	0.380329	0.233148	0.386523
1665	0.0276685	0.260068	0.712264
1666	0.0740079	0.804631	0.121361
1667	0.708713	0.206347	0.0849403
1668	0.0714035	0.0293224	0.899274
1669	0.468787	0.413279	0.117935
1670	0.0389449	0.950542	0.0105129
1671	0.678112	0.0649887	0.256899
1672	0.150158	0.419162	0.430681
1673	0.604639	0.023017	0.372344
1674	0.0285417	0.150858	0.820601
1675	0.207297	0.0758824	0.716821
1676	0.0591612	0.602363	0.338476
1677	0.404691	0.154577	0.440732
1678	0.606276	0.275871	0.117853
1679	0.284047	0.361136	0.354817
1680	0.237953	0.0850313	0.677016
1681	0.284741	0.355575	0.359685
1682	0.269933	0.309349	0.420718
1683	0.339494	0.276374	0.384133
1684	0.207061	0.562444	0.230495
1685	0.0809775	0.0720579	0.846965
1686	0.628846	0.0689544	0.3022
1687	0.499869	0.048767	0.451364
1688	0.382352	0.231344	0.386304
1689	0.14604	0.0372517	0.816708
1690	0.496043	0.398941	0.105017
1691	0.540182	0.202122	0.257696
1692	0.205372	0.151546	0.643082
1693	0.122919	0.466886	0.410195
1694	0.505269	0.433888	0.0608432
1695	0.175077	0.271124	0.553799
1696	0.178838	0.139802	0.68136
1697	0.281499	0.352597	0.365904
1698	0.106335	0.0251149	0.86855
1699	0.177291	0.154309	0.6684
1700	0.254725	0.201695	0.54358
1701	0.733541	0.135736	0.130722
1702	0.104845	0.322451	0.572704
1703	0.275817	0.0598029	0.66438
1704	0.102097	0.752339	0.145563
1705	0.267774	0.364091	0.368135
1706	0.198313	0.329443	0.472243
1707	0.199	0.529735	0.271265
1708	0.529338	0.0216962	0.448965
1709	0.272997	0.0703912	0.656612
1710	0.427949	0.247521	0.324529
1711	0.0603203	0.839212	0.100467
1712	0.174163	0.216088	0.609749
1713	0.786135	0.0683228	0.145542
1714	0.329256	0.0755768	0.595168
1715	0.278914	0.346505	0.374581
1716	0.71102	0.116096	0.172884
1717	0.103947	0.534523	0.36153
1718	0.449197	0.197858	0.352945
1719	0.604	0.034561	0.361439
1720	0.0836689	0.140059	0.776272
1721	0.158239	0.275535	0.566227
1722	0.0927665	0.515883	0.391351
1723	0.0326571	0.432844	0.534499
1724	0.388724	0.549198	0.0620782
1725	0.726082	0.0636798	0.210238
1726	0.519338	0.0312093	0.449452
1727	0.467966	0.372208	0.159826
1728	0.272504	0.215929	0.511567
1729	0.383633	0.42605	0.190317
1730	0.818454	0.0480354	0.133511
1731	0.43364	0.49688	0.0694799
1732	0.149893	0.495593	0.354514
1733	0.322517	0.421959	0.255524
1734	0.269389	0.278897	0.451714
1735	0.0714567	0.030608	0.897935
1736	0.184318	0.0193419	0.79634
1737	0.281095	0.443344	0.275561
1738	0.0547247	0.0620387	0.883237
1739	0.671745	0.118031	0.210224
1740	0.0608861	0.628132	0.310982
1741	0.247592	0.335897	0.416511
1742	0.0807757	0.453115	0.466109
1743	0.111453	0.576348	0.312199
1744	0.682475	0.0373655	0.280159
1745	0.68045	0.141567	0.177983
1746	0.3232	0.424338	0.252462
1747	0.0697464	0.213019	0.717234
1748	0.469287	0.390815	0.139897
1749	0.186983	0.41485	0.398166
1750	0.402333	0.0482066	0.549461
1751	0.444933	0.0663291	0.488738
1752	0.471332	0.354653	0.174015
1753	0.329733	0.156313	0.513954
1754	0.0867309	0.193769	0.7195
1755	0.295722	0.287038	0.41724
1756	0.226868	0.0768614	0.696271
1757	0.185314	0.267407	0.547279
1758	0.586454	0.0307358	0.38281
1759	0.0461093	0.798535	0.155356
1760	0.138202	0.457981	0.403817
1761	0.255238	0.299552	0.445209
1762	0.413038	0.219125	0.367838
1763	0.40582	0.222374	0.371806
1764	0.352629	0.432991	0.214379
1765	0.148726	0.352062	0.499212
1766	0.827849	0.0569202	0.115231
1767	0.127089	0.324997	0.547914
1768	0.221782	0.270275	0.507942
1769	0.189028	0.511659	0.299313
1770	0.688573	0.227045	0.0843818
1771	0.574689	0.154328	0.270983
1772	0.585741	0.191721	0.222537
1773	0.167318	0.434701	0.39798
1774	0.568152	0.0368916	0.394956
1775	0.50769	0.131827	0.360483
1776	0.095495	0.219344	0.685161
1777	0.361285	0.291011	0.347704
1778	0.0729267	0.201879	0.725194
1779	0.23729	0.193069	0.569641
1780	0.0803208	0.307789	0.611891
1781	0.271072	0.532889	0.196039
1782	0.562855	0.377088	0.060057
1783	0.142702	0.591455	0.265843
1784	0.0481333	0.598617	0.35325
1785	0.343807	0.0507553	0.605438
1786	0.0350503	0.0305766	0.934373
1787	0.0278969	0.410529	0.561574
1788	0.505603	0.0570751	0.437322
1789	0.922081	0.0473591	0.0305598
1790	0.408322	0.0803441	0.511334
1791	0.496882	0.287197	0.215921
1792	0.413062	0.323957	0.26298
1793	0.945926	0.0161521	0.0379214
1794	0.08637	0.0343193	0.879311
1795	0.274312	0.412013	0.313675
1796	0.259418	0.145492	0.59509
1797	0.532486	0.37535	0.0921645
1798	0.235928	0.116311	0.647761
1799	0.395915	0.559575	0.0445099
1800	0.339185	0.0610945	0.59972
1801	0.844432	0.110191	0.0453775
1802	0.512678	0.157609	0.329713
1803	0.162803	0.346442	0.490755
1804	0.389269	0.0444094	0.566322
1805	0.170441	0.454835	0.374723
1806	0.700575	0.0633855	0.23604
1807	0.393536	0.559238	0.0472255
1808	0.547165	0.0774834	0.375351
1809	0.269234	0.46109	0.269676
1810	0.175002	0.608375	0.216622
1811	0.324814	0.0232267	0.651959
1812	0.440794	0.132595	0.42661
1813	0.293708	0.624426	0.0818659
1814	0.155895	0.614221	0.229885
1815	0.0502374	0.74689	0.202873
1816	0.0801319	0.0310226	0.888845
1817	0.360875	0.278697	0.360427
1818	0.274485	0.273403	0.452111
1819	0.0686847	0.813688	0.117627
1820	0.0911209	0.439066	0.469813
1821	0.115581	0.313594	0.570825
1822	0.654584	0.114878	0.230539
1823	0.297674	0.40873	0.293596
1824	0.588077	0.0351879	0.376736
1825	0.76529	0.0291162	0.205594
1826	0.460811	0.200439	0.338749
1827	0.478037	0.232773	0.28919
1828	0.448602	0.215609	0.335789
1829	0.158195	0.0307094	0.811096
1830	0.424983	0.0582979	0.516719
1831	0.631311	0.343953	0.0247358
1832	0.463801	0.144236	0.391963
1833	0.314967	0.184779	0.500254
1834	0.337275	0.625388	0.037337
1835	0.807246	0.105136	0.0876185
1836	0.295121	0.65664	0.0482388
1837	0.107348	0.673975	0.218677
1838	0.275392	0.426461	0.298147
1839	0.165103	0.0422811	0.792616
1840	0.324031	0.24027	0.435699
1841	0.463839	0.0778294	0.458331
1842	0.223146	0.0623616	0.714493
1843	0.558729	0.324412	0.116859
1844	0.409574	0.517286	0.0731401
1845	0.428128	0.412662	0.15921
1846	0.603149	0.218156	0.178695
1847	0.945789	0.0168023	0.0374087
1848	0.315701	0.287147	0.397152
1849	0.0906429	0.473234	0.436123
1850	0.198262	0.510426	0.291312
1851	0.292159	0.0303046	0.677537
1852	0.10101	0.0149456	0.884045
1853	0.077744	0.566206	0.35605
1854	0.300753	0.450373	0.248874
1855	0.184791	0.0443591	0.770849
1856	0.0532637	0.111158	0.835579
1857	0.20885	0.424717	0.366433
1858	0.502372	0.213993	0.283636
1859	0.36336	0.0752766	0.561364
1860	0.336542	0.441964	0.221494
1861	0.161386	0.210262	0.628352
1862	0.20714	0.559392	0.233468
1863	0.191754	0.669657	0.138589
1864	0.37812	0.294114	0.327766
1865	0.128359	0.0947833	0.776858
1866	0.470747	0.146953	0.382299
1867	0.463977	0.218622	0.317401
1868	0.168817	0.0979516	0.733231
1869	0.312448	0.0308866	0.656666
1870	0.59449	0.050707	0.354803
1871	0.382135	0.0249759	0.592889
1872	0.245015	0.0374505	0.717535
1873	0.327782	0.101374	0.570844
1874	0.453095	0.318431	0.228474
1875	0.776687	0.0439405	0.179373
1876	0.521766	0.438105	0.0401292
1877	0.074114	0.66309	0.262796
1878	0.665225	0.13568	0.199095
1879	0.731978	0.0398523	0.228169
1880	0.415968	0.0915755	0.492456
1881	0.257667	0.141179	0.601154
1882	0.176188	0.040828	0.782984
1883	0.313838	0.14555	0.540612
1884	0.48716	0.110936	0.401904
1885	0.176528	0.496408	0.327064
1886	0.0987194	0.741204	0.160076
1887	0.297669	0.198875	0.503456
1888	0.65394	0.0445416	0.301518
1889	0.247286	0.319906	0.432808
1890	0.550606	0.182094	0.267301
1891	0.106335	0.232483	0.661182
1892	0.326958	0.0479327	0.625109
1893	0.0495124	0.371949	0.578538
1894	0.169094	0.650792	0.180114
1895	0.644729	0.214057	0.141213
1896	0.51311	0.354254	0.132635
1897	0.134646	0.0777036	0.78765
1898	0.228064	0.272551	0.499386
1899	0.283673	0.31789	0.398438
1900	0.0317782	0.116686	0.851536
1901	0.226131	0.290218	0.483651
1902	0.49884	0.0447504	0.45641
1903	0.60246	0.0316282	0.365911
1904	0.291676	0.501841	0.206483
1905	0.10584	0.0687746	0.825385
1906	0.594094	0.0252485	0.380658
1907	0.256266	0.157945	0.585789
1908	0.0328907	0.0401281	0.926981
1909	0.0733778	0.055447	0.871175
1910	0.247355	0.199079	0.553567
1911	0.136897	0.529576	0.333527
1912	0.291595	0.0338904	0.674515
1913	0.952913	0.0115067	0.0355806
1914	0.0997564	0.409698	0.490546
1915	0.295871	0.427241	0.276888
1916	0.217807	0.423665	0.358528
1917	0.250366	0.311917	0.437716
1918	0.253602	0.268101	0.478298
1919	0.134492	0.364985	0.500523
1920	0.314112	0.503486	0.182403
1921	0.292454	0.0274766	0.68007
1922	0.0962735	0.0378392	0.865887
1923	0.0440848	0.836291	0.119624
1924	0.377799	0.564123	0.0580774
1925	0.535117	0.0457083	0.419175
1926	0.553759	0.060433	0.385808
1927	0.152423	0.0904501	0.757127
1928	0.567674	0.337369	0.0949575
1929	0.275784	0.0360662	0.68815
1930	0.249227	0.343243	0.40753
1931	0.734765	0.0230973	0.242137
1932	0.500546	0.0246907	0.474764
1933	0.399914	0.0225129	0.577573
1934	0.157918	0.480679	0.361403
1935	0.529536	0.109437	0.361027
1936	0.474096	0.0809794	0.444924
1937	0.228737	0.0513392	0.719924
1938	0.46399	0.205437	0.330573
1939	0.469613	0.383703	0.146684
1940	0.0874645	0.810703	0.101833
1941	0.809396	0.051862	0.138742
1942	0.434868	0.0348976	0.530235
1943	0.246971	0.541882	0.211147
1944	0.328032	0.109164	0.562804
1945	0.604267	0.100857	0.294876
1946	0.177733	0.588865	0.233402
1947	0.244639	0.308731	0.446629
1948	0.198424	0.381862	0.419714
1949	0.424265	0.0285225	0.547212
1950	0.0948582	0.307777	0.597365
1951	0.4909	0.269961	0.239138
1952	0.0209825	0.0130303	0.965987
1953	0.827766	0.0629981	0.109236
1954	0.118443	0.851831	0.0297261
1955	0.724926	0.0241813	0.250892
1956	0.453494	0.338858	0.207648
1957	0.525039	0.0573157	0.417645
1958	0.108597	0.755138	0.136266
1959	0.293704	0.502022	0.204274
1960	0.20377	0.597227	0.199004
1961	0.0399506	0.669707	0.290342
1962	0.582347	0.0353992	0.382254
1963	0.100223	0.0945638	0.805214
1964	0.520642	0.194766	0.284592
1965	0.139847	0.307789	0.552364
1966	0.474027	0.0380002	0.487972
1967	0.158409	0.500035	0.341556
1968	0.548632	0.0853427	0.366025
1969	0.186357	0.234639	0.579005
1970	0.228181	0.014996	0.756823
1971	0.199813	0.494385	0.305801
1972	0.371182	0.258774	0.370045
1973	0.434865	0.50626	0.0588749
1974	0.315205	0.228865	0.45593
1975	0.0910787	0.501641	0.40728
1976	0.510254	0.0919077	0.397839
1977	0.421249	0.445022	0.133729
1978	0.298297	0.412689	0.289013
1979	0.450189	0.0948357	0.454976
1980	0.149449	0.0503267	0.800225
1981	0.141947	0.107798	0.750255
1982	0.315388	0.100091	0.58452
1983	0.470764	0.496763	0.0324728
1984	0.18154	0.623345	0.195115
1985	0.423762	0.207665	0.368573
1986	0.219531	0.508404	0.272065
1987	0.187283	0.0446652	0.768052
1988	0.642237	0.299173	0.0585903
1989	0.0393339	0.721114	0.239552
1990	0.222484	0.306355	0.47116
1991	0.188001	0.254164	0.557835
1992	0.113161	0.440338	0.4465
1993	0.113866	0.348818	0.537317
1994	0.441824	0.233038	0.325138
1995	0.018795	0.793535	0.18767
1996	0.473589	0.159148	0.367262
1997	0.0323419	0.0791972	0.888461
1998	0.811141	0.0445845	0.144274
1999	0.82872	0.0230617	0.148218
[truncated: 3,699 more rows]

## Sheet: 4 Topics
Doc ID	Topic1	Topic2	Topic3	Topic4
1	0.0749416	0.0532664	0.418585	0.453207
2	0.0572099	0.135443	0.586154	0.221193
3	0.0628998	0.290982	0.460701	0.185417
4	0.157356	0.124458	0.0495629	0.668622
5	0.25326	0.145165	0.319845	0.28173
6	0.0415887	0.0326598	0.232117	0.693634
7	0.0412226	0.0915163	0.0565401	0.810721
8	0.296839	0.40466	0.256162	0.0423393
9	0.848998	0.0195486	0.0267397	0.104714
10	0.05077	0.0345462	0.817524	0.0971594
11	0.0870946	0.0418746	0.315373	0.555658
12	0.0970025	0.161029	0.448894	0.293074
13	0.0710038	0.318146	0.342407	0.268443
14	0.128441	0.550702	0.130811	0.190045
15	0.110746	0.328109	0.420415	0.14073
16	0.0953024	0.102803	0.628062	0.173833
17	0.0438237	0.144281	0.627772	0.184123
18	0.108484	0.181121	0.434421	0.275974
19	0.0957666	0.0124697	0.821527	0.0702366
20	0.0654385	0.0844089	0.776094	0.0740589
21	0.111359	0.085613	0.584453	0.218575
22	0.13298	0.218232	0.494545	0.154243
23	0.0319822	0.0978205	0.32409	0.546107
24	0.318298	0.411156	0.01297	0.257576
25	0.0441935	0.204889	0.248954	0.501963
26	0.193902	0.0457198	0.215285	0.545093
27	0.177854	0.306494	0.3095	0.206153
28	0.113084	0.0688557	0.588444	0.229616
29	0.0391652	0.776783	0.0895169	0.0945351
30	0.0437493	0.040421	0.0991631	0.816667
31	0.229812	0.394758	0.032493	0.342937
32	0.0210741	0.145651	0.803054	0.0302214
33	0.116271	0.714434	0.093225	0.0760696
34	0.0365449	0.0509906	0.296831	0.615633
35	0.107141	0.184776	0.520831	0.187252
36	0.0894167	0.176483	0.0426858	0.691414
37	0.0789643	0.577902	0.183044	0.16009
38	0.246418	0.0580363	0.313766	0.38178
39	0.0303577	0.230728	0.0525385	0.686376
40	0.0468105	0.0395321	0.770436	0.143222
41	0.123651	0.0988677	0.723614	0.0538677
42	0.018545	0.345641	0.0288004	0.607014
43	0.060339	0.0313997	0.439431	0.46883
44	0.0221318	0.0273739	0.29561	0.654884
45	0.110103	0.0542463	0.345505	0.490146
46	0.020357	0.0213353	0.171573	0.786735
47	0.0238891	0.138118	0.0343763	0.803617
48	0.418704	0.328811	0.0206746	0.231811
49	0.109448	0.0459894	0.696591	0.147971
50	0.316065	0.0205855	0.364659	0.29869
51	0.0275366	0.023964	0.10166	0.846839
52	0.0146462	0.666683	0.0484485	0.270222
53	0.015201	0.0252709	0.0248451	0.934683
54	0.0451422	0.00974429	0.916666	0.028448
55	0.155632	0.100895	0.320826	0.422647
56	0.444077	0.242387	0.0157106	0.297825
57	0.0639393	0.237495	0.113312	0.585254
58	0.326079	0.541693	0.0590323	0.0731958
59	0.0893507	0.0715987	0.621015	0.218036
60	0.0540378	0.204176	0.67228	0.0695056
61	0.0315796	0.0682461	0.0799513	0.820223
62	0.0765753	0.0234891	0.729668	0.170268
63	0.296572	0.0376633	0.316973	0.348791
64	0.0918761	0.317841	0.0374592	0.552824
65	0.132144	0.458625	0.0773557	0.331875
66	0.0190661	0.308578	0.0240047	0.648351
67	0.0418871	0.500959	0.122504	0.33465
68	0.0166473	0.0149995	0.869079	0.0992743
69	0.117069	0.404272	0.214812	0.263847
70	0.0387955	0.255564	0.344128	0.361512
71	0.109054	0.626106	0.215791	0.0490499
72	0.311624	0.099382	0.371226	0.217768
73	0.0541556	0.241849	0.0370301	0.666965
74	0.0294348	0.465565	0.0516974	0.453303
75	0.125088	0.234147	0.178501	0.462264
76	0.0892501	0.0850207	0.357263	0.468466
77	0.0194761	0.0204086	0.0691347	0.890981
78	0.811441	0.110312	0.0559823	0.0222643
79	0.454172	0.178772	0.0152505	0.351806
80	0.570925	0.132282	0.0491774	0.247616
81	0.803641	0.0237359	0.126265	0.0463584
82	0.0242657	0.103358	0.433048	0.439328
83	0.655541	0.124184	0.102322	0.117952
84	0.135826	0.460641	0.100865	0.302668
85	0.0644254	0.0300208	0.859533	0.0460212
86	0.247533	0.659665	0.00556363	0.087238
87	0.065545	0.0361906	0.408135	0.490129
88	0.0534951	0.113364	0.252504	0.580637
89	0.145741	0.416314	0.335029	0.102916
90	0.0897918	0.594645	0.0770599	0.238503
91	0.0384726	0.045829	0.0625203	0.853178
92	0.0300573	0.0152852	0.45509	0.499568
93	0.687579	0.0667241	0.0395611	0.206136
94	0.0551108	0.342521	0.174139	0.428229
95	0.136935	0.0241029	0.746382	0.0925803
96	0.0206037	0.415382	0.192282	0.371732
97	0.43175	0.442366	0.0811684	0.0447151
98	0.0936886	0.537525	0.161361	0.207425
99	0.075728	0.304144	0.239221	0.380908
100	0.0227931	0.179361	0.582481	0.215365
101	0.0554825	0.140298	0.717593	0.0866261
102	0.455692	0.392694	0.127063	0.0245516
103	0.0891736	0.363541	0.0375471	0.509739
104	0.0570018	0.124938	0.106936	0.711124
105	0.821767	0.0278119	0.0404935	0.109928
106	0.0644833	0.225144	0.109412	0.60096
107	0.53046	0.392908	0.0593954	0.0172366
108	0.0943278	0.0365	0.59225	0.276922
109	0.101083	0.0825109	0.206484	0.609923
110	0.0414124	0.140887	0.181731	0.635969
111	0.0333865	0.0360202	0.598491	0.332103
112	0.839267	0.0656487	0.0252914	0.0697926
113	0.027829	0.469555	0.278401	0.224214
114	0.091734	0.322261	0.040569	0.545436
115	0.0820381	0.640178	0.13061	0.147174
116	0.487656	0.457262	0.0210665	0.0340149
117	0.197347	0.112061	0.498698	0.191894
118	0.0414743	0.0725223	0.510692	0.375312
119	0.100126	0.0402487	0.518211	0.341414
120	0.019013	0.131703	0.30103	0.548254
121	0.0336609	0.923782	0.0287829	0.0137746
122	0.0292661	0.260652	0.181191	0.528891
123	0.0329683	0.0949559	0.688026	0.18405
124	0.0152938	0.530043	0.0205728	0.434091
125	0.0191649	0.0194566	0.553076	0.408303
126	0.0281166	0.18119	0.128327	0.662366
127	0.0312532	0.0274789	0.341658	0.59961
128	0.0411656	0.0627007	0.809099	0.0870351
129	0.330453	0.337183	0.223383	0.108981
130	0.625388	0.0888301	0.0307981	0.254984
131	0.73092	0.158508	0.0496505	0.0609214
132	0.147722	0.321818	0.191111	0.33935
133	0.200475	0.505518	0.241644	0.0523632
134	0.122701	0.256784	0.206725	0.41379
135	0.00899264	0.0220795	0.194595	0.774333
136	0.0093226	0.00488499	0.970986	0.0148065
137	0.0383769	0.0459566	0.742326	0.173341
138	0.0304953	0.326081	0.212385	0.431039
139	0.122854	0.125979	0.148857	0.60231
140	0.0538683	0.0248015	0.672417	0.248913
141	0.0609744	0.273173	0.0718266	0.594026
142	0.696276	0.117221	0.166306	0.0201962
143	0.060903	0.141336	0.416222	0.381539
144	0.0456336	0.0392285	0.771277	0.143861
145	0.0875655	0.0266598	0.20575	0.680025
146	0.645449	0.0267935	0.0271868	0.30057
147	0.578754	0.248075	0.0202677	0.152904
148	0.104069	0.0345112	0.615766	0.245655
149	0.333758	0.0227444	0.341638	0.301859
150	0.0631406	0.0799801	0.236196	0.620683
151	0.136735	0.107316	0.138827	0.617122
152	0.0825742	0.0366387	0.556954	0.323834
153	0.0610667	0.0802483	0.351432	0.507253
154	0.0463344	0.412796	0.396928	0.143942
155	0.162746	0.159825	0.405317	0.272111
156	0.0636409	0.31242	0.187811	0.436127
157	0.16651	0.0200173	0.159891	0.653581
158	0.0184305	0.0308077	0.0450328	0.905729
159	0.194573	0.375247	0.22802	0.20216
160	0.038797	0.42709	0.0263792	0.507734
161	0.0910242	0.0497742	0.797398	0.0618036
162	0.0613832	0.105858	0.772866	0.0598925
163	0.135037	0.0613623	0.227274	0.576327
164	0.545165	0.177615	0.158786	0.118435
165	0.0670262	0.029662	0.836306	0.0670062
166	0.0170608	0.0267617	0.0503738	0.905804
167	0.12254	0.102338	0.226995	0.548127
168	0.0670523	0.0766658	0.664328	0.191954
169	0.413307	0.188373	0.0810177	0.317302
170	0.154484	0.0942262	0.527229	0.224062
171	0.823385	0.0154659	0.144599	0.0165498
172	0.087234	0.0128046	0.851916	0.0480457
173	0.183714	0.169416	0.473049	0.17382
174	0.0173066	0.7314	0.129655	0.121639
175	0.43727	0.472435	0.0280219	0.0622738
176	0.180891	0.0921651	0.556352	0.170591
177	0.0616435	0.123404	0.41945	0.395503
178	0.18196	0.36495	0.244131	0.20896
179	0.710845	0.0202826	0.192885	0.0759876
180	0.304326	0.466691	0.0568095	0.172174
181	0.0850892	0.49282	0.14951	0.272581
182	0.626172	0.0911517	0.200979	0.0816968
183	0.475845	0.0821804	0.0231575	0.418817
184	0.216441	0.0857941	0.480376	0.217389
185	0.206537	0.0508546	0.611193	0.131416
186	0.628534	0.0503854	0.033867	0.287213
187	0.0917108	0.48597	0.146716	0.275604
188	0.0686235	0.337995	0.426689	0.166693
189	0.0994342	0.0705581	0.735802	0.0942056
190	0.030167	0.941164	0.0155012	0.0131677
191	0.0304931	0.37382	0.0540601	0.541627
192	0.733196	0.022732	0.200342	0.0437304
193	0.0405411	0.122125	0.20494	0.632393
194	0.883195	0.0195248	0.0772219	0.0200581
195	0.10824	0.302226	0.218777	0.370757
196	0.0652231	0.417513	0.293077	0.224186
197	0.0265535	0.115831	0.355888	0.501728
198	0.0443687	0.0276123	0.41653	0.511489
199	0.176415	0.437029	0.099723	0.286832
200	0.12556	0.299791	0.0769544	0.497694
201	0.0656113	0.0274614	0.612237	0.29469
202	0.0144914	0.32231	0.264029	0.39917
203	0.155302	0.0235655	0.687058	0.134074
204	0.568844	0.111685	0.0163898	0.303081
205	0.0653453	0.344672	0.283341	0.306642
206	0.154087	0.0199102	0.758239	0.0677637
207	0.189627	0.0560674	0.428388	0.325918
208	0.0734378	0.247684	0.225675	0.453204
209	0.0410186	0.0138569	0.914894	0.0302307
210	0.0926894	0.272521	0.126053	0.508737
211	0.033706	0.277869	0.236768	0.451657
212	0.0938439	0.0145414	0.434407	0.457208
213	0.0272537	0.0750794	0.458104	0.439563
214	0.054176	0.0282209	0.16413	0.753473
215	0.107926	0.0580105	0.189416	0.644647
216	0.168392	0.158904	0.412848	0.259855
217	0.152713	0.621028	0.0435853	0.182673
218	0.0489303	0.0432387	0.0605516	0.847279
219	0.0973683	0.26839	0.354939	0.279302
220	0.051774	0.311666	0.127455	0.509105
221	0.0586718	0.229978	0.163516	0.547834
222	0.788989	0.130163	0.0261662	0.0546817
223	0.031295	0.165047	0.29709	0.506569
224	0.049443	0.0565426	0.0583426	0.835672
225	0.0163309	0.0207492	0.402467	0.560452
226	0.0398437	0.158642	0.570823	0.230692
227	0.137236	0.226797	0.494973	0.140994
228	0.0438747	0.0127379	0.819255	0.124133
229	0.0425976	0.377017	0.309176	0.27121
230	0.499693	0.352201	0.0526998	0.0954071
231	0.0530177	0.480241	0.124847	0.341895
232	0.092991	0.363206	0.193037	0.350767
233	0.0539867	0.556305	0.0312965	0.358412
234	0.0381866	0.0276217	0.648705	0.285486
235	0.19579	0.106006	0.593784	0.104421
236	0.401399	0.483861	0.0766287	0.0381107
237	0.0324957	0.0397663	0.692866	0.234872
238	0.0569959	0.160573	0.257224	0.525207
239	0.0571865	0.205934	0.604122	0.132758
240	0.189326	0.119151	0.412905	0.278618
241	0.214957	0.115588	0.16344	0.506016
242	0.0152434	0.159183	0.339712	0.485862
243	0.622783	0.296135	0.0369911	0.0440908
244	0.0430024	0.507162	0.139107	0.310728
245	0.674026	0.0180226	0.226101	0.0818503
246	0.0490725	0.123334	0.0913043	0.736289
247	0.304564	0.295171	0.258882	0.141383
248	0.149837	0.0639843	0.400684	0.385495
249	0.790736	0.0706072	0.0892614	0.049395
250	0.280443	0.0831781	0.586223	0.050156
251	0.260939	0.130108	0.0946671	0.514286
252	0.239244	0.0345609	0.486292	0.239903
253	0.0742078	0.0557785	0.34821	0.521804
254	0.0851898	0.329787	0.23759	0.347433
255	0.0331494	0.401193	0.396195	0.169463
256	0.595243	0.152387	0.112848	0.139522
257	0.163267	0.0386796	0.684417	0.113636
258	0.528823	0.255343	0.0276723	0.188161
259	0.118135	0.27387	0.479962	0.128033
260	0.0254709	0.127186	0.139617	0.707726
261	0.105562	0.0551737	0.627715	0.211549
262	0.276641	0.0310999	0.331573	0.360687
263	0.0609168	0.041012	0.358455	0.539616
264	0.158414	0.114314	0.210099	0.517173
265	0.0447415	0.429896	0.15126	0.374102
266	0.0272006	0.0808933	0.0380635	0.853843
267	0.076641	0.117394	0.326925	0.47904
268	0.0280199	0.084711	0.0810752	0.806194
269	0.0919843	0.106109	0.65408	0.147826
270	0.54032	0.0479068	0.363914	0.0478592
271	0.112919	0.252306	0.27264	0.362134
272	0.0837025	0.3525	0.261783	0.302014
273	0.0513694	0.0253579	0.575624	0.347649
274	0.0997279	0.274018	0.183236	0.443018
275	0.0560717	0.100654	0.325056	0.518218
276	0.08924	0.0731771	0.622048	0.215535
277	0.0721093	0.460357	0.0569142	0.410619
278	0.109677	0.0417769	0.0697501	0.778796
279	0.0977891	0.0514158	0.478213	0.372582
280	0.424616	0.266272	0.0162466	0.292865
281	0.0626058	0.0231615	0.771862	0.142371
282	0.055383	0.241263	0.528711	0.174642
283	0.0638785	0.106518	0.108674	0.720929
284	0.474736	0.0211552	0.267346	0.236763
285	0.165761	0.0616592	0.544794	0.227786
286	0.0397363	0.516421	0.0313861	0.412457
287	0.0897719	0.105257	0.614314	0.190657
288	0.039382	0.0366923	0.600242	0.323684
289	0.019153	0.178754	0.262404	0.539689
290	0.0552751	0.0187044	0.860176	0.0658442
291	0.159624	0.300336	0.36119	0.17885
292	0.0274804	0.0482013	0.640634	0.283685
293	0.387878	0.0414806	0.523528	0.0471136
294	0.019544	0.0729713	0.272985	0.6345
295	0.0281377	0.555499	0.0695997	0.346764
296	0.0849635	0.22757	0.0932424	0.594224
297	0.143771	0.0175082	0.783449	0.0552719
298	0.0380397	0.291655	0.605833	0.0644726
299	0.814182	0.0794948	0.0315625	0.0747603
300	0.0141216	0.0240373	0.0342047	0.927636
301	0.0757821	0.182421	0.0542909	0.687506
302	0.0433526	0.03867	0.357103	0.560874
303	0.14453	0.0146179	0.778872	0.0619798
304	0.11836	0.560307	0.258737	0.0625959
305	0.237647	0.118411	0.471065	0.172877
306	0.191533	0.384112	0.198595	0.22576
307	0.102143	0.037108	0.470413	0.390335
308	0.0735348	0.00976971	0.783098	0.133597
309	0.159353	0.333406	0.311561	0.19568
310	0.234707	0.0268128	0.574371	0.164109
311	0.30423	0.0199578	0.528535	0.147277
312	0.0133662	0.0170749	0.0431318	0.926427
313	0.226793	0.0781957	0.580821	0.11419
314	0.685975	0.0192005	0.165392	0.129432
315	0.116931	0.089823	0.291541	0.501705
316	0.0288905	0.0283069	0.842078	0.100725
317	0.176975	0.200324	0.38223	0.240472
318	0.014789	0.0761848	0.35254	0.556486
319	0.101502	0.107896	0.509811	0.280791
320	0.0557706	0.575342	0.267732	0.101156
321	0.0846449	0.184798	0.495107	0.23545
322	0.107775	0.481944	0.0625803	0.347701
323	0.119559	0.526196	0.194025	0.16022
324	0.108401	0.212491	0.449829	0.229279
325	0.699402	0.0684798	0.0841146	0.148004
326	0.740712	0.0661329	0.157287	0.0358679
327	0.0484846	0.240709	0.475761	0.235045
328	0.142327	0.183335	0.493402	0.180936
329	0.0309377	0.0980626	0.388564	0.482435
330	0.0184091	0.194179	0.272441	0.514971
331	0.100849	0.196265	0.114639	0.588247
332	0.0480304	0.0187325	0.260663	0.672574
333	0.151437	0.0292545	0.665474	0.153834
334	0.684251	0.076132	0.166818	0.072799
335	0.07537	0.0379679	0.126599	0.760063
336	0.0340112	0.0158597	0.807795	0.142334
337	0.0217475	0.111092	0.106231	0.760929
338	0.184074	0.0492655	0.578374	0.188287
339	0.674578	0.0198333	0.0331174	0.272472
340	0.241295	0.141068	0.475754	0.141883
341	0.0195048	0.759798	0.152597	0.0681008
342	0.132862	0.103999	0.143459	0.619679
343	0.0238706	0.0478518	0.316507	0.611771
344	0.0212325	0.02271	0.0740839	0.881974
345	0.140099	0.037508	0.0641943	0.758198
346	0.234045	0.0718835	0.381545	0.312527
347	0.161085	0.0675658	0.153263	0.618086
348	0.353293	0.427243	0.0370589	0.182404
349	0.195942	0.0595342	0.273383	0.47114
350	0.130921	0.220313	0.2946	0.354166
351	0.081237	0.100161	0.604993	0.213609
352	0.0175653	0.579183	0.226097	0.177155
353	0.0613257	0.0247045	0.379112	0.534858
354	0.0867184	0.120571	0.585169	0.207541
355	0.113284	0.119921	0.527856	0.238939
356	0.296893	0.184925	0.279918	0.238264
357	0.0379369	0.210203	0.280211	0.471649
358	0.0671687	0.19121	0.381371	0.36025
359	0.149838	0.398007	0.0440234	0.408132
360	0.0764773	0.0569714	0.35314	0.513412
361	0.37356	0.0408814	0.0896312	0.495927
362	0.2289	0.389487	0.200639	0.180974
363	0.0113605	0.0172887	0.487463	0.483888
364	0.0137863	0.0202071	0.365063	0.600943
365	0.183829	0.0195361	0.565587	0.231048
366	0.0612714	0.021528	0.533875	0.383325
367	0.104121	0.281595	0.144776	0.469509
368	0.0170789	0.0547801	0.23329	0.694851
369	0.0638573	0.285198	0.184371	0.466574
370	0.0155371	0.100739	0.358345	0.525379
371	0.10844	0.294844	0.381986	0.214731
372	0.05227	0.700185	0.0967349	0.15081
373	0.0654414	0.0314346	0.734982	0.168142
374	0.0504149	0.2899	0.466736	0.192949
375	0.0718338	0.295146	0.391838	0.241183
376	0.0248395	0.276355	0.214083	0.484722
377	0.0359105	0.120427	0.328009	0.515654
378	0.0442877	0.0324827	0.182628	0.740602
379	0.30905	0.164991	0.0666864	0.459273
380	0.956863	0.00923617	0.0168615	0.0170393
381	0.0235296	0.0919751	0.466431	0.418064
382	0.0672623	0.164805	0.428877	0.339056
383	0.0276346	0.1362	0.334778	0.501387
384	0.107391	0.0237065	0.810586	0.058316
385	0.0534805	0.0379061	0.829815	0.0787979
386	0.16082	0.246573	0.472108	0.1205
387	0.152348	0.0712088	0.422857	0.353586
388	0.0545364	0.490633	0.0955385	0.359292
389	0.0261305	0.0569268	0.779986	0.136957
390	0.0461288	0.189149	0.395805	0.368917
391	0.132994	0.210444	0.116349	0.540212
392	0.0455511	0.0156475	0.863584	0.0752177
393	0.105148	0.258191	0.171057	0.465604
394	0.0845322	0.0298349	0.362356	0.523277
395	0.0583222	0.459223	0.0419154	0.440539
396	0.179779	0.0444673	0.102679	0.673074
397	0.1235	0.0498124	0.201153	0.625534
398	0.113405	0.0278214	0.412369	0.446404
399	0.0447705	0.145762	0.0303087	0.779158
400	0.0445294	0.379836	0.0539193	0.521715
401	0.0885184	0.0536445	0.294807	0.56303
402	0.0527006	0.122688	0.258062	0.56655
403	0.0845036	0.378571	0.186911	0.350015
404	0.0746752	0.660446	0.142586	0.122292
405	0.07086	0.149637	0.412617	0.366885
406	0.0257501	0.0406096	0.342169	0.591471
407	0.049223	0.181826	0.0458596	0.723092
408	0.176317	0.517224	0.090254	0.216205
409	0.0188574	0.0203945	0.0681173	0.892631
410	0.0144862	0.107514	0.358252	0.519748
411	0.149037	0.208524	0.360009	0.282429
412	0.0542997	0.0207579	0.86272	0.0622228
413	0.0221731	0.0100678	0.937499	0.0302605
414	0.0646771	0.243363	0.35834	0.33362
415	0.0482156	0.111525	0.79262	0.0476397
416	0.203985	0.192824	0.306875	0.296315
417	0.149901	0.0906264	0.135272	0.624201
418	0.735326	0.142041	0.0395741	0.0830588
419	0.419856	0.374552	0.0795974	0.125994
420	0.108473	0.0249883	0.76117	0.105369
421	0.35007	0.0213123	0.441085	0.187532
422	0.0404527	0.552655	0.227385	0.179507
423	0.0840191	0.126347	0.448848	0.340786
424	0.04856	0.0275299	0.717976	0.205934
425	0.0600363	0.398488	0.454806	0.0866698
426	0.0573129	0.102513	0.700501	0.139673
427	0.341361	0.0596835	0.23429	0.364665
428	0.0804362	0.370784	0.488429	0.0603509
429	0.0391819	0.0258065	0.172609	0.762403
430	0.0731355	0.572204	0.220783	0.133878
431	0.103044	0.24939	0.0316837	0.615882
432	0.0485732	0.53907	0.0895953	0.322762
433	0.149914	0.0363272	0.678944	0.134815
434	0.23923	0.226297	0.0812574	0.453216
435	0.105976	0.54413	0.152143	0.19775
436	0.8618	0.0282374	0.0635478	0.0464148
437	0.237367	0.555024	0.0427611	0.164848
438	0.158125	0.112534	0.402336	0.327005
439	0.0479293	0.202167	0.163175	0.586729
440	0.0206474	0.05816	0.170423	0.75077
441	0.0197356	0.0378679	0.409176	0.533221
442	0.066357	0.16192	0.612383	0.159341
443	0.0545739	0.348624	0.0275996	0.569203
444	0.0395319	0.177982	0.417943	0.364543
445	0.116374	0.104408	0.53398	0.245238
446	0.771156	0.153821	0.0161493	0.0588738
447	0.0700934	0.224319	0.0406574	0.66493
448	0.0193498	0.094535	0.325603	0.560513
449	0.0531755	0.270667	0.0692263	0.606931
450	0.178024	0.114845	0.110891	0.59624
451	0.164852	0.329783	0.287495	0.21787
452	0.0819893	0.0953574	0.284144	0.538509
453	0.664992	0.039825	0.253055	0.0421276
454	0.142096	0.0392265	0.631302	0.187376
455	0.0462683	0.136432	0.630426	0.186873
456	0.226226	0.014253	0.706652	0.0528692
457	0.0811266	0.250934	0.0993558	0.568583
458	0.190514	0.378456	0.278919	0.15211
459	0.0353508	0.142616	0.383139	0.438894
460	0.0372049	0.452376	0.304538	0.205881
461	0.0325886	0.0172464	0.274056	0.676109
462	0.0202828	0.278935	0.2474	0.453383
463	0.0297821	0.0177601	0.155289	0.797168
464	0.0568972	0.599494	0.0949173	0.248691
465	0.0370733	0.0323725	0.173353	0.757202
466	0.066404	0.0307456	0.674596	0.228254
467	0.0421543	0.0233917	0.411885	0.522569
468	0.0333006	0.0235298	0.820493	0.122676
469	0.0724387	0.0283425	0.82928	0.0699388
470	0.386478	0.529405	0.0103204	0.0737969
471	0.0259028	0.543676	0.0959667	0.334454
472	0.0338116	0.523781	0.247328	0.19508
473	0.0862843	0.181377	0.172892	0.559447
474	0.0316272	0.364861	0.166075	0.437437
475	0.0203086	0.492462	0.271595	0.215634
476	0.126287	0.23772	0.079521	0.556472
477	0.372564	0.0708563	0.31898	0.2376
478	0.0819221	0.0428494	0.423675	0.451554
479	0.606025	0.177507	0.180919	0.0355487
480	0.146649	0.529734	0.287719	0.0358971
481	0.441494	0.117069	0.174525	0.266912
482	0.0721836	0.0996872	0.232976	0.595153
483	0.139615	0.064031	0.624478	0.171876
484	0.817674	0.026048	0.141142	0.0151361
485	0.0379088	0.079521	0.517112	0.365458
486	0.0432497	0.0423462	0.0295044	0.8849
487	0.0606395	0.0523226	0.0623939	0.824644
488	0.0277022	0.0980521	0.225015	0.649231
489	0.0223102	0.049606	0.156008	0.772076
490	0.0175534	0.151079	0.363898	0.46747
491	0.294379	0.288822	0.242573	0.174226
492	0.0388409	0.0323497	0.0975464	0.831263
493	0.14023	0.217529	0.291894	0.350347
494	0.155036	0.0569744	0.559419	0.228571
495	0.942584	0.0156738	0.0187576	0.0229844
496	0.627353	0.0240568	0.31044	0.0381499
497	0.0587678	0.149691	0.429071	0.36247
498	0.050096	0.104552	0.77488	0.0704721
499	0.0387165	0.140135	0.574504	0.246645
500	0.0922101	0.0435515	0.529948	0.33429
501	0.352063	0.092732	0.253052	0.302153
502	0.812985	0.0178268	0.150716	0.0184723
503	0.0380222	0.315831	0.178307	0.46784
504	0.0321151	0.61274	0.177699	0.177446
505	0.072084	0.212532	0.439035	0.276349
506	0.0767353	0.0253776	0.806375	0.0915121
507	0.0430425	0.0398154	0.226483	0.69066
508	0.124639	0.447125	0.19412	0.234115
509	0.0175765	0.0523333	0.268093	0.661997
510	0.10693	0.359928	0.0486855	0.484457
511	0.02743	0.020909	0.497561	0.4541
512	0.0195864	0.159293	0.212233	0.608888
513	0.0398199	0.0352948	0.0359801	0.888905
514	0.0869226	0.0828038	0.462864	0.36741
515	0.164715	0.0322763	0.275768	0.527241
516	0.110973	0.157353	0.582324	0.14935
517	0.0711332	0.341976	0.183196	0.403695
518	0.804357	0.130696	0.0260348	0.0389115
519	0.053456	0.0275918	0.73688	0.182072
520	0.393411	0.0377496	0.233974	0.334866
521	0.0143021	0.759717	0.189624	0.0363567
522	0.0720474	0.807923	0.0229194	0.0971106
523	0.102431	0.319758	0.190146	0.387665
524	0.287335	0.621973	0.0528336	0.0378583
525	0.121809	0.15453	0.13591	0.587752
526	0.126816	0.277949	0.150138	0.445097
527	0.0329181	0.368823	0.238703	0.359556
528	0.0936459	0.11786	0.257519	0.530975
529	0.0548102	0.0490682	0.710905	0.185217
530	0.0269809	0.117254	0.646751	0.209014
531	0.0243584	0.420079	0.0877269	0.467836
532	0.818198	0.0190732	0.0505427	0.112186
533	0.837495	0.0992727	0.0245953	0.0386368
534	0.0888859	0.0355397	0.706576	0.168998
535	0.430962	0.28322	0.0549095	0.230908
536	0.0170007	0.640167	0.111866	0.230967
537	0.0387513	0.0122775	0.903175	0.0457964
538	0.032994	0.0326303	0.342664	0.591712
539	0.0198519	0.305938	0.221339	0.452872
540	0.910728	0.0131092	0.0318193	0.0443432
541	0.0256277	0.161738	0.0291876	0.783447
542	0.0809392	0.386322	0.294061	0.238678
543	0.0291876	0.189287	0.136711	0.644815
544	0.0429931	0.823815	0.0529583	0.0802333
545	0.0925357	0.138232	0.58805	0.181183
546	0.123806	0.0445052	0.0586113	0.773077
547	0.0327957	0.120812	0.636072	0.21032
548	0.229862	0.138647	0.533399	0.0980918
549	0.0222698	0.0240146	0.106587	0.847129
550	0.075262	0.360465	0.162822	0.401452
551	0.0398705	0.0807868	0.344513	0.53483
552	0.0224984	0.0299542	0.110069	0.837479
553	0.0417439	0.422302	0.111567	0.424387
554	0.610421	0.00949874	0.332128	0.0479522
555	0.0531169	0.0570596	0.785027	0.104797
556	0.345112	0.42339	0.0540633	0.177434
557	0.0657446	0.540526	0.0918518	0.301877
558	0.175705	0.225264	0.420621	0.178409
559	0.0158534	0.223535	0.225816	0.534796
560	0.0968196	0.389372	0.090879	0.42293
561	0.0398463	0.168398	0.290105	0.501651
562	0.387196	0.0382879	0.144561	0.429955
563	0.0772755	0.20471	0.563991	0.154024
564	0.0442202	0.160748	0.303575	0.491457
565	0.160617	0.406001	0.280504	0.152879
566	0.0133798	0.0734915	0.0206674	0.892461
567	0.0301011	0.414484	0.412177	0.143238
568	0.422148	0.373585	0.0409062	0.163361
569	0.276178	0.245125	0.314897	0.163799
570	0.0190437	0.653245	0.120394	0.207318
571	0.0238038	0.0285127	0.458641	0.489043
572	0.0923331	0.267276	0.26863	0.371761
573	0.025663	0.0651528	0.274907	0.634277
574	0.017714	0.0256549	0.075172	0.881459
575	0.0598258	0.319148	0.124517	0.496509
576	0.0640932	0.119681	0.495574	0.320651
577	0.0884562	0.0173432	0.861929	0.032272
578	0.0435001	0.298692	0.160191	0.497617
579	0.717731	0.174116	0.0722616	0.0358913
580	0.0829036	0.203009	0.354283	0.359804
581	0.0815143	0.290057	0.0647755	0.563653
582	0.0217718	0.352912	0.483239	0.142078
583	0.741041	0.11317	0.101224	0.0445654
584	0.0179446	0.173292	0.0207849	0.787979
585	0.0468466	0.326001	0.160642	0.46651
586	0.0701579	0.0327701	0.567208	0.329864
587	0.108083	0.134667	0.261043	0.496207
588	0.0926453	0.0381645	0.216175	0.653015
589	0.130864	0.173827	0.515525	0.179783
590	0.112069	0.306145	0.433055	0.148731
591	0.123725	0.0105883	0.824184	0.0415029
592	0.235407	0.210247	0.315277	0.239069
593	0.0150155	0.0110321	0.919362	0.0545905
594	0.0322084	0.150049	0.205338	0.612404
595	0.0627263	0.656202	0.131256	0.149816
596	0.0204706	0.573529	0.209778	0.196222
597	0.235244	0.367639	0.266521	0.130595
598	0.205448	0.0959997	0.33373	0.364822
599	0.0818847	0.0366873	0.216271	0.665157
600	0.0309727	0.436802	0.0208626	0.511362
601	0.155952	0.186391	0.220997	0.43666
602	0.245887	0.693805	0.0380632	0.0222449
603	0.0178271	0.0901622	0.0506798	0.841331
604	0.0701723	0.195886	0.493661	0.240281
605	0.646366	0.025877	0.0336177	0.29414
606	0.10674	0.234495	0.409647	0.249118
607	0.0268107	0.052079	0.107227	0.813883
608	0.0900616	0.0505223	0.28528	0.574136
609	0.0504029	0.519448	0.196143	0.234007
610	0.00762021	0.014729	0.482712	0.494939
611	0.91203	0.0211205	0.0322587	0.0345906
612	0.0149919	0.0451857	0.499326	0.440497
613	0.0374451	0.330458	0.441699	0.190398
614	0.0466575	0.0601908	0.382789	0.510363
615	0.0104084	0.0118752	0.172697	0.805019
616	0.261641	0.174569	0.450256	0.113534
617	0.0949395	0.131934	0.306443	0.466683
618	0.063354	0.0261129	0.323411	0.587122
619	0.145918	0.0256557	0.165432	0.662994
620	0.0766152	0.202037	0.0493345	0.672013
621	0.842595	0.0172866	0.118432	0.0216864
622	0.101168	0.0757092	0.736106	0.0870177
623	0.0567442	0.310835	0.228162	0.404258
624	0.096826	0.0325386	0.236336	0.634299
625	0.229097	0.3354	0.0335646	0.401938
626	0.0732949	0.252815	0.128048	0.545842
627	0.586809	0.338732	0.0169028	0.0575563
628	0.0125897	0.00804914	0.947924	0.0314376
629	0.0875929	0.0801517	0.188761	0.643494
630	0.572652	0.0332979	0.262984	0.131067
631	0.0314477	0.686631	0.204348	0.0775732
632	0.248122	0.0544295	0.549247	0.148202
633	0.28284	0.108532	0.275438	0.33319
634	0.0280673	0.130381	0.348017	0.493534
635	0.0913937	0.076996	0.613606	0.218004
636	0.129566	0.139098	0.225155	0.506181
637	0.147717	0.0690971	0.18374	0.599446
638	0.0624166	0.0781685	0.270542	0.588872
639	0.0512426	0.0397713	0.105872	0.803114
640	0.079481	0.133708	0.707053	0.0797577
641	0.860091	0.061229	0.0347991	0.0438806
642	0.314204	0.139778	0.0897516	0.456266
643	0.0102203	0.0112175	0.413256	0.565306
644	0.101373	0.156832	0.591456	0.15034
645	0.164151	0.0383541	0.479028	0.318467
646	0.0619535	0.0266126	0.576521	0.334913
647	0.0500923	0.230597	0.679474	0.0398369
648	0.0274449	0.151675	0.776637	0.0442428
649	0.15926	0.184026	0.0541469	0.602568
650	0.0285838	0.0583702	0.737257	0.175789
651	0.0079521	0.0109857	0.440052	0.54101
652	0.0913701	0.160623	0.0457258	0.702281
653	0.787152	0.0143902	0.179629	0.0188287
654	0.33353	0.289365	0.0173363	0.359768
655	0.0570416	0.0778435	0.127724	0.737391
656	0.902825	0.011884	0.061711	0.0235797
657	0.252043	0.0378583	0.433748	0.276351
658	0.0642356	0.0438492	0.122757	0.769159
659	0.110417	0.149414	0.148715	0.591454
660	0.517215	0.176339	0.0296281	0.276818
661	0.563498	0.204923	0.0425928	0.188987
662	0.0397257	0.406789	0.454801	0.0986849
663	0.209376	0.034794	0.244837	0.510993
664	0.0443751	0.206141	0.39689	0.352594
665	0.100618	0.479374	0.209204	0.210804
666	0.106866	0.102249	0.206511	0.584374
667	0.0367207	0.0272852	0.36199	0.574004
668	0.015014	0.206912	0.296131	0.481943
669	0.0222701	0.624462	0.0227197	0.330548
670	0.0191852	0.169647	0.0418553	0.769313
671	0.0542131	0.68837	0.0924071	0.16501
672	0.0364942	0.0418034	0.139399	0.782304
673	0.0491597	0.0387371	0.186988	0.725116
674	0.0540357	0.0482911	0.388345	0.509329
675	0.0979485	0.060757	0.386971	0.454324
676	0.0595901	0.321998	0.477522	0.140889
677	0.24555	0.0790039	0.300323	0.375123
678	0.178145	0.0346108	0.246506	0.540737
679	0.792028	0.0240345	0.167666	0.0162711
680	0.459616	0.370709	0.0630617	0.106613
681	0.152038	0.092599	0.191318	0.564045
682	0.0138753	0.281763	0.2476	0.456762
683	0.124344	0.235821	0.280753	0.359082
684	0.034212	0.600706	0.211774	0.153308
685	0.123746	0.0315395	0.199429	0.645285
686	0.109856	0.528286	0.232709	0.12915
687	0.815426	0.0258949	0.114047	0.0446318
688	0.0259315	0.127735	0.0486589	0.797674
689	0.0506352	0.174658	0.54784	0.226867
690	0.122093	0.295435	0.423559	0.158912
691	0.0606696	0.322065	0.301532	0.315733
692	0.0751271	0.365446	0.108585	0.450842
693	0.252303	0.264486	0.185531	0.297681
694	0.0622208	0.470424	0.244329	0.223027
695	0.696907	0.224574	0.0179356	0.0605837
696	0.165715	0.0693815	0.614462	0.150441
697	0.311662	0.558402	0.0714486	0.0584873
698	0.1937	0.111254	0.413763	0.281283
699	0.0389021	0.484121	0.0652167	0.41176
700	0.0396064	0.0916703	0.127778	0.740945
701	0.0675521	0.145904	0.362021	0.424523
702	0.0350102	0.374781	0.35124	0.238969
703	0.097213	0.0235992	0.774316	0.104872
704	0.0310791	0.0432154	0.403085	0.522621
705	0.140493	0.117107	0.11459	0.62781
706	0.0156175	0.244264	0.453497	0.286622
707	0.205706	0.243218	0.365385	0.185692
708	0.237182	0.146455	0.16115	0.455214
709	0.0953404	0.251504	0.297868	0.355288
710	0.0776472	0.352853	0.236451	0.333048
711	0.0280637	0.334059	0.267997	0.36988
712	0.463932	0.0182076	0.421493	0.0963671
713	0.0400924	0.0880439	0.634615	0.237248
714	0.110765	0.179151	0.308653	0.401432
715	0.134047	0.2149	0.139277	0.511776
716	0.0662277	0.0302076	0.0841738	0.819391
717	0.0935854	0.208793	0.0998061	0.597815
718	0.0336142	0.0344727	0.60544	0.326473
719	0.0473849	0.0486898	0.870474	0.0334512
720	0.0619181	0.0215145	0.877717	0.0388499
721	0.0340918	0.0410964	0.460896	0.463916
722	0.180462	0.101498	0.550069	0.167971
723	0.0338029	0.00959041	0.928912	0.0276947
724	0.0874976	0.0884337	0.394669	0.4294
725	0.115223	0.205692	0.411326	0.26776
726	0.0568311	0.450403	0.318744	0.174022
727	0.0417526	0.282527	0.583379	0.0923415
728	0.118074	0.502979	0.0519178	0.327029
729	0.764922	0.118377	0.0562617	0.0604388
730	0.0813149	0.252593	0.104583	0.561509
731	0.0863557	0.023698	0.829918	0.0600279
732	0.143629	0.0448688	0.624905	0.186597
733	0.0444244	0.159104	0.439789	0.356683
734	0.0700498	0.771641	0.0141701	0.144139
735	0.0126471	0.207645	0.112072	0.667636
736	0.150043	0.0179358	0.135166	0.696855
737	0.0869883	0.0464633	0.719154	0.147394
738	0.044823	0.136613	0.378459	0.440105
739	0.209694	0.0239998	0.679378	0.0869282
740	0.0467997	0.0473359	0.617485	0.288379
741	0.161587	0.0248055	0.754394	0.0592136
742	0.0674545	0.359385	0.106906	0.466255
743	0.0809239	0.0215865	0.842073	0.0554171
744	0.0405039	0.546856	0.107404	0.305235
745	0.862476	0.0295225	0.0246551	0.0833459
746	0.144658	0.153954	0.313949	0.38744
747	0.113739	0.0841936	0.551856	0.250211
748	0.280332	0.0454052	0.539003	0.13526
749	0.166554	0.0227231	0.518316	0.292407
750	0.685626	0.128922	0.0739376	0.111514
751	0.103167	0.0804607	0.480655	0.335716
752	0.432457	0.448302	0.0126948	0.106547
753	0.143888	0.0589718	0.493871	0.303269
754	0.0102911	0.0159969	0.0318013	0.941911
755	0.391455	0.0690978	0.184328	0.355119
756	0.0178185	0.37756	0.19687	0.407751
757	0.159472	0.514386	0.279554	0.0465877
758	0.0598335	0.0873923	0.810502	0.0422721
759	0.0223762	0.491362	0.248704	0.237557
760	0.430945	0.0634077	0.425654	0.0799927
761	0.0233337	0.0169581	0.298438	0.66127
762	0.256062	0.0192478	0.56989	0.1548
763	0.105416	0.0375978	0.532266	0.32472
764	0.0529764	0.095291	0.513924	0.337808
765	0.0272467	0.0655661	0.125497	0.78169
766	0.0323511	0.174264	0.23269	0.560694
767	0.11593	0.0587422	0.425952	0.399375
768	0.0483045	0.431878	0.361741	0.158076
769	0.0195463	0.163775	0.31461	0.502069
770	0.0272819	0.0151517	0.697158	0.260408
771	0.0824533	0.198154	0.150173	0.56922
772	0.0416991	0.372287	0.10531	0.480704
773	0.120106	0.0201011	0.820757	0.0390355
774	0.0865923	0.181661	0.621552	0.110194
775	0.00395166	0.915352	0.00973867	0.0709581
776	0.0300691	0.106759	0.180206	0.682965
777	0.135474	0.0298173	0.678995	0.155713
778	0.0148461	0.805833	0.0913528	0.0879685
779	0.179019	0.360024	0.358516	0.102441
780	0.0217068	0.0172132	0.867016	0.0940637
781	0.101475	0.277791	0.238381	0.382352
782	0.0328161	0.221924	0.083293	0.661967
783	0.0388871	0.0609731	0.177423	0.722717
784	0.0311768	0.119414	0.342195	0.507214
785	0.050015	0.0832361	0.0618419	0.804907
786	0.0670542	0.215453	0.396924	0.320569
787	0.0232689	0.0344751	0.258238	0.684018
788	0.0341656	0.139691	0.40536	0.420783
789	0.108133	0.125706	0.247969	0.518193
790	0.526726	0.368096	0.0327619	0.0724159
791	0.0421346	0.173976	0.486823	0.297066
792	0.0284581	0.129574	0.0376628	0.804305
793	0.0926735	0.121165	0.736616	0.0495459
794	0.135539	0.135741	0.62072	0.107999
795	0.326033	0.0383315	0.381206	0.254429
796	0.0525736	0.100783	0.049387	0.797256
797	0.721761	0.0524225	0.206455	0.019361
798	0.0204905	0.371954	0.178191	0.429364
799	0.0941586	0.173217	0.396326	0.336299
800	0.0533241	0.188411	0.360205	0.39806
801	0.239063	0.0879707	0.512127	0.16084
802	0.0721994	0.126056	0.073784	0.72796
803	0.20167	0.0229484	0.0949161	0.680465
804	0.0477448	0.0163734	0.094983	0.840899
805	0.0595593	0.208208	0.361538	0.370694
806	0.40722	0.248976	0.195241	0.148563
807	0.0585777	0.181255	0.333099	0.427068
808	0.456541	0.234123	0.16084	0.148496
809	0.0404712	0.0476839	0.588475	0.32337
810	0.508883	0.234151	0.146887	0.110078
811	0.0977739	0.014913	0.837595	0.0497183
812	0.774061	0.163469	0.0418252	0.0206454
813	0.0492768	0.119107	0.0264946	0.805121
814	0.0301612	0.29318	0.0568531	0.619806
815	0.0150875	0.180271	0.206355	0.598287
816	0.0993893	0.176799	0.116458	0.607353
817	0.0531794	0.481597	0.288368	0.176855
818	0.21779	0.21019	0.455948	0.116072
819	0.0429077	0.290807	0.433081	0.233204
820	0.0170864	0.0836827	0.335856	0.563375
821	0.412921	0.312732	0.012947	0.2614
822	0.0933835	0.582695	0.145759	0.178162
823	0.204092	0.0818957	0.464799	0.249214
824	0.0441362	0.0513208	0.547758	0.356785
825	0.104047	0.57573	0.0950865	0.225136
826	0.0444331	0.115072	0.119202	0.721293
827	0.0727717	0.117251	0.746743	0.0632338
828	0.161322	0.0146255	0.729755	0.0942981
829	0.0469149	0.660846	0.040436	0.251803
830	0.0113222	0.789042	0.159828	0.0398081
831	0.0236179	0.179412	0.617237	0.179733
832	0.0698948	0.285515	0.320738	0.323852
833	0.192823	0.22476	0.395675	0.186742
834	0.0721157	0.195739	0.573243	0.158902
835	0.792247	0.0260092	0.055733	0.126011
836	0.155194	0.208077	0.157817	0.478912
837	0.046299	0.0253109	0.166341	0.762049
838	0.764505	0.0413761	0.163193	0.0309266
839	0.0670624	0.0309769	0.317259	0.584702
840	0.0202711	0.0163951	0.856025	0.107309
841	0.24692	0.0218137	0.627271	0.103995
842	0.125373	0.222059	0.0608221	0.591745
843	0.0366949	0.0233202	0.62819	0.311795
844	0.227842	0.15952	0.0402235	0.572415
845	0.0906352	0.2378	0.264929	0.406635
846	0.964713	0.00867198	0.0128749	0.0137397
847	0.0220709	0.0411748	0.355903	0.580852
848	0.169511	0.0454341	0.720243	0.0648116
849	0.0137693	0.830865	0.103682	0.051683
850	0.039701	0.399962	0.116647	0.44369
851	0.0499901	0.292945	0.23473	0.422335
852	0.0957428	0.0241215	0.450116	0.43002
853	0.0117545	0.01159	0.510315	0.46634
854	0.211554	0.0283671	0.467754	0.292325
855	0.0540029	0.175312	0.140618	0.630067
856	0.0781965	0.484373	0.257173	0.180258
857	0.509144	0.103268	0.013377	0.374212
858	0.179871	0.401976	0.299086	0.119068
859	0.0435105	0.0942884	0.578438	0.283763
860	0.0371197	0.0567271	0.682132	0.224021
861	0.223539	0.0679957	0.0652669	0.643199
862	0.0375893	0.0350854	0.0938947	0.833431
863	0.0236333	0.034287	0.661213	0.280867
864	0.0377378	0.351305	0.347985	0.262972
865	0.101935	0.0729051	0.262648	0.562512
866	0.0262055	0.447127	0.261008	0.265659
867	0.0705786	0.33238	0.140899	0.456142
868	0.108674	0.225602	0.460567	0.205156
869	0.0211942	0.274652	0.0705776	0.633576
870	0.0614793	0.436903	0.19247	0.309148
871	0.0256329	0.153431	0.751088	0.0698485
872	0.0134433	0.0160354	0.107458	0.863063
873	0.0331852	0.0245922	0.170144	0.772079
874	0.631898	0.0640356	0.0455826	0.258484
875	0.158007	0.058332	0.636566	0.147095
876	0.0295664	0.259072	0.330815	0.380546
877	0.112763	0.126698	0.2412	0.51934
878	0.0361794	0.0669894	0.0636914	0.83314
879	0.0106979	0.438039	0.0524216	0.498842
880	0.0514192	0.278596	0.473198	0.196786
881	0.0577923	0.502852	0.196199	0.243157
882	0.108983	0.49366	0.234477	0.16288
883	0.0919655	0.72393	0.105001	0.0791034
884	0.0502041	0.0929959	0.192822	0.663978
885	0.0270295	0.196612	0.279733	0.496625
886	0.126489	0.0531404	0.387007	0.433363
887	0.0219473	0.123012	0.393878	0.461162
888	0.0191903	0.717769	0.191801	0.0712396
889	0.0219935	0.0233448	0.162786	0.791876
890	0.196018	0.42561	0.125238	0.253133
891	0.171272	0.280713	0.245174	0.302841
892	0.0978251	0.107498	0.453129	0.341547
893	0.327471	0.414923	0.0190474	0.238558
894	0.0600535	0.0506533	0.446276	0.443017
895	0.118108	0.364997	0.124105	0.39279
896	0.0223886	0.0669032	0.325302	0.585407
897	0.018933	0.036861	0.332224	0.611982
898	0.245428	0.225392	0.0718415	0.457339
899	0.624364	0.07219	0.0215801	0.281866
900	0.0441484	0.0501801	0.878819	0.0268529
901	0.134436	0.457935	0.157192	0.250437
902	0.331219	0.27673	0.276901	0.11515
903	0.0350243	0.147276	0.569149	0.24855
904	0.0146312	0.0533248	0.0523926	0.879651
905	0.0406925	0.107392	0.202144	0.649771
906	0.108288	0.0160028	0.825608	0.050101
907	0.186205	0.111333	0.430568	0.271895
908	0.781314	0.0219104	0.133249	0.0635268
909	0.195751	0.271431	0.0756757	0.457142
910	0.388336	0.431263	0.0344758	0.145925
911	0.0895197	0.0575521	0.755442	0.0974861
912	0.916034	0.0151042	0.0412215	0.0276405
913	0.0528178	0.0372696	0.765209	0.144704
914	0.0269541	0.177462	0.118995	0.67659
915	0.0156102	0.0305448	0.390317	0.563528
916	0.0580351	0.23463	0.286214	0.42112
917	0.0779632	0.179785	0.223507	0.518745
918	0.0696706	0.449473	0.355692	0.125164
919	0.0146743	0.198555	0.299578	0.487193
920	0.110232	0.0671855	0.386132	0.43645
921	0.0604877	0.153693	0.590726	0.195093
922	0.0190713	0.0321789	0.125037	0.823713
923	0.0517634	0.537712	0.0343333	0.376191
924	0.0382043	0.0437554	0.524587	0.393454
925	0.243167	0.0222627	0.604259	0.130311
926	0.0698114	0.0838643	0.361007	0.485317
927	0.0134735	0.224241	0.277619	0.484666
928	0.0670151	0.246012	0.330538	0.356435
929	0.123988	0.238623	0.0494708	0.587918
930	0.054573	0.156339	0.303713	0.485374
931	0.0412385	0.023688	0.45867	0.476404
932	0.0184307	0.166254	0.120724	0.694592
933	0.116035	0.303232	0.472364	0.108369
934	0.00938691	0.0175406	0.382832	0.59024
935	0.0441088	0.0156806	0.901734	0.0384765
936	0.0818195	0.127362	0.691803	0.0990154
937	0.0162107	0.198935	0.104843	0.680012
938	0.0551942	0.0285461	0.259981	0.656279
939	0.0449519	0.568066	0.0708269	0.316155
940	0.152817	0.0202049	0.76372	0.0632576
941	0.0314487	0.0214442	0.0431152	0.903992
942	0.29976	0.024212	0.451928	0.2241
943	0.0307816	0.427973	0.308311	0.232934
944	0.0279194	0.344616	0.300337	0.327128
945	0.0524249	0.101513	0.494888	0.351174
946	0.0405764	0.625637	0.0817792	0.252008
947	0.347255	0.0985644	0.412	0.142181
948	0.0537202	0.257666	0.36047	0.328144
949	0.0291762	0.438074	0.0620917	0.470658
950	0.100088	0.0491799	0.33446	0.516272
951	0.0308246	0.143232	0.396874	0.429069
952	0.160498	0.181654	0.224507	0.433341
953	0.111834	0.0927792	0.438428	0.356959
954	0.389915	0.455988	0.0862234	0.0678743
955	0.0307195	0.232447	0.370692	0.366142
956	0.123035	0.0472908	0.75343	0.0762446
957	0.0546479	0.164241	0.0457029	0.735408
958	0.783024	0.0871475	0.0334533	0.0963756
959	0.0473474	0.441223	0.334824	0.176606
960	0.0729794	0.0923197	0.317775	0.516926
961	0.197059	0.395465	0.0615214	0.345955
962	0.0598964	0.164702	0.347984	0.427417
963	0.111985	0.177613	0.502326	0.208075
964	0.0296601	0.167065	0.478061	0.325214
965	0.0307224	0.0614148	0.0736863	0.834177
966	0.0471777	0.207754	0.586487	0.158581
967	0.0509269	0.0593165	0.344073	0.545683
968	0.097559	0.0405291	0.756513	0.105399
969	0.0086786	0.0777967	0.274337	0.639188
970	0.253841	0.259822	0.0889739	0.397363
971	0.111465	0.713985	0.103654	0.0708961
972	0.0395937	0.338832	0.0709433	0.550632
973	0.0547843	0.167451	0.305635	0.472129
974	0.188826	0.0378258	0.625131	0.148217
975	0.0509946	0.0174761	0.78099	0.15054
976	0.0153073	0.015341	0.865264	0.104087
977	0.17395	0.677828	0.0325085	0.115714
978	0.720497	0.042834	0.215663	0.0210068
979	0.0514192	0.846846	0.0296755	0.072059
980	0.510854	0.279063	0.157281	0.0528016
981	0.753087	0.0985363	0.0412935	0.107083
982	0.603891	0.11787	0.0294216	0.248818
983	0.0611597	0.40778	0.443109	0.0879516
984	0.0229057	0.0580629	0.0219582	0.897073
985	0.118826	0.173789	0.447512	0.259874
986	0.560094	0.0276994	0.0260782	0.386128
987	0.0296401	0.2249	0.182127	0.563333
988	0.00766096	0.01484	0.402761	0.574738
989	0.384006	0.379336	0.0141153	0.222542
990	0.575702	0.167953	0.198756	0.057589
991	0.279829	0.169118	0.14956	0.401492
992	0.0697502	0.213893	0.469674	0.246684
993	0.0586324	0.221114	0.296981	0.423273
994	0.0151374	0.379917	0.187497	0.417448
995	0.0281545	0.0516141	0.361595	0.558636
996	0.0885254	0.103035	0.0802626	0.728177
997	0.0315852	0.189669	0.682748	0.0959977
998	0.0181175	0.132312	0.35631	0.493261
999	0.105679	0.024624	0.435978	0.433718
1000	0.0231436	0.0581671	0.576633	0.342056
1001	0.541327	0.0296336	0.137223	0.291817
1002	0.0554736	0.571597	0.0678341	0.305095
1003	0.0909787	0.136316	0.436448	0.336258
1004	0.058982	0.0825028	0.503381	0.355135
1005	0.0471445	0.0127419	0.811632	0.128482
1006	0.0734493	0.0245146	0.31129	0.590746
1007	0.0657159	0.54947	0.301267	0.0835474
1008	0.234287	0.44874	0.193205	0.123768
1009	0.431531	0.460197	0.028548	0.0797239
1010	0.762452	0.0239345	0.0664304	0.147183
1011	0.725584	0.101653	0.1197	0.0530625
1012	0.716699	0.167876	0.0779431	0.0374818
1013	0.0540837	0.130046	0.118149	0.697721
1014	0.0123351	0.362469	0.207933	0.417263
1015	0.0150239	0.10673	0.341254	0.536992
1016	0.0379101	0.00830414	0.933603	0.020183
1017	0.735111	0.188238	0.0208854	0.0557651
1018	0.91909	0.0220945	0.0222159	0.0365999
1019	0.192145	0.022031	0.63432	0.151504
1020	0.105764	0.0614786	0.0757798	0.756978
1021	0.0282886	0.446429	0.144281	0.381001
1022	0.158186	0.0373159	0.322626	0.481872
1023	0.130792	0.0762527	0.634433	0.158523
1024	0.023513	0.454601	0.49702	0.0248667
1025	0.0389622	0.0217659	0.684667	0.254604
1026	0.180722	0.0119272	0.76126	0.046091
1027	0.201133	0.189556	0.38223	0.227081
1028	0.0108388	0.814556	0.0616931	0.112912
1029	0.0897184	0.482194	0.130993	0.297094
1030	0.185425	0.228351	0.126026	0.460198
1031	0.0380074	0.0282538	0.711471	0.222268
1032	0.033381	0.0531188	0.450282	0.463218
1033	0.172022	0.238102	0.185713	0.404163
1034	0.124101	0.0253622	0.807678	0.0428586
1035	0.0192304	0.563661	0.225215	0.191894
1036	0.0415777	0.270927	0.58343	0.104065
1037	0.0238841	0.716805	0.0565544	0.202757
1038	0.0285474	0.273086	0.163542	0.534825
1039	0.108134	0.480321	0.199447	0.212098
1040	0.0150974	0.0733234	0.0236821	0.887897
1041	0.0475723	0.0619504	0.238743	0.651735
1042	0.0893278	0.216119	0.550764	0.143789
1043	0.115419	0.0619341	0.0617796	0.760868
1044	0.0548579	0.0363732	0.19807	0.710699
1045	0.0969926	0.149714	0.131302	0.621992
1046	0.101133	0.378075	0.270185	0.250607
1047	0.525625	0.323337	0.0703955	0.0806421
1048	0.162828	0.0869544	0.471952	0.278266
1049	0.0232503	0.0259998	0.81665	0.1341
1050	0.105234	0.0978937	0.615416	0.181456
1051	0.0597766	0.239656	0.0656548	0.634913
1052	0.0458763	0.133805	0.179668	0.640651
1053	0.269099	0.0189188	0.60295	0.109032
1054	0.0907056	0.0313079	0.853123	0.024864
1055	0.0810466	0.429772	0.306932	0.18225
1056	0.0543217	0.242537	0.217943	0.485198
1057	0.0215571	0.0660275	0.476237	0.436179
1058	0.0320832	0.504397	0.112011	0.351509
1059	0.0557678	0.0264808	0.676795	0.240956
1060	0.133407	0.0908636	0.571357	0.204372
1061	0.0220574	0.0351075	0.545411	0.397424
1062	0.0229195	0.222342	0.169531	0.585208
1063	0.0496884	0.10946	0.583218	0.257633
1064	0.12337	0.526599	0.217361	0.13267
1065	0.00993112	0.0114113	0.680395	0.298263
1066	0.0489215	0.029217	0.0637251	0.858136
1067	0.0339177	0.506542	0.164705	0.294835
1068	0.0398293	0.173971	0.375928	0.410272
1069	0.0548165	0.21386	0.291442	0.439881
1070	0.0874782	0.194123	0.1297	0.5887
1071	0.850432	0.0190415	0.109992	0.0205341
1072	0.644129	0.256837	0.065801	0.0332323
1073	0.0555764	0.224302	0.347513	0.372609
1074	0.0187752	0.0649736	0.273652	0.642599
1075	0.0205633	0.0305115	0.264952	0.683973
1076	0.0261746	0.373541	0.200808	0.399476
1077	0.0502656	0.287795	0.467772	0.194168
1078	0.583586	0.268806	0.0208075	0.1268
1079	0.0995143	0.0359608	0.0656413	0.798884
1080	0.015638	0.00803274	0.792305	0.184024
1081	0.287307	0.182223	0.0714952	0.458974
1082	0.0722667	0.242643	0.607322	0.0777687
1083	0.0331389	0.590797	0.167907	0.208157
1084	0.0243547	0.0307858	0.144476	0.800383
1085	0.0229569	0.0637461	0.0565139	0.856783
1086	0.0811804	0.223186	0.272918	0.422716
1087	0.0583984	0.160085	0.126279	0.655237
1088	0.143449	0.239905	0.244022	0.372624
1089	0.171119	0.0331107	0.610725	0.185046
1090	0.0716139	0.494577	0.127679	0.30613
1091	0.0423006	0.326814	0.321161	0.309724
1092	0.018561	0.0217336	0.0754593	0.884246
1093	0.0195849	0.054854	0.824646	0.100915
1094	0.129509	0.0284321	0.628142	0.213917
1095	0.0331309	0.0604739	0.254458	0.651937
1096	0.130615	0.0693875	0.0504777	0.74952
1097	0.903916	0.0209032	0.0270423	0.0481386
1098	0.090263	0.316357	0.136182	0.457198
1099	0.0834163	0.277516	0.51847	0.120598
1100	0.0665448	0.0294995	0.589221	0.314734
1101	0.103191	0.484918	0.208521	0.20337
1102	0.0786959	0.268173	0.365684	0.287448
1103	0.118303	0.103129	0.444333	0.334235
1104	0.0300393	0.0781575	0.184934	0.706869
1105	0.132594	0.050391	0.718075	0.0989397
1106	0.0309077	0.297099	0.190714	0.481279
1107	0.476231	0.38512	0.110313	0.0283358
1108	0.170803	0.119905	0.584395	0.124898
1109	0.138868	0.571089	0.198745	0.0912987
1110	0.250984	0.101759	0.518264	0.128993
1111	0.926042	0.017658	0.0249879	0.0313122
1112	0.0391564	0.0336351	0.718402	0.208806
1113	0.143122	0.165415	0.467596	0.223867
1114	0.0460531	0.36771	0.428775	0.157462
1115	0.1258	0.13727	0.158602	0.578328
1116	0.178772	0.117943	0.270876	0.43241
1117	0.0839129	0.523053	0.277541	0.115493
1118	0.0471141	0.119199	0.28292	0.550767
1119	0.0448009	0.839636	0.100827	0.0147364
1120	0.166195	0.0651735	0.357695	0.410937
1121	0.0308131	0.0389485	0.0638928	0.866346
1122	0.605819	0.216466	0.144661	0.0330537
1123	0.101248	0.0549091	0.756194	0.087649
1124	0.0150112	0.0115868	0.952492	0.0209096
1125	0.61722	0.0672428	0.0953946	0.220143
1126	0.40739	0.134227	0.0855439	0.372839
1127	0.0440958	0.0535113	0.100932	0.801461
1128	0.0646563	0.138464	0.714889	0.0819905
1129	0.0559078	0.0179421	0.348671	0.577479
1130	0.0626355	0.224021	0.0630448	0.650299
1131	0.0258657	0.361964	0.0447833	0.567387
1132	0.100481	0.336143	0.170388	0.392989
1133	0.0433999	0.0976788	0.478763	0.380158
1134	0.932169	0.0211847	0.0261604	0.0204856
1135	0.03342	0.0705928	0.590882	0.305105
1136	0.0731921	0.271191	0.356176	0.299441
1137	0.0258313	0.27431	0.0908923	0.608967
1138	0.0271264	0.0490432	0.760514	0.163316
1139	0.0792698	0.233624	0.23732	0.449787
1140	0.14014	0.327045	0.254013	0.278801
1141	0.0477875	0.376742	0.146658	0.428812
1142	0.0698278	0.786753	0.0905501	0.0528689
1143	0.0372396	0.127171	0.280263	0.555326
1144	0.084235	0.0475378	0.504122	0.364105
1145	0.0771739	0.249859	0.618594	0.0543734
1146	0.0640503	0.454387	0.0706449	0.410918
1147	0.101477	0.168938	0.553753	0.175833
1148	0.0962618	0.0277316	0.0848725	0.791134
1149	0.210654	0.0633345	0.0527208	0.673291
1150	0.156973	0.279493	0.100037	0.463497
1151	0.0581632	0.201193	0.614814	0.12583
1152	0.0110606	0.0155928	0.152789	0.820558
1153	0.0784969	0.189213	0.480852	0.251439
1154	0.0295853	0.0124889	0.724556	0.23337
1155	0.0464963	0.062419	0.59543	0.295655
1156	0.0868516	0.0475107	0.742872	0.122765
1157	0.0797042	0.176043	0.341727	0.402526
1158	0.172991	0.628896	0.0514278	0.146686
1159	0.133512	0.0460046	0.54786	0.272623
1160	0.024475	0.031001	0.806986	0.137538
1161	0.59988	0.267276	0.0751674	0.0576769
1162	0.894001	0.0168967	0.0738522	0.0152503
1163	0.025048	0.0238349	0.173098	0.778019
1164	0.261264	0.653776	0.033505	0.051455
1165	0.0725556	0.0957146	0.392405	0.439325
1166	0.677272	0.0978306	0.169724	0.0551727
1167	0.00950704	0.369674	0.243624	0.377195
1168	0.160465	0.07324	0.462876	0.303418
1169	0.0520924	0.255179	0.344701	0.348027
1170	0.096844	0.272966	0.514428	0.115762
1171	0.0573117	0.0601797	0.21684	0.665668
1172	0.16091	0.646397	0.0208718	0.171821
1173	0.0268132	0.120991	0.216526	0.63567
1174	0.0336473	0.375972	0.450649	0.139732
1175	0.109801	0.0696895	0.704583	0.115927
1176	0.0285319	0.0463717	0.1437	0.781397
1177	0.106194	0.274539	0.100077	0.519189
1178	0.101715	0.153518	0.165799	0.578968
1179	0.0844746	0.57008	0.229923	0.115522
1180	0.0653319	0.48025	0.0648493	0.389568
1181	0.129258	0.214411	0.222795	0.433535
1182	0.0117953	0.0212359	0.423308	0.54366
1183	0.0208848	0.0209383	0.81455	0.143627
1184	0.0667204	0.0979676	0.0798137	0.755498
1185	0.739681	0.100897	0.0487127	0.11071
1186	0.156065	0.312081	0.10467	0.427183
1187	0.0265309	0.0367258	0.275453	0.66129
1188	0.023126	0.0172473	0.803953	0.155673
1189	0.085067	0.0652986	0.0661028	0.783532
1190	0.205393	0.101949	0.606653	0.0860053
1191	0.0823771	0.0235948	0.155859	0.738169
1192	0.042667	0.0384296	0.4037	0.515203
1193	0.213815	0.0199809	0.692495	0.0737093
1194	0.0235088	0.0300707	0.0484347	0.897986
1195	0.0616281	0.0292743	0.0512908	0.857807
1196	0.0564649	0.200832	0.189401	0.553301
1197	0.094323	0.10664	0.0565012	0.742535
1198	0.0612952	0.128257	0.522278	0.28817
1199	0.128749	0.158867	0.113655	0.598729
1200	0.0519357	0.42353	0.398174	0.126361
1201	0.102322	0.065105	0.346553	0.48602
1202	0.0849456	0.0693543	0.663862	0.181838
1203	0.0126826	0.0542059	0.459975	0.473136
1204	0.356028	0.0247255	0.384664	0.234582
1205	0.0447613	0.0617177	0.0434733	0.850048
1206	0.19566	0.0766647	0.510718	0.216958
1207	0.588432	0.206667	0.159502	0.0453981
1208	0.136369	0.0942181	0.405281	0.364132
1209	0.113368	0.128165	0.428478	0.329989
1210	0.58533	0.189584	0.01906	0.206026
1211	0.704906	0.0754314	0.185811	0.0338517
1212	0.217113	0.130217	0.492536	0.160134
1213	0.0548647	0.0392737	0.466354	0.439507
1214	0.942367	0.00852114	0.024127	0.0249845
1215	0.787624	0.11134	0.0797716	0.0212646
1216	0.750119	0.0510213	0.169858	0.0290022
1217	0.127319	0.0420954	0.447223	0.383363
1218	0.0275692	0.132119	0.115518	0.724794
1219	0.469105	0.0641458	0.0997018	0.367047
1220	0.175978	0.0595356	0.180043	0.584444
1221	0.0294212	0.0749576	0.410518	0.485103
1222	0.0565979	0.123439	0.452882	0.367081
1223	0.0799646	0.400327	0.138637	0.381071
1224	0.188805	0.186861	0.0690175	0.555317
1225	0.0499899	0.169615	0.194985	0.585411
1226	0.0316271	0.0376577	0.228376	0.702339
1227	0.125675	0.063292	0.0522281	0.758805
1228	0.458419	0.224525	0.0325775	0.284478
1229	0.0349368	0.0780521	0.567741	0.31927
1230	0.0676043	0.0781095	0.706688	0.147598
1231	0.552955	0.0232017	0.159058	0.264785
1232	0.0775469	0.0158054	0.276601	0.630047
1233	0.561004	0.137506	0.0812233	0.220267
1234	0.0802912	0.18735	0.216924	0.515434
1235	0.0955123	0.0253786	0.582066	0.297043
1236	0.0828906	0.0364311	0.633116	0.247562
1237	0.0205356	0.0413931	0.738723	0.199348
1238	0.0705746	0.142266	0.222267	0.564893
1239	0.0377245	0.0125155	0.92569	0.0240701
1240	0.0437464	0.0325718	0.65408	0.269601
1241	0.103526	0.485854	0.0570521	0.353568
1242	0.0542568	0.0802231	0.139765	0.725755
1243	0.179348	0.0823765	0.13125	0.607025
1244	0.100237	0.0701679	0.391936	0.437659
1245	0.144433	0.244644	0.130674	0.48025
1246	0.0131504	0.20998	0.0197352	0.757134
1247	0.0588844	0.292127	0.171766	0.477222
1248	0.0702964	0.0144593	0.847192	0.0680521
1249	0.0411965	0.0360466	0.249451	0.673306
1250	0.841752	0.0702136	0.0652015	0.0228331
1251	0.081739	0.0521581	0.691789	0.174314
1252	0.2419	0.0616399	0.191009	0.50545
1253	0.198289	0.0971358	0.582304	0.122272
1254	0.0520952	0.330379	0.32914	0.288385
1255	0.0292084	0.0173347	0.865429	0.0880276
1256	0.0460274	0.18836	0.642431	0.123181
1257	0.24496	0.0158638	0.483392	0.255785
1258	0.0504916	0.0741778	0.0336592	0.841671
1259	0.0122501	0.0309179	0.338571	0.618261
1260	0.0365359	0.0248529	0.345561	0.59305
1261	0.0222908	0.0397645	0.834987	0.102958
1262	0.122799	0.164978	0.169081	0.543142
1263	0.0687775	0.0823383	0.266645	0.582239
1264	0.073213	0.0900773	0.352141	0.484569
1265	0.0152361	0.0540923	0.0671153	0.863556
1266	0.225009	0.0455271	0.678315	0.0511486
1267	0.481853	0.10752	0.0334702	0.377157
1268	0.171578	0.368179	0.0397428	0.4205
1269	0.0394639	0.149472	0.654469	0.156595
1270	0.0652134	0.0254371	0.595012	0.314337
1271	0.070328	0.0219889	0.158799	0.748884
1272	0.895665	0.0330149	0.0323078	0.0390121
1273	0.0345721	0.236015	0.0285542	0.700859
1274	0.0755632	0.482108	0.0301674	0.412161
1275	0.0577653	0.383486	0.13235	0.426398
1276	0.159966	0.0193814	0.628447	0.192206
1277	0.0392546	0.0149813	0.810596	0.135169
1278	0.418503	0.409093	0.041547	0.130857
1279	0.348377	0.042759	0.274105	0.334759
1280	0.0884422	0.0449662	0.466984	0.399607
1281	0.835121	0.0648731	0.0291404	0.0708658
1282	0.0355174	0.632251	0.248356	0.0838754
1283	0.0242388	0.0154875	0.740081	0.220193
1284	0.507364	0.273183	0.014132	0.205321
1285	0.286179	0.19386	0.144765	0.375196
1286	0.117441	0.574042	0.241707	0.0668103
1287	0.664241	0.0959681	0.0701659	0.169625
1288	0.166437	0.0205464	0.290752	0.522265
1289	0.0393977	0.750444	0.0596058	0.150553
1290	0.0525675	0.0339	0.386211	0.527321
1291	0.0139608	0.0364227	0.283575	0.666041
1292	0.0705512	0.158055	0.344847	0.426546
1293	0.039044	0.133984	0.376254	0.450718
1294	0.347294	0.0463203	0.418763	0.187623
1295	0.0964036	0.0681096	0.251051	0.584436
1296	0.0808456	0.596437	0.264258	0.0584597
1297	0.0564289	0.53191	0.323036	0.0886254
1298	0.25327	0.153952	0.248202	0.344577
1299	0.0697726	0.518332	0.341939	0.069957
1300	0.16981	0.0406172	0.1894	0.600173
1301	0.0577584	0.0129162	0.859679	0.0696464
1302	0.0681193	0.409063	0.336886	0.185932
1303	0.0829192	0.0417007	0.300383	0.574997
1304	0.0260128	0.0200999	0.89516	0.0587272
1305	0.268701	0.0610603	0.0842488	0.58599
1306	0.0452241	0.0233306	0.195288	0.736157
1307	0.0390656	0.591387	0.151875	0.217673
1308	0.0591228	0.0367559	0.69836	0.205761
1309	0.0745364	0.0831736	0.535476	0.306815
1310	0.081177	0.0240883	0.788098	0.106637
1311	0.0171735	0.056786	0.309064	0.616976
1312	0.0605819	0.0151707	0.799218	0.125029
1313	0.0588551	0.0513908	0.492481	0.397273
1314	0.0138026	0.854347	0.052471	0.0793792
1315	0.14831	0.533396	0.157651	0.160643
1316	0.105587	0.0873023	0.492145	0.314966
1317	0.193722	0.0227964	0.170994	0.612487
1318	0.0665322	0.449101	0.236571	0.247796
1319	0.0814	0.356775	0.212979	0.348846
1320	0.0463371	0.36512	0.0606902	0.527853
1321	0.0504636	0.0797486	0.0523208	0.817467
1322	0.207289	0.27043	0.0944975	0.427783
1323	0.0349223	0.679363	0.0540467	0.231668
1324	0.0919853	0.0461642	0.65366	0.20819
1325	0.137789	0.467681	0.0749184	0.319612
1326	0.0152165	0.0736179	0.322217	0.588948
1327	0.112898	0.177152	0.553154	0.156796
1328	0.0234007	0.0423143	0.60884	0.325445
1329	0.0656182	0.135399	0.256321	0.542662
1330	0.0209441	0.373526	0.140826	0.464704
1331	0.806856	0.0258317	0.0932509	0.0740617
1332	0.314647	0.187908	0.278478	0.218966
1333	0.603696	0.167306	0.0287895	0.200209
1334	0.101154	0.179607	0.248282	0.470957
1335	0.104235	0.134061	0.241041	0.520663
1336	0.0470448	0.442343	0.200656	0.309956
1337	0.493499	0.0906106	0.122152	0.293739
1338	0.104734	0.105273	0.0446193	0.745374
1339	0.0292989	0.170168	0.226979	0.573554
1340	0.0987787	0.19962	0.0435025	0.658099
1341	0.0190347	0.0123172	0.876938	0.0917103
1342	0.135237	0.155064	0.604541	0.105158
1343	0.263752	0.625243	0.0265288	0.0844763
1344	0.0600365	0.0969629	0.655178	0.187822
1345	0.072768	0.422041	0.406612	0.0985796
1346	0.0195586	0.050116	0.291227	0.639099
1347	0.0207257	0.0859035	0.287106	0.606264
1348	0.393531	0.300057	0.249196	0.0572158
1349	0.110058	0.0205874	0.196114	0.673241
1350	0.0878308	0.659147	0.128466	0.124556
1351	0.21163	0.0156747	0.710786	0.0619094
1352	0.0766472	0.0860881	0.345991	0.491274
1353	0.0409869	0.0196651	0.387401	0.551947
1354	0.185948	0.0907499	0.601127	0.122175
1355	0.0703911	0.27471	0.501387	0.153512
1356	0.0318983	0.114666	0.287518	0.565917
1357	0.84744	0.0292894	0.0379309	0.0853399
1358	0.165568	0.385353	0.152993	0.296086
1359	0.033797	0.0384889	0.451847	0.475867
1360	0.0673821	0.47586	0.121598	0.33516
1361	0.0905809	0.112356	0.23736	0.559703
1362	0.0198228	0.0599391	0.710026	0.210212
1363	0.0610531	0.182072	0.213318	0.543557
1364	0.0576054	0.219349	0.121944	0.601102
1365	0.0315042	0.375912	0.363919	0.228665
1366	0.111414	0.174409	0.490988	0.223188
1367	0.14037	0.0466811	0.357952	0.454997
1368	0.0949506	0.550145	0.163735	0.19117
1369	0.146983	0.0256243	0.375823	0.45157
1370	0.0348117	0.0100476	0.896747	0.0583933
1371	0.147109	0.05934	0.0820106	0.711541
1372	0.0360903	0.699846	0.0881355	0.175928
1373	0.0119911	0.0112207	0.841742	0.135046
1374	0.0175345	0.0230453	0.054321	0.905099
1375	0.33121	0.513493	0.033232	0.122066
1376	0.0403351	0.0382059	0.352033	0.569426
1377	0.13155	0.0405503	0.15525	0.67265
1378	0.0706068	0.328465	0.525044	0.0758841
1379	0.0940426	0.142629	0.181463	0.581865
1380	0.744144	0.0942439	0.0353215	0.12629
1381	0.0936209	0.407056	0.168024	0.331299
1382	0.134968	0.0870225	0.675797	0.102212
1383	0.73515	0.0443142	0.162779	0.0577576
1384	0.0458822	0.258448	0.298436	0.397233
1385	0.0272239	0.535805	0.186298	0.250674
1386	0.114164	0.0804433	0.264477	0.540916
1387	0.182244	0.386416	0.355584	0.0757564
1388	0.0412276	0.103407	0.752355	0.103011
1389	0.465559	0.359226	0.0277581	0.147456
1390	0.0291667	0.0631728	0.308702	0.598958
1391	0.0616611	0.0643106	0.747326	0.126703
1392	0.372481	0.237005	0.0632629	0.327251
1393	0.913557	0.0154814	0.0574392	0.0135221
1394	0.171594	0.0348209	0.202709	0.590876
1395	0.100859	0.491677	0.226193	0.181271
1396	0.0885599	0.038287	0.0578707	0.815282
1397	0.136345	0.0843911	0.188067	0.591197
1398	0.0450555	0.0945799	0.182771	0.677594
1399	0.490829	0.187	0.0245447	0.297626
1400	0.454222	0.140343	0.350936	0.0544991
1401	0.0309829	0.0079149	0.94263	0.0184726
1402	0.849947	0.0288172	0.0649233	0.056313
1403	0.0269983	0.0258052	0.160384	0.786812
1404	0.106595	0.12288	0.576863	0.193662
1405	0.0648862	0.195577	0.313343	0.426194
1406	0.0363529	0.32442	0.228776	0.410451
1407	0.0129873	0.687928	0.176431	0.122654
1408	0.170023	0.397798	0.307967	0.124212
1409	0.324708	0.431636	0.0219988	0.221658
1410	0.632805	0.282581	0.0291222	0.0554913
1411	0.21647	0.0523099	0.167367	0.563853
1412	0.761653	0.0227324	0.116135	0.09948
1413	0.219006	0.235515	0.292531	0.252949
1414	0.398869	0.501637	0.0403549	0.0591386
1415	0.301387	0.10352	0.492802	0.102292
1416	0.053121	0.142808	0.708614	0.0954574
1417	0.120477	0.194793	0.48386	0.20087
1418	0.260383	0.378412	0.0562859	0.304919
1419	0.0109295	0.0136198	0.135369	0.840081
1420	0.0124801	0.332413	0.362779	0.292328
1421	0.169099	0.282177	0.394603	0.154121
1422	0.0679403	0.0367663	0.373261	0.522032
1423	0.0322048	0.436795	0.288999	0.242001
1424	0.581419	0.0810161	0.0652301	0.272335
1425	0.0674487	0.0349352	0.143068	0.754548
1426	0.0224984	0.0275971	0.673252	0.276652
1427	0.237709	0.118029	0.364216	0.280047
1428	0.113539	0.320429	0.216096	0.349936
1429	0.0220181	0.500886	0.165462	0.311634
1430	0.0389262	0.311136	0.226739	0.423199
1431	0.066975	0.370541	0.0517532	0.510731
1432	0.0147027	0.0375176	0.123427	0.824353
1433	0.646511	0.1115	0.084663	0.157326
1434	0.0670235	0.360755	0.43319	0.139032
1435	0.195508	0.12908	0.24241	0.433002
1436	0.276057	0.0259842	0.586175	0.111784
1437	0.0125646	0.469412	0.0849476	0.433076
1438	0.58355	0.0261552	0.103275	0.28702
1439	0.0600563	0.0288274	0.247273	0.663843
1440	0.0378447	0.0236	0.05312	0.885435
1441	0.115961	0.0325819	0.580905	0.270552
1442	0.037299	0.511381	0.123955	0.327364
1443	0.0556636	0.29726	0.209107	0.437969
1444	0.0701541	0.0508144	0.759365	0.119666
1445	0.0146177	0.153127	0.246554	0.585702
1446	0.206508	0.0391415	0.637167	0.117183
1447	0.063766	0.0747548	0.181284	0.680195
1448	0.0214222	0.466951	0.0316165	0.48001
1449	0.0541517	0.0168683	0.493669	0.435311
1450	0.0492506	0.54094	0.100603	0.309206
1451	0.195176	0.0887725	0.364428	0.351624
1452	0.0308179	0.109509	0.79043	0.0692433
1453	0.69351	0.0517965	0.229104	0.0255894
1454	0.0513151	0.817918	0.115514	0.0152532
1455	0.143186	0.194978	0.372859	0.288977
1456	0.0310055	0.0259685	0.399211	0.543815
1457	0.0300311	0.0146674	0.588245	0.367057
1458	0.063679	0.497646	0.31957	0.119105
1459	0.564704	0.232885	0.0330223	0.169388
1460	0.315523	0.0622974	0.33938	0.282799
1461	0.130578	0.3101	0.11855	0.440772
1462	0.0130747	0.00998057	0.560393	0.416552
1463	0.521394	0.213499	0.0205878	0.244519
1464	0.0194796	0.669008	0.0480361	0.263476
1465	0.0244543	0.224837	0.246714	0.503994
1466	0.0745631	0.557884	0.305782	0.0617708
1467	0.148252	0.188457	0.1527	0.510591
1468	0.0498649	0.277919	0.126623	0.545593
1469	0.225351	0.056436	0.579447	0.138766
1470	0.020153	0.0891188	0.329385	0.561344
1471	0.0634725	0.0498863	0.324852	0.561789
1472	0.126433	0.0145351	0.757231	0.101801
1473	0.0375975	0.0288497	0.881565	0.0519878
1474	0.088006	0.132366	0.594485	0.185143
1475	0.0167302	0.0570949	0.0618269	0.864348
1476	0.0314057	0.0336821	0.118369	0.816543
1477	0.0178942	0.0165498	0.180334	0.785222
1478	0.464136	0.272967	0.138484	0.124413
1479	0.105112	0.27862	0.0297685	0.5865
1480	0.064628	0.0920801	0.391458	0.451834
1481	0.0394529	0.0324246	0.232565	0.695557
1482	0.0878607	0.0273125	0.370802	0.514025
1483	0.0360968	0.0202432	0.599753	0.343907
1484	0.125281	0.177963	0.526443	0.170313
1485	0.16521	0.0822839	0.639413	0.113093
1486	0.0804534	0.19672	0.68487	0.0379569
1487	0.0519104	0.190191	0.208337	0.549561
1488	0.229436	0.0987548	0.490202	0.181607
1489	0.118072	0.352262	0.208821	0.320845
1490	0.311082	0.0516534	0.427553	0.209711
1491	0.331244	0.389276	0.162178	0.117302
1492	0.0763835	0.0751603	0.714117	0.134339
1493	0.11537	0.142182	0.519862	0.222585
1494	0.100615	0.0499476	0.183336	0.666101
1495	0.0153752	0.652445	0.208913	0.123266
1496	0.204217	0.401257	0.198726	0.195799
1497	0.0297599	0.737441	0.0899882	0.142811
1498	0.0686485	0.275719	0.595247	0.0603856
1499	0.269151	0.668971	0.0233146	0.0385625
1500	0.0947669	0.219373	0.318557	0.367302
1501	0.0880444	0.302848	0.399738	0.209369
1502	0.0246444	0.664755	0.108318	0.202282
1503	0.0787874	0.0920409	0.327655	0.501516
1504	0.157728	0.0485975	0.0976214	0.696053
1505	0.111781	0.0299746	0.724085	0.13416
1506	0.278001	0.153809	0.423688	0.144502
1507	0.0614754	0.0189869	0.506106	0.413432
1508	0.0232135	0.293422	0.224502	0.458862
1509	0.0734321	0.0471055	0.234237	0.645225
1510	0.0185093	0.217645	0.146451	0.617395
1511	0.0414188	0.287992	0.317801	0.352788
1512	0.173341	0.0407314	0.705361	0.0805667
1513	0.0538192	0.416348	0.395775	0.134058
1514	0.268378	0.0436396	0.555032	0.132951
1515	0.0958796	0.195017	0.626807	0.0822959
1516	0.0316435	0.0160129	0.0344718	0.917872
1517	0.265315	0.495832	0.0685739	0.170279
1518	0.0636299	0.864865	0.0503629	0.0211418
1519	0.0877737	0.0786164	0.574165	0.259445
1520	0.0736179	0.0552288	0.352034	0.519119
1521	0.0264518	0.261711	0.209705	0.502132
1522	0.535007	0.177313	0.0441309	0.243549
1523	0.0635827	0.0396983	0.662495	0.234224
1524	0.0291556	0.102233	0.21636	0.652251
1525	0.046024	0.0788205	0.0593626	0.815793
1526	0.676419	0.0797389	0.0390386	0.204803
1527	0.246085	0.0712003	0.487508	0.195207
1528	0.181591	0.0386063	0.666513	0.113289
1529	0.0638514	0.0303526	0.0555703	0.850226
1530	0.135856	0.38171	0.338101	0.144333
1531	0.310363	0.0986401	0.398734	0.192263
1532	0.0552722	0.631868	0.278597	0.0342634
1533	0.0464373	0.475856	0.0736184	0.404089
1534	0.0567969	0.719407	0.0519838	0.171812
1535	0.173016	0.0287812	0.306344	0.491859
1536	0.0909277	0.0427386	0.761422	0.104912
1537	0.0498113	0.245635	0.150424	0.55413
1538	0.0790784	0.281492	0.548086	0.0913431
1539	0.163885	0.134183	0.574472	0.127461
1540	0.0506152	0.155769	0.352154	0.441462
1541	0.0552727	0.0661979	0.330772	0.547757
1542	0.170242	0.112153	0.468118	0.249488
1543	0.012444	0.275417	0.137833	0.574306
1544	0.0645886	0.312023	0.30383	0.319558
1545	0.0625499	0.71682	0.0772281	0.143402
1546	0.15878	0.0512341	0.323085	0.466901
1547	0.867738	0.0174141	0.0456506	0.069197
1548	0.0821015	0.130452	0.316504	0.470942
1549	0.131347	0.508333	0.301942	0.0583782
1550	0.047432	0.0719208	0.056479	0.824168
1551	0.115841	0.491771	0.104442	0.287946
1552	0.172505	0.032451	0.765601	0.0294431
1553	0.0415864	0.0407766	0.274251	0.643386
1554	0.226123	0.0242763	0.5847	0.164901
1555	0.150339	0.031438	0.404824	0.413399
1556	0.0594255	0.05001	0.405443	0.485121
1557	0.0113799	0.016671	0.473684	0.498266
1558	0.0133992	0.0436633	0.179449	0.763489
1559	0.0759446	0.386916	0.388345	0.148795
1560	0.0346497	0.0394961	0.735063	0.190791
1561	0.0969508	0.0605831	0.573667	0.268799
1562	0.10701	0.0362395	0.662475	0.194275
1563	0.0159548	0.497673	0.221377	0.264995
1564	0.0765825	0.47381	0.118978	0.33063
1565	0.0188306	0.0154506	0.16218	0.803539
1566	0.0158696	0.500485	0.240966	0.242679
1567	0.0890679	0.0180719	0.297925	0.594935
1568	0.0215178	0.0985751	0.429572	0.450335
1569	0.793896	0.0698179	0.0480561	0.0882299
1570	0.426285	0.395354	0.105556	0.0728045
1571	0.841144	0.0678187	0.0461746	0.0448623
1572	0.106513	0.266698	0.216617	0.410172
1573	0.0669492	0.286679	0.342782	0.303589
1574	0.0188299	0.421434	0.0182163	0.54152
1575	0.452289	0.219899	0.0872044	0.240607
1576	0.0542338	0.136839	0.584856	0.224071
1577	0.133286	0.324178	0.165968	0.376568
1578	0.100002	0.29269	0.170644	0.436664
1579	0.0457686	0.134487	0.599619	0.220126
1580	0.0519825	0.484999	0.34239	0.120628
1581	0.0898766	0.448156	0.0903931	0.371574
1582	0.528913	0.331563	0.0944964	0.0450279
1583	0.0489582	0.203135	0.572294	0.175612
1584	0.019624	0.403559	0.53816	0.0386569
1585	0.0698332	0.307076	0.297965	0.325126
1586	0.526441	0.0274649	0.107178	0.338916
1587	0.0348975	0.179561	0.561489	0.224053
1588	0.0879261	0.131043	0.694511	0.0865197
1589	0.546737	0.378772	0.0434665	0.0310237
1590	0.0118883	0.0199155	0.0376692	0.930527
1591	0.161591	0.14467	0.377415	0.316324
1592	0.0649365	0.0118391	0.79654	0.126685
1593	0.0794118	0.0328623	0.111426	0.7763
1594	0.0221303	0.297436	0.287167	0.393266
1595	0.317431	0.022103	0.361226	0.299239
1596	0.0601258	0.111687	0.17964	0.648548
1597	0.0332986	0.220134	0.395409	0.351158
1598	0.0897319	0.0520113	0.786921	0.0713353
1599	0.76607	0.0839374	0.0377422	0.112251
1600	0.0541179	0.294093	0.436545	0.215244
1601	0.0161855	0.795799	0.0687343	0.119281
1602	0.292519	0.445635	0.148802	0.113045
1603	0.111369	0.125427	0.563865	0.199338
1604	0.208865	0.126492	0.395895	0.268748
1605	0.0554227	0.116758	0.3195	0.50832
1606	0.0230182	0.398094	0.200371	0.378516
1607	0.188962	0.046595	0.526602	0.237841
1608	0.0336323	0.0909762	0.703277	0.172115
1609	0.0237275	0.00703114	0.934005	0.0352368
1610	0.0741922	0.334652	0.19169	0.399466
1611	0.644314	0.201794	0.0255002	0.128392
1612	0.116755	0.0355657	0.679283	0.168396
1613	0.0488593	0.0856944	0.795044	0.0704026
1614	0.0311408	0.0864953	0.136842	0.745522
1615	0.0490232	0.10182	0.120941	0.728216
1616	0.0395908	0.103153	0.278206	0.57905
1617	0.672571	0.0505565	0.106817	0.170056
1618	0.181074	0.0210322	0.46997	0.327924
1619	0.391614	0.252383	0.0817094	0.274294
1620	0.110844	0.27155	0.38414	0.233465
1621	0.154228	0.0239557	0.707011	0.114805
1622	0.0570276	0.0584364	0.132826	0.75171
1623	0.0849494	0.725565	0.0534435	0.136043
1624	0.0484528	0.255172	0.0968072	0.599568
1625	0.118205	0.0407689	0.469834	0.371192
1626	0.0411788	0.0711895	0.204207	0.683424
1627	0.0895375	0.0268381	0.608543	0.275082
1628	0.361085	0.527967	0.00916694	0.101782
1629	0.0255964	0.0360013	0.696737	0.241665
1630	0.832698	0.0245489	0.0425303	0.100223
1631	0.0840212	0.254592	0.350033	0.311354
1632	0.045682	0.261719	0.633015	0.0595836
1633	0.156745	0.0844199	0.282551	0.476284
1634	0.0190406	0.0570336	0.0524995	0.871426
1635	0.0379974	0.199154	0.122749	0.6401
1636	0.0735292	0.047291	0.108885	0.770295
1637	0.0314753	0.523938	0.302523	0.142063
1638	0.00884675	0.667122	0.117815	0.206216
1639	0.121925	0.186321	0.21492	0.476833
1640	0.0496827	0.14801	0.638704	0.163604
1641	0.122687	0.0524973	0.280711	0.544105
1642	0.121863	0.0330861	0.317944	0.527106
1643	0.165075	0.0993104	0.19358	0.542035
1644	0.0477821	0.18023	0.339821	0.432167
1645	0.255801	0.0803518	0.279507	0.38434
1646	0.0434233	0.0164227	0.903805	0.0363486
1647	0.221376	0.0732344	0.102618	0.602772
1648	0.43424	0.538491	0.0132743	0.0139948
1649	0.342861	0.0771164	0.118631	0.461391
1650	0.821181	0.095275	0.0492658	0.0342782
1651	0.05787	0.0224662	0.872369	0.0472953
1652	0.0283416	0.027916	0.33392	0.609823
1653	0.0916814	0.022236	0.738443	0.14764
1654	0.270943	0.282961	0.348101	0.0979943
1655	0.0330551	0.532168	0.187654	0.247123
1656	0.281316	0.502792	0.0141327	0.201759
1657	0.00967517	0.909452	0.0626866	0.0181858
1658	0.0374278	0.328414	0.458811	0.175347
1659	0.597581	0.209018	0.0179383	0.175463
1660	0.247683	0.219352	0.428174	0.104791
1661	0.150863	0.0245708	0.433609	0.390958
1662	0.0285625	0.263985	0.460173	0.24728
1663	0.0465113	0.0239843	0.0387227	0.890782
1664	0.143557	0.219429	0.523737	0.113277
1665	0.0177658	0.220153	0.27044	0.491642
1666	0.0505123	0.750444	0.113637	0.085406
1667	0.754868	0.0900623	0.0356234	0.119446
1668	0.0247825	0.0259226	0.150795	0.7985
1669	0.43713	0.278916	0.0486632	0.235291
1670	0.0749116	0.883842	0.00882708	0.0324191
1671	0.122658	0.0559383	0.107635	0.713769
1672	0.0379733	0.281186	0.0718127	0.609028
1673	0.169333	0.018926	0.348299	0.463443
1674	0.0141336	0.0834578	0.25334	0.649068
1675	0.0246656	0.047747	0.0390349	0.888553
1676	0.0729513	0.469008	0.0794122	0.378628
1677	0.184292	0.130618	0.446294	0.238795
1678	0.457914	0.181256	0.143802	0.217028
1679	0.0385473	0.215295	0.253711	0.492447
1680	0.0623612	0.0832653	0.620351	0.234022
1681	0.0960738	0.322695	0.362876	0.218355
1682	0.0765233	0.17127	0.206373	0.545833
1683	0.0458812	0.129299	0.0679882	0.756832
1684	0.0443126	0.518437	0.261579	0.175671
1685	0.0149792	0.0752856	0.72615	0.183586
1686	0.0572178	0.0451443	0.330651	0.566987
1687	0.0183534	0.0353349	0.244716	0.701595
1688	0.122385	0.213525	0.154747	0.509343
1689	0.0836454	0.0229233	0.864903	0.0285278
1690	0.543938	0.334418	0.0875291	0.0341147
1691	0.159063	0.196508	0.335915	0.308514
1692	0.04491	0.136458	0.615799	0.202833
1693	0.0563803	0.377257	0.269752	0.29661
1694	0.546147	0.29358	0.0262035	0.13407
1695	0.0977589	0.226789	0.266161	0.409291
1696	0.0705858	0.126142	0.547252	0.25602
1697	0.127799	0.30619	0.34116	0.224851
1698	0.0191102	0.0238649	0.585082	0.371943
1699	0.0243472	0.107971	0.418423	0.449259
1700	0.110464	0.173134	0.513135	0.203267
1701	0.427067	0.128325	0.170023	0.274586
1702	0.0477159	0.211597	0.284962	0.455725
1703	0.0307541	0.0271574	0.0711527	0.870936
1704	0.106426	0.66492	0.0969473	0.131707
1705	0.0697121	0.269101	0.231881	0.429306
1706	0.0997889	0.241406	0.299793	0.359013
1707	0.0751558	0.365242	0.0661021	0.4935
1708	0.15692	0.0178426	0.618952	0.206286
1709	0.0287273	0.0675415	0.77571	0.128021
1710	0.0356331	0.158083	0.05412	0.752164
1711	0.0566107	0.78961	0.0843466	0.0694326
1712	0.0670101	0.215196	0.0794305	0.638363
1713	0.771305	0.0374726	0.13685	0.0543729
1714	0.168784	0.0691911	0.698596	0.063429
1715	0.0511851	0.141695	0.166812	0.640308
1716	0.306278	0.0938427	0.298441	0.301439
1717	0.0763833	0.449517	0.169178	0.304922
1718	0.148368	0.157041	0.328181	0.36641
1719	0.199914	0.0340699	0.628422	0.137594
1720	0.0323002	0.111169	0.409751	0.44678
1721	0.0570614	0.21812	0.327985	0.396833
1722	0.0455877	0.430023	0.106481	0.417908
1723	0.0215307	0.391461	0.259011	0.327998
1724	0.461722	0.330624	0.0160159	0.191638
1725	0.147217	0.0556412	0.236962	0.56018
1726	0.305581	0.0295144	0.495081	0.169824
1727	0.228092	0.297256	0.15351	0.321142
1728	0.138626	0.163849	0.449119	0.248406
1729	0.231326	0.276349	0.0355813	0.456743
1730	0.784483	0.0360913	0.151196	0.0282304
1731	0.345367	0.437012	0.0641438	0.153476
1732	0.113076	0.480833	0.346122	0.059969
1733	0.122932	0.380085	0.28867	0.208313
1734	0.0379022	0.227197	0.21344	0.521461
1735	0.0203652	0.032119	0.0819162	0.8656
1736	0.0806672	0.0149477	0.856461	0.0479246
1737	0.15155	0.408136	0.298774	0.14154
1738	0.0185978	0.0386332	0.424415	0.518354
1739	0.535888	0.0656137	0.119199	0.2793
1740	0.0205339	0.523794	0.207292	0.24838
1741	0.0388444	0.196546	0.0775223	0.687087
1742	0.0241948	0.310392	0.133441	0.531972
1743	0.096062	0.454869	0.115728	0.333342
1744	0.141636	0.067194	0.698906	0.0922644
1745	0.590315	0.0900276	0.232029	0.0876288
1746	0.0864148	0.366144	0.255963	0.291479
1747	0.0293802	0.2069	0.710781	0.0529388
1748	0.381141	0.349504	0.20692	0.062435
1749	0.0709873	0.390518	0.371496	0.166999
1750	0.0462245	0.0273602	0.704906	0.221509
1751	0.0619164	0.0525917	0.398359	0.487133
1752	0.398197	0.272564	0.138204	0.191035
1753	0.0160168	0.139307	0.425318	0.419358
1754	0.0215363	0.0608897	0.0890966	0.828477
1755	0.184521	0.211164	0.121925	0.48239
1756	0.0517551	0.0824411	0.101137	0.764667
1757	0.0126672	0.11588	0.211935	0.659518
1758	0.115064	0.0312186	0.584173	0.269545
1759	0.0151832	0.724636	0.114335	0.145846
1760	0.0975663	0.375397	0.24078	0.286256
1761	0.101348	0.280643	0.512371	0.105638
1762	0.0513503	0.103099	0.131746	0.713805
1763	0.118029	0.234639	0.456253	0.191079
1764	0.0899263	0.381744	0.22435	0.30398
1765	0.0528781	0.328351	0.409184	0.209588
1766	0.656286	0.0529165	0.107498	0.1833
1767	0.075097	0.240301	0.159768	0.524834
1768	0.102521	0.231583	0.417623	0.248273
1769	0.0623743	0.464622	0.263036	0.209967
1770	0.639512	0.184683	0.125806	0.0499986
1771	0.214329	0.102875	0.227738	0.455059
1772	0.276643	0.136017	0.306563	0.280777
1773	0.052905	0.277203	0.138565	0.531327
1774	0.122905	0.02906	0.6434	0.204635
1775	0.153919	0.120786	0.570006	0.155289
1776	0.023182	0.110685	0.404413	0.46172
1777	0.0658342	0.281274	0.496568	0.156324
1778	0.040173	0.152566	0.509327	0.297934
1779	0.146862	0.110037	0.134784	0.608317
1780	0.025006	0.241728	0.305963	0.427303
1781	0.113539	0.497756	0.225837	0.162867
1782	0.611944	0.118117	0.0146522	0.255287
1783	0.0805533	0.471825	0.0973772	0.350245
1784	0.0277972	0.578962	0.179551	0.213689
1785	0.14545	0.0477904	0.710576	0.0961836
1786	0.0133956	0.0209663	0.402068	0.563571
1787	0.0158589	0.369387	0.276569	0.338186
1788	0.0471916	0.0426677	0.372025	0.538116
1789	0.920914	0.0302015	0.0201137	0.0287712
1790	0.143448	0.0621867	0.427669	0.366696
1791	0.204891	0.163909	0.0583379	0.572862
1792	0.0936529	0.276938	0.204137	0.425273
1793	0.940456	0.0132946	0.0244682	0.0217807
1794	0.016271	0.0252162	0.044824	0.913689
1795	0.0571984	0.394635	0.384913	0.163253
1796	0.102275	0.14444	0.0882834	0.665001
1797	0.194507	0.331535	0.133321	0.340637
1798	0.0391042	0.134697	0.714847	0.111352
1799	0.409481	0.485344	0.0500096	0.0551649
1800	0.0345262	0.0450938	0.734987	0.185393
1801	0.80796	0.0613349	0.053748	0.076957
1802	0.168551	0.119096	0.305488	0.406865
1803	0.0839577	0.301254	0.439412	0.175376
1804	0.0514957	0.0298486	0.58011	0.338546
1805	0.0846786	0.39567	0.304664	0.214988
1806	0.0859544	0.058139	0.194083	0.661824
1807	0.442705	0.383378	0.0138851	0.160032
1808	0.00887889	0.0393072	0.202974	0.74884
1809	0.14234	0.392018	0.228434	0.237208
1810	0.0682322	0.51094	0.0905036	0.330324
1811	0.0874886	0.0132037	0.821583	0.0777249
1812	0.0195463	0.0807828	0.248067	0.651604
1813	0.170475	0.547214	0.0954513	0.18686
1814	0.0627928	0.535927	0.186047	0.215234
1815	0.0172079	0.667721	0.135271	0.1798
1816	0.0116478	0.0179447	0.0313623	0.939045
1817	0.108509	0.136223	0.130911	0.624356
1818	0.0447487	0.206608	0.235038	0.513606
1819	0.0268952	0.776523	0.14494	0.0516422
1820	0.0609002	0.200891	0.0632553	0.674953
1821	0.0176901	0.195752	0.326421	0.460136
1822	0.152201	0.0865935	0.115208	0.645998
1823	0.0451776	0.296157	0.108583	0.550082
1824	0.0576741	0.0286466	0.348356	0.565323
1825	0.632309	0.0196237	0.328115	0.0199521
1826	0.144709	0.139484	0.19322	0.522587
1827	0.186374	0.05992	0.114921	0.638785
1828	0.284988	0.101968	0.0605195	0.552525
1829	0.0398085	0.0335	0.874414	0.0522779
1830	0.199326	0.0482848	0.354491	0.397899
1831	0.667739	0.288334	0.013844	0.0300834
1832	0.110621	0.0818263	0.222038	0.585514
1833	0.0900279	0.058689	0.0530941	0.798189
1834	0.434966	0.478113	0.0249128	0.0620076
1835	0.817198	0.0615427	0.0558214	0.0654383
1836	0.330862	0.5897	0.0615579	0.0178795
1837	0.0850009	0.637825	0.254538	0.0226364
1838	0.0590374	0.391646	0.355971	0.193346
1839	0.0746084	0.0381949	0.824475	0.0627215
1840	0.0541221	0.20234	0.38959	0.353947
1841	0.259212	0.0769003	0.546084	0.117803
1842	0.0799737	0.0359569	0.341094	0.542976
1843	0.609036	0.0928011	0.0362581	0.261904
1844	0.185377	0.502579	0.254584	0.0574607
1845	0.19536	0.281809	0.028352	0.494479
1846	0.54399	0.0744996	0.03177	0.34974
1847	0.941394	0.013024	0.0202105	0.0253716
1848	0.0928666	0.192613	0.181342	0.533178
1849	0.0182377	0.344	0.135475	0.502288
1850	0.0831158	0.491134	0.319626	0.106124
1851	0.0230715	0.0200587	0.143414	0.813456
1852	0.0137988	0.0136188	0.429648	0.542934
1853	0.0454949	0.549713	0.383356	0.0214357
1854	0.183935	0.389121	0.256151	0.170792
1855	0.0423521	0.034565	0.801252	0.121831
1856	0.0131429	0.0342803	0.0776942	0.874883
1857	0.0723163	0.292844	0.126103	0.508737
1858	0.0525904	0.129888	0.059471	0.75805
1859	0.0250505	0.0584234	0.641386	0.27514
1860	0.0719845	0.331568	0.107185	0.489263
1861	0.0926784	0.191459	0.57866	0.137203
1862	0.22898	0.391887	0.0743207	0.304812
1863	0.118298	0.585351	0.0931696	0.203181
1864	0.13616	0.126788	0.105089	0.631962
1865	0.0226198	0.0326214	0.137919	0.80684
1866	0.220834	0.101639	0.358105	0.319422
1867	0.211717	0.166899	0.151629	0.469755
1868	0.0359281	0.0823281	0.753383	0.128361
1869	0.0537056	0.0221158	0.653334	0.270845
1870	0.212248	0.0437019	0.617592	0.126458
1871	0.0684822	0.0175561	0.857887	0.0560744
1872	0.0912088	0.0347681	0.738388	0.135635
1873	0.0554799	0.0555774	0.20076	0.688183
1874	0.104444	0.225267	0.110916	0.559373
1875	0.804786	0.0224374	0.143292	0.0294845
1876	0.519353	0.280795	0.0205076	0.179344
1877	0.0366105	0.596197	0.136887	0.230306
1878	0.303338	0.122533	0.364072	0.210058
1879	0.407212	0.0340187	0.276427	0.282342
1880	0.0620768	0.0718326	0.39841	0.46768
1881	0.058445	0.10812	0.391069	0.442366
1882	0.0318603	0.0284885	0.849385	0.0902663
1883	0.0409595	0.131685	0.63318	0.194176
1884	0.188895	0.0924177	0.413984	0.304703
1885	0.0786008	0.330488	0.0392202	0.551691
1886	0.0505074	0.595129	0.0325859	0.321778
1887	0.0957776	0.191393	0.546189	0.166641
1888	0.384092	0.0324422	0.35594	0.227526
1889	0.0764794	0.258329	0.303391	0.361801
1890	0.505578	0.0412158	0.0244016	0.428805
1891	0.0378266	0.19817	0.336244	0.42776
1892	0.053887	0.0349766	0.84753	0.0636059
1893	0.0464802	0.261983	0.146166	0.545371
1894	0.0418608	0.546178	0.101252	0.310709
1895	0.502836	0.180338	0.193993	0.122833
1896	0.564233	0.174253	0.0430446	0.218469
1897	0.028528	0.0651047	0.448205	0.458162
1898	0.132628	0.242196	0.531076	0.0940997
1899	0.0787858	0.129207	0.0882645	0.703743
1900	0.0135005	0.0865484	0.455154	0.444797
1901	0.0938522	0.178536	0.166701	0.560911
1902	0.0587326	0.0408228	0.804357	0.096088
1903	0.0878073	0.0215175	0.432747	0.457929
1904	0.130024	0.476849	0.308031	0.0850961
1905	0.0445084	0.0619296	0.791905	0.101657
1906	0.18186	0.0239268	0.448741	0.345472
1907	0.0628458	0.143722	0.476667	0.316765
1908	0.0146863	0.0451002	0.570625	0.369589
1909	0.0340785	0.0383123	0.491411	0.436198
1910	0.112297	0.137038	0.212115	0.53855
1911	0.0276929	0.494387	0.270669	0.20725
1912	0.057072	0.0244595	0.450476	0.467992
1913	0.938553	0.0100333	0.026928	0.0244853
1914	0.0417095	0.352071	0.311928	0.294292
1915	0.186944	0.34802	0.202165	0.262871
1916	0.0731253	0.31537	0.207906	0.403599
1917	0.0954248	0.219268	0.230086	0.455221
1918	0.042957	0.133608	0.0897949	0.73364
1919	0.0587336	0.341475	0.444104	0.155687
1920	0.112245	0.398096	0.104619	0.385039
1921	0.0206626	0.0142212	0.923836	0.0412804
1922	0.0347322	0.0302473	0.495686	0.439334
1923	0.0573404	0.761653	0.0637284	0.117279
1924	0.342476	0.425839	0.0208433	0.210842
1925	0.167619	0.0392298	0.13472	0.658431
1926	0.198456	0.057403	0.554325	0.189816
1927	0.0203609	0.0434278	0.0357054	0.900506
1928	0.575716	0.211706	0.0258709	0.186707
1929	0.127362	0.0248232	0.808444	0.0393709
1930	0.0839212	0.244776	0.196554	0.474749
1931	0.0208685	0.0254288	0.252338	0.701365
1932	0.0647964	0.0172277	0.775229	0.142747
1933	0.0253057	0.0159035	0.466597	0.492194
1934	0.0877722	0.423033	0.253065	0.23613
1935	0.10179	0.0822744	0.207299	0.608637
1936	0.203282	0.0778279	0.534057	0.184833
1937	0.0384014	0.0289069	0.369001	0.56369
1938	0.177274	0.142653	0.262605	0.417468
1939	0.186523	0.295746	0.0903439	0.427387
1940	0.0846494	0.739167	0.0905658	0.0856182
1941	0.614852	0.0581619	0.13034	0.196646
1942	0.0233599	0.0439151	0.529785	0.40294
1943	0.0585197	0.372741	0.0451807	0.523558
1944	0.0292259	0.10509	0.627249	0.238435
1945	0.29252	0.101464	0.476893	0.129124
1946	0.0209512	0.54285	0.248903	0.187295
1947	0.123471	0.260897	0.403964	0.211669
1948	0.0272426	0.203301	0.1468	0.622656
1949	0.250799	0.0271474	0.665115	0.0569383
1950	0.0564829	0.128155	0.100507	0.714854
1951	0.323371	0.209025	0.205628	0.261976
1952	0.00937677	0.0154166	0.469896	0.50531
1953	0.886952	0.0348785	0.0599985	0.0181708
1954	0.141121	0.788099	0.0333514	0.037428
1955	0.400869	0.0224571	0.346124	0.23055
1956	0.207708	0.198795	0.125948	0.467549
1957	0.0958218	0.0476145	0.0875072	0.769056
1958	0.0787498	0.72515	0.178913	0.0171876
1959	0.0874785	0.433545	0.147906	0.33107
1960	0.0571223	0.532763	0.136046	0.274069
1961	0.0158466	0.657409	0.305338	0.0214062
1962	0.284216	0.0271723	0.57582	0.112792
1963	0.0312572	0.0827762	0.516752	0.369214
1964	0.10875	0.159453	0.275969	0.455827
1965	0.0663648	0.216195	0.221276	0.496164
1966	0.249767	0.0312543	0.47523	0.243749
1967	0.0314158	0.25473	0.0234942	0.69036
1968	0.171192	0.0784627	0.493699	0.256646
1969	0.0358736	0.103596	0.0406582	0.819872
1970	0.0126446	0.00609829	0.963259	0.0179983
1971	0.0683046	0.274314	0.0327501	0.624632
1972	0.062321	0.204589	0.349909	0.383181
1973	0.595878	0.300947	0.0241722	0.0790032
1974	0.167129	0.140016	0.258188	0.434667
1975	0.0156892	0.450836	0.283165	0.25031
1976	0.141535	0.037143	0.118044	0.703279
1977	0.16257	0.41177	0.0957095	0.32995
1978	0.0287224	0.208369	0.0598666	0.703043
1979	0.0934278	0.0632897	0.0959978	0.747285
1980	0.0194431	0.0262505	0.0748613	0.879445
1981	0.0214029	0.0633786	0.241246	0.673972
1982	0.0460055	0.0460069	0.134675	0.773312
1983	0.537309	0.410147	0.0292164	0.0233277
1984	0.0732155	0.422898	0.0253873	0.478499
1985	0.232582	0.177056	0.387506	0.202856
1986	0.0258186	0.348693	0.133908	0.491581
1987	0.0226415	0.04107	0.0542753	0.882013
1988	0.67923	0.215494	0.0724346	0.0328422
1989	0.0403282	0.551377	0.0147312	0.393564
1990	0.08837	0.141385	0.0774035	0.692841
1991	0.0235683	0.135186	0.157537	0.683709
1992	0.0212009	0.325163	0.191058	0.462578
1993	0.0714488	0.152294	0.0263474	0.74991
1994	0.231144	0.170849	0.164651	0.433357
1995	0.00955051	0.720529	0.0262124	0.243708
1996	0.190755	0.12308	0.481143	0.205023
1997	0.0251074	0.0461919	0.450096	0.478605
1998	0.790803	0.0205789	0.166494	0.0221241
1999	0.760046	0.0193612	0.198064	0.0225292
[truncated: 3,699 more rows]

## Sheet: 5 Topics
Doc ID	Topic1	Topic2	Topic3	Topic4	Topic5
1	0.0346649	0.0465049	0.0675204	0.281711	0.569599
2	0.0325238	0.117829	0.125621	0.15802	0.566006
3	0.0276902	0.285974	0.220385	0.0890788	0.376871
4	0.0999064	0.138897	0.0237209	0.531406	0.20607
5	0.170977	0.140691	0.0440772	0.17666	0.467594
6	0.0342008	0.0271828	0.279728	0.593491	0.0653968
7	0.0322795	0.0777671	0.0294567	0.586126	0.274371
8	0.269369	0.371974	0.159405	0.039378	0.159874
9	0.75414	0.0190944	0.0115296	0.115233	0.100003
10	0.019848	0.0222435	0.707287	0.0596273	0.190994
11	0.0757625	0.0413301	0.200146	0.137364	0.545398
12	0.0270954	0.157907	0.0394422	0.147248	0.628308
13	0.0861027	0.243831	0.2823	0.265171	0.122595
14	0.123203	0.499955	0.0393985	0.217068	0.120375
15	0.0956063	0.283554	0.361054	0.0857656	0.17402
16	0.0438244	0.104609	0.135083	0.0312117	0.685271
17	0.027135	0.134104	0.315744	0.108748	0.414268
18	0.0288855	0.200826	0.0651963	0.0809581	0.624134
19	0.0347131	0.00994017	0.632254	0.027141	0.295952
20	0.0375594	0.0923996	0.103339	0.042488	0.724214
21	0.0749044	0.074548	0.32164	0.140754	0.388154
22	0.102279	0.203012	0.241034	0.101883	0.351792
23	0.021064	0.117032	0.0726326	0.246333	0.542938
24	0.328205	0.362669	0.00615268	0.283843	0.0191296
25	0.0430615	0.150075	0.219764	0.462943	0.124157
26	0.149057	0.0450916	0.0530459	0.157303	0.595503
27	0.13212	0.291296	0.0777423	0.182454	0.316387
28	0.0343672	0.0637246	0.0358286	0.0830646	0.783015
29	0.0355538	0.754705	0.0612241	0.0699785	0.0785386
30	0.0298604	0.0357272	0.0408384	0.315087	0.578487
31	0.228427	0.335373	0.0139765	0.384219	0.0380045
32	0.0177333	0.0848278	0.692695	0.0262337	0.17851
33	0.136331	0.636595	0.0920267	0.105783	0.0292636
34	0.0264331	0.0576119	0.213885	0.26759	0.43448
35	0.0606914	0.158374	0.0593708	0.0471951	0.674368
36	0.0926956	0.124012	0.0471367	0.700261	0.0358952
37	0.0730715	0.538649	0.11863	0.152141	0.117508
38	0.0951038	0.0343027	0.0314263	0.0671634	0.772004
39	0.0256446	0.164668	0.0419666	0.675763	0.0919586
40	0.0187258	0.0376958	0.371897	0.0516667	0.520014
41	0.0379399	0.079162	0.222253	0.0202026	0.640442
42	0.0147542	0.280434	0.0259415	0.649934	0.0289361
43	0.0185666	0.0231845	0.0286519	0.182847	0.74675
44	0.0177114	0.0210067	0.274758	0.552036	0.134488
45	0.0560613	0.0585739	0.0534901	0.239365	0.59251
46	0.0121912	0.020528	0.0222543	0.670354	0.274672
47	0.0185795	0.106113	0.0138438	0.747195	0.114269
48	0.438853	0.25055	0.0122134	0.276695	0.0216883
49	0.0522776	0.0548985	0.0301439	0.0483057	0.814374
50	0.136373	0.0192185	0.0413289	0.144722	0.658357
51	0.0211828	0.0232148	0.0515414	0.752615	0.151446
52	0.00971857	0.617217	0.0125967	0.304527	0.0559403
53	0.0142107	0.0188415	0.0114586	0.924422	0.0310673
54	0.0224739	0.00887114	0.577747	0.0181802	0.372728
55	0.0976921	0.108248	0.0274655	0.139746	0.626849
56	0.449192	0.171908	0.00712513	0.355087	0.0166878
57	0.0536431	0.239047	0.0380837	0.468483	0.200743
58	0.33167	0.492151	0.0837024	0.0735461	0.0189305
59	0.0532387	0.0628557	0.0861732	0.140542	0.65719
60	0.0431554	0.165685	0.494396	0.040799	0.255964
61	0.0271926	0.0661738	0.0444962	0.683325	0.178812
62	0.0487932	0.0253976	0.112901	0.139302	0.673606
63	0.160602	0.0409891	0.024987	0.269347	0.504075
64	0.0448125	0.27602	0.0162848	0.456311	0.206572
65	0.082672	0.451363	0.02089	0.224097	0.220978
66	0.0172248	0.246857	0.0130787	0.683379	0.0394606
67	0.0381943	0.436025	0.175932	0.325124	0.024725
68	0.01085	0.0135823	0.566884	0.0569041	0.35178
69	0.103852	0.350833	0.0443876	0.284335	0.216592
70	0.0243772	0.247976	0.0665941	0.28227	0.378783
71	0.090593	0.612662	0.0677857	0.05138	0.177579
72	0.147106	0.109611	0.025587	0.0708827	0.646814
73	0.0580834	0.177895	0.0119931	0.70173	0.0502985
74	0.03292	0.384284	0.0192056	0.497529	0.0660618
75	0.0884911	0.230931	0.0253931	0.334688	0.320496
76	0.0610666	0.0699504	0.298816	0.312686	0.257481
77	0.0159231	0.0195097	0.0295297	0.859914	0.0751237
78	0.793172	0.0516688	0.114529	0.0214077	0.0192223
79	0.481453	0.116452	0.00651554	0.381984	0.0135961
80	0.525258	0.119598	0.0150683	0.230388	0.109687
81	0.750061	0.016691	0.150758	0.0565064	0.0259838
82	0.0162024	0.0696951	0.323587	0.312745	0.27777
83	0.570859	0.102638	0.0238376	0.0585746	0.244092
84	0.143566	0.383604	0.136131	0.317451	0.0192482
85	0.0668344	0.0217802	0.806822	0.0354624	0.0691013
86	0.266623	0.585297	0.0025984	0.139919	0.00556305
87	0.0193952	0.0193376	0.036033	0.0579465	0.867288
88	0.0456851	0.0736232	0.19046	0.509236	0.180995
89	0.123275	0.39262	0.154053	0.0764492	0.253603
90	0.0726821	0.522196	0.10026	0.274891	0.0299709
91	0.0254162	0.0311151	0.0219742	0.810699	0.110795
92	0.00998146	0.0129669	0.0289936	0.234591	0.713468
93	0.677899	0.03273	0.047741	0.229697	0.0119333
94	0.0434738	0.340595	0.135743	0.211601	0.268587
95	0.0769882	0.0275974	0.162984	0.0531121	0.679318
96	0.0145538	0.370306	0.175047	0.323599	0.116494
97	0.390411	0.396125	0.123329	0.0601141	0.0300211
98	0.104116	0.474228	0.121053	0.208581	0.0920222
99	0.0518789	0.260054	0.195153	0.3315	0.161413
100	0.0182568	0.13649	0.495354	0.142957	0.206942
101	0.0196303	0.130919	0.184942	0.0346115	0.629897
102	0.472574	0.321578	0.152507	0.0229362	0.0304048
103	0.0206186	0.395628	0.00883929	0.12283	0.452085
104	0.0372695	0.0997934	0.0215615	0.611204	0.230172
105	0.650171	0.0254099	0.0162049	0.0641837	0.24403
106	0.0492526	0.224419	0.0341563	0.47	0.222172
107	0.527593	0.367745	0.026644	0.0158643	0.062153
108	0.0299308	0.0329792	0.0379122	0.13716	0.762017
109	0.0572346	0.0775531	0.0585222	0.347433	0.459257
110	0.0347702	0.1478	0.0931448	0.512051	0.212233
111	0.0190282	0.0205912	0.566601	0.270647	0.123133
112	0.82297	0.0335881	0.0149739	0.0841041	0.0443638
113	0.0216881	0.450056	0.092137	0.130188	0.305932
114	0.0822462	0.268234	0.0222836	0.530859	0.0963769
115	0.106943	0.549217	0.148855	0.171368	0.0236176
116	0.497668	0.389382	0.0468875	0.0552829	0.0107793
117	0.0943807	0.117182	0.066945	0.125277	0.596215
118	0.0196576	0.0665422	0.12641	0.210628	0.576762
119	0.0359459	0.0371689	0.107098	0.223149	0.596637
120	0.0198318	0.076574	0.365141	0.474666	0.0637874
121	0.0470413	0.889547	0.0402282	0.0138768	0.00930644
122	0.0158635	0.26729	0.0808892	0.203642	0.432315
123	0.0275533	0.0528429	0.584113	0.105667	0.229824
124	0.014103	0.499493	0.0116119	0.425245	0.0495474
125	0.0148279	0.0165252	0.495375	0.14738	0.325891
126	0.0228559	0.133581	0.130134	0.600861	0.112567
127	0.016524	0.0357619	0.0942328	0.311155	0.542326
128	0.0221023	0.0416627	0.607512	0.0538027	0.27492
129	0.310014	0.302044	0.162342	0.0686422	0.156958
130	0.628364	0.0352889	0.0654562	0.260931	0.00995978
131	0.711671	0.130447	0.0164871	0.0504291	0.0909654
132	0.0959509	0.313963	0.107908	0.231937	0.250241
133	0.211729	0.457247	0.194204	0.0499891	0.0868315
134	0.122591	0.206868	0.225474	0.386841	0.0582258
135	0.00756624	0.0155744	0.2818	0.658494	0.0365658
136	0.0066892	0.00578019	0.661447	0.0122071	0.313877
137	0.0202066	0.0415655	0.549913	0.113523	0.274791
138	0.0238785	0.303243	0.135686	0.313295	0.223898
139	0.0635874	0.122229	0.0283702	0.40718	0.378633
140	0.0327673	0.0226232	0.176395	0.194045	0.574169
141	0.0495153	0.227671	0.0460985	0.584381	0.0923341
142	0.669228	0.0715698	0.181428	0.017125	0.0606494
143	0.0406163	0.130747	0.22404	0.239645	0.364952
144	0.0213519	0.0296307	0.397216	0.0949422	0.456859
145	0.0136398	0.0209578	0.0203879	0.208297	0.736718
146	0.627168	0.0170986	0.00834874	0.325618	0.0217659
147	0.580052	0.205503	0.00902053	0.181134	0.0242904
148	0.0520632	0.0300635	0.263887	0.157937	0.496049
149	0.256108	0.0222864	0.0326761	0.135263	0.553667
150	0.026041	0.0534956	0.0340733	0.121825	0.764565
151	0.0614911	0.128302	0.0289504	0.200548	0.580708
152	0.0168586	0.0255537	0.0276646	0.0848076	0.845115
153	0.0280516	0.0610195	0.17173	0.0786621	0.660537
154	0.025981	0.382673	0.269922	0.0812055	0.240218
155	0.143755	0.117712	0.366519	0.179334	0.192679
156	0.0458232	0.320264	0.112314	0.186645	0.334954
157	0.0379627	0.017091	0.0217832	0.353591	0.569572
158	0.0152201	0.0288575	0.0180976	0.876099	0.0617257
159	0.203975	0.312094	0.263785	0.175869	0.0442762
160	0.0352622	0.388859	0.0104912	0.478558	0.08683
161	0.0659717	0.0329829	0.715893	0.042609	0.142544
162	0.0467227	0.0598904	0.643073	0.0390499	0.211264
163	0.0498376	0.0499266	0.0448527	0.242027	0.613356
164	0.499159	0.146828	0.130973	0.089908	0.133133
165	0.0769816	0.0296638	0.695345	0.0575756	0.140434
166	0.015645	0.0268923	0.0252562	0.8601	0.0721067
167	0.104287	0.100255	0.101289	0.42415	0.27002
168	0.0244537	0.0763304	0.327825	0.0714156	0.499975
169	0.41304	0.139979	0.0810539	0.301577	0.06435
170	0.105273	0.0825823	0.317367	0.121826	0.372952
171	0.745803	0.0120063	0.203878	0.0155072	0.0228058
172	0.0601206	0.011065	0.625993	0.0283845	0.274437
173	0.116911	0.158143	0.263303	0.0940326	0.367611
174	0.0206261	0.686604	0.178232	0.091991	0.0225467
175	0.44998	0.429633	0.0335308	0.0617357	0.025121
176	0.126862	0.0719412	0.399913	0.124591	0.276693
177	0.0448938	0.0934007	0.322859	0.266647	0.2722
178	0.10625	0.366848	0.0190757	0.095128	0.412699
179	0.55694	0.0209039	0.0284045	0.0558178	0.337934
180	0.307912	0.413539	0.0483596	0.183544	0.0466452
181	0.102454	0.405594	0.191836	0.273943	0.0261734
182	0.476167	0.0900356	0.0148636	0.0365364	0.382397
183	0.504915	0.0359938	0.0159098	0.408955	0.0342269
184	0.0941302	0.0882106	0.0365768	0.156422	0.62466
185	0.0953807	0.0439641	0.0927293	0.084067	0.683859
186	0.617608	0.0229539	0.0719753	0.27774	0.00972209
187	0.104957	0.41985	0.179444	0.261937	0.0338117
188	0.0310671	0.315912	0.0478724	0.13282	0.472329
189	0.0514499	0.0604867	0.436991	0.0504929	0.400579
190	0.0374198	0.915238	0.00870437	0.0307243	0.00791385
191	0.024526	0.372099	0.048637	0.30487	0.249868
192	0.670571	0.0167788	0.224189	0.0416904	0.0467713
193	0.0205565	0.0825616	0.0276609	0.549887	0.319334
194	0.858615	0.0169776	0.071287	0.0190577	0.0340631
195	0.0711471	0.294943	0.0975283	0.246321	0.290061
196	0.0437556	0.397589	0.182951	0.151386	0.224319
197	0.0248385	0.0756128	0.394519	0.424381	0.0806487
198	0.0313513	0.0269011	0.359769	0.337438	0.244541
199	0.182273	0.360746	0.137462	0.289665	0.0298535
200	0.103883	0.242122	0.0164305	0.511185	0.12638
201	0.0151848	0.019574	0.0249042	0.054886	0.885451
202	0.0113347	0.261307	0.334986	0.349361	0.0430121
203	0.020083	0.0158953	0.0335472	0.0431443	0.88733
204	0.601028	0.0397295	0.00665966	0.338907	0.0136759
205	0.0587667	0.298555	0.276653	0.2803	0.0857258
206	0.043524	0.015909	0.253511	0.0238992	0.663157
207	0.0556848	0.0697336	0.0244972	0.130113	0.719972
208	0.063254	0.188577	0.277432	0.433352	0.0373854
209	0.0190319	0.0123547	0.740506	0.0245381	0.20357
210	0.0958822	0.214069	0.192716	0.47043	0.0269026
211	0.0301376	0.225491	0.203454	0.432652	0.108265
212	0.0479065	0.0128224	0.160869	0.265168	0.513234
213	0.0181873	0.0643322	0.286603	0.28754	0.343337
214	0.0208678	0.026351	0.0361751	0.350737	0.565869
215	0.0945265	0.0511231	0.158524	0.366185	0.329641
216	0.128902	0.146742	0.246076	0.148889	0.329392
217	0.149818	0.547404	0.0869275	0.192926	0.0229244
218	0.0383681	0.0371322	0.0248058	0.777865	0.121829
219	0.069841	0.244083	0.215134	0.169945	0.300997
220	0.0463704	0.258995	0.113239	0.473316	0.108079
221	0.0426633	0.191821	0.131383	0.464	0.170132
222	0.767713	0.111246	0.0110495	0.0521408	0.0578507
223	0.0360121	0.0988472	0.317398	0.505258	0.0424842
224	0.0475727	0.0485687	0.0455743	0.756445	0.101839
225	0.0136469	0.0178591	0.441436	0.298208	0.228851
226	0.0313785	0.125722	0.488664	0.190322	0.163914
227	0.0593495	0.230037	0.108474	0.0666677	0.535472
228	0.0250463	0.0111714	0.289798	0.0436274	0.630357
229	0.028078	0.382719	0.0987303	0.153938	0.336534
230	0.493196	0.286165	0.0949594	0.10356	0.0221198
231	0.0377992	0.473108	0.0432971	0.200962	0.244834
232	0.0849251	0.326448	0.0803153	0.29906	0.209252
233	0.0562649	0.444311	0.0441944	0.430463	0.0247671
234	0.0290169	0.0264111	0.320745	0.15067	0.473158
235	0.157935	0.0703266	0.390028	0.0660428	0.315667
236	0.392909	0.446235	0.0884825	0.0289523	0.0434215
237	0.0200145	0.0506412	0.0773603	0.100235	0.751749
238	0.0341201	0.168426	0.0331475	0.307877	0.45643
239	0.0316164	0.192099	0.327546	0.0519168	0.396821
240	0.128623	0.118702	0.0344609	0.168654	0.54956
241	0.155481	0.10521	0.145429	0.362026	0.231854
242	0.0135629	0.113548	0.324263	0.443281	0.105346
243	0.634809	0.253288	0.0353747	0.0468289	0.0296989
244	0.0314475	0.486224	0.033961	0.218601	0.229767
245	0.563548	0.0157169	0.0223012	0.0332266	0.365208
246	0.0370532	0.11138	0.0346466	0.631654	0.185266
247	0.178814	0.291916	0.0619317	0.0572335	0.410105
248	0.0491597	0.0801787	0.0316854	0.139683	0.699293
249	0.724354	0.0412949	0.16589	0.0462439	0.0222165
250	0.252192	0.0576227	0.428887	0.0374652	0.223833
251	0.169582	0.112849	0.0153303	0.437967	0.264271
252	0.122525	0.0319286	0.117035	0.182569	0.545942
253	0.0281257	0.0322053	0.0439129	0.0849335	0.810823
254	0.0810731	0.281176	0.26498	0.2956	0.0771709
255	0.050501	0.306066	0.469776	0.142328	0.0313287
256	0.508645	0.133153	0.0160525	0.123923	0.218227
257	0.0771573	0.0295828	0.408259	0.0434997	0.441501
258	0.571613	0.154254	0.0415339	0.215118	0.017482
259	0.0723244	0.266254	0.0818084	0.0569891	0.522624
260	0.0160642	0.106912	0.0476382	0.567929	0.261456
261	0.0704256	0.045449	0.372977	0.130354	0.380794
262	0.138521	0.0302344	0.0548017	0.250689	0.525754
263	0.0364331	0.0411879	0.128042	0.266998	0.527339
264	0.0962478	0.126499	0.0410036	0.267328	0.468921
265	0.0550759	0.341491	0.204512	0.37431	0.0246115
266	0.0226858	0.065278	0.018457	0.815377	0.0782018
267	0.0519267	0.103776	0.318057	0.197736	0.328505
268	0.0221029	0.0721818	0.0351742	0.731775	0.138766
269	0.0504667	0.117065	0.0503744	0.065563	0.716531
270	0.492959	0.027434	0.363728	0.0369868	0.0788918
271	0.0785263	0.212521	0.0989161	0.343184	0.266852
272	0.0823598	0.285227	0.264883	0.298389	0.0691408
273	0.0211789	0.0243536	0.0673346	0.202522	0.684611
274	0.097195	0.233804	0.078051	0.335356	0.255595
275	0.0377686	0.1029	0.093356	0.321365	0.44461
276	0.0190046	0.0373842	0.0234352	0.118115	0.802061
277	0.0626503	0.42175	0.0426858	0.393621	0.0792934
278	0.0658708	0.0359876	0.0241644	0.773784	0.100193
279	0.0389127	0.0467897	0.0384099	0.171434	0.704454
280	0.429996	0.190182	0.00885653	0.354985	0.0159807
281	0.0192109	0.0201642	0.0401598	0.0563879	0.864077
282	0.0257084	0.226653	0.212587	0.0540848	0.480967
283	0.0510555	0.0933279	0.0427444	0.597437	0.215435
284	0.330385	0.0190485	0.035231	0.0725071	0.542829
285	0.0871956	0.0777246	0.0447305	0.078518	0.711831
286	0.0333489	0.476963	0.0195337	0.385971	0.0841832
287	0.0479844	0.158617	0.0608518	0.115206	0.617341
288	0.014412	0.0359694	0.0232373	0.13453	0.791851
289	0.0130892	0.0973076	0.33097	0.533169	0.025465
290	0.0144056	0.0154004	0.428774	0.0248207	0.516599
291	0.130738	0.266879	0.196778	0.144498	0.261107
292	0.0164104	0.0331304	0.243624	0.0644501	0.642385
293	0.316576	0.03567	0.230023	0.0283048	0.389427
294	0.0143096	0.0688223	0.287796	0.329837	0.299235
295	0.0220792	0.540664	0.0473407	0.242713	0.147203
296	0.037982	0.244956	0.0389822	0.295015	0.383065
297	0.0642493	0.0208087	0.280385	0.0516471	0.58291
298	0.0359955	0.250894	0.448553	0.04379	0.220767
299	0.797645	0.0512499	0.0120311	0.0826284	0.0564459
300	0.0117133	0.0202873	0.0142485	0.918381	0.0353701
301	0.0681942	0.12957	0.0219598	0.657362	0.122914
302	0.0456548	0.0385472	0.304962	0.259298	0.351538
303	0.0796613	0.0146579	0.049831	0.0368596	0.81899
304	0.114643	0.508636	0.224506	0.070315	0.0818994
305	0.215574	0.101975	0.158914	0.138886	0.384651
306	0.0899544	0.359668	0.0128768	0.189308	0.348193
307	0.0328175	0.0334528	0.0817497	0.19044	0.66154
308	0.0147236	0.00909222	0.0694612	0.0557697	0.850953
309	0.127441	0.279464	0.248547	0.15352	0.191029
310	0.103861	0.0352939	0.070205	0.0819805	0.708659
311	0.152189	0.0180309	0.0341917	0.0887895	0.706799
312	0.00835252	0.0135745	0.0137877	0.917197	0.0470886
313	0.211	0.0488176	0.487871	0.0933811	0.15893
314	0.558822	0.0167957	0.0187831	0.0427674	0.362832
315	0.0911003	0.0841739	0.0387214	0.344962	0.441043
316	0.0155233	0.02414	0.404506	0.0480973	0.507733
317	0.0816291	0.196468	0.0474342	0.162487	0.511982
318	0.0114721	0.0483167	0.410064	0.444312	0.0858357
319	0.0197862	0.104215	0.031285	0.0866026	0.758112
320	0.0590209	0.528339	0.196905	0.105774	0.109962
321	0.0315584	0.17405	0.256022	0.135653	0.402717
322	0.0814929	0.4515	0.0254965	0.321511	0.12
323	0.0910956	0.50224	0.0580623	0.111445	0.237157
324	0.0750286	0.209154	0.101491	0.091007	0.523319
325	0.669918	0.0351845	0.122124	0.152369	0.020405
326	0.693279	0.0418426	0.111264	0.0187257	0.134888
327	0.0417885	0.218238	0.383019	0.164797	0.192157
328	0.116735	0.166386	0.218869	0.103679	0.394331
329	0.0176342	0.095301	0.290705	0.296358	0.300002
330	0.0165744	0.13608	0.317183	0.481408	0.0487548
331	0.0484173	0.132661	0.0405086	0.197254	0.581159
332	0.0297392	0.0157587	0.181034	0.593222	0.180246
333	0.0573547	0.0272499	0.163598	0.0810029	0.670795
334	0.64474	0.048045	0.207014	0.0481611	0.0520402
335	0.0553118	0.0321014	0.0348194	0.628563	0.249205
336	0.00979408	0.0125989	0.025791	0.0511066	0.900709
337	0.0171348	0.0964793	0.0542053	0.677386	0.154795
338	0.0745001	0.0433976	0.270623	0.102989	0.50849
339	0.624854	0.0182459	0.0130263	0.279298	0.0645764
340	0.119305	0.136199	0.176882	0.0630655	0.504549
341	0.0172294	0.736291	0.111707	0.0382077	0.096564
342	0.0809386	0.0839577	0.0365375	0.561108	0.237458
343	0.0185937	0.0333837	0.355359	0.512699	0.0799649
344	0.0182534	0.022258	0.0325263	0.786116	0.140847
345	0.0997636	0.0243299	0.0238268	0.700189	0.151891
346	0.153147	0.0915159	0.0506614	0.151705	0.552971
347	0.0325669	0.0496665	0.0371365	0.445794	0.434836
348	0.256876	0.438966	0.0103782	0.0557669	0.238012
349	0.140022	0.0579871	0.109755	0.338475	0.353762
350	0.118384	0.160076	0.295079	0.321933	0.104528
351	0.0466452	0.103886	0.175908	0.143824	0.529737
352	0.0121493	0.556653	0.11382	0.108367	0.209011
353	0.0561529	0.0186902	0.400028	0.479421	0.0457073
354	0.0322938	0.112453	0.321979	0.113795	0.419479
355	0.092954	0.0991729	0.353172	0.157169	0.297532
356	0.263454	0.144682	0.017165	0.154091	0.420608
357	0.0373468	0.123803	0.353623	0.450154	0.0350734
358	0.0321177	0.192052	0.0951125	0.175732	0.504986
359	0.168321	0.30469	0.0616165	0.441995	0.023378
360	0.0369596	0.0485278	0.138002	0.43224	0.34427
361	0.358086	0.0217661	0.134852	0.458817	0.0264795
362	0.22179	0.334551	0.112769	0.192958	0.137932
363	0.00888346	0.0146741	0.458494	0.443106	0.0748423
364	0.011387	0.0164518	0.376679	0.510741	0.084741
365	0.0211053	0.0154886	0.0403125	0.0933816	0.829712
366	0.0192956	0.0194211	0.0734793	0.127384	0.76042
367	0.0736331	0.252924	0.0322628	0.399119	0.242061
368	0.0160924	0.0660815	0.258905	0.230693	0.428228
369	0.031953	0.260533	0.0634087	0.361556	0.282549
370	0.01206	0.0681679	0.235455	0.466873	0.217443
371	0.0408395	0.295599	0.0502076	0.108436	0.504918
372	0.0190487	0.699519	0.0268354	0.0852664	0.169331
373	0.0343975	0.0259735	0.158306	0.0593675	0.721956
374	0.0538507	0.236281	0.345765	0.168822	0.195281
375	0.0201836	0.287293	0.0532117	0.146658	0.492654
376	0.0255668	0.207724	0.258804	0.449623	0.0582824
377	0.0238628	0.111852	0.0621929	0.386631	0.415461
378	0.0356106	0.032601	0.10862	0.550081	0.273087
379	0.209544	0.165991	0.0199355	0.290662	0.313868
380	0.951791	0.00860815	0.00445711	0.0165898	0.0185535
381	0.0182972	0.0865424	0.37085	0.238912	0.285399
382	0.0538622	0.106881	0.373527	0.330301	0.135429
383	0.0195433	0.0861398	0.320638	0.467901	0.105778
384	0.0712883	0.0164575	0.629611	0.0318196	0.250823
385	0.0299213	0.0309881	0.281094	0.0331392	0.624857
386	0.0986512	0.217219	0.325149	0.111045	0.247935
387	0.0947522	0.0701522	0.242088	0.186006	0.407002
388	0.0527458	0.418453	0.110168	0.385914	0.0327197
389	0.013892	0.0542295	0.442099	0.0559822	0.433797
390	0.0293742	0.193072	0.0601911	0.245016	0.472346
391	0.118564	0.178032	0.137322	0.51775	0.0483316
392	0.0246182	0.012021	0.722333	0.0324711	0.208557
393	0.118247	0.181775	0.203252	0.468242	0.0284844
394	0.0275288	0.0253255	0.0460557	0.248633	0.652457
395	0.048533	0.401554	0.0125056	0.468321	0.0690869
396	0.159527	0.0346767	0.0758299	0.57753	0.152436
397	0.05777	0.0395665	0.044929	0.185464	0.672271
398	0.0716836	0.0230053	0.239555	0.277927	0.387829
399	0.0466704	0.130697	0.0139542	0.753167	0.0555109
400	0.0405	0.359914	0.0279267	0.474124	0.0975355
401	0.0468475	0.0359379	0.0331069	0.417108	0.467
402	0.0248342	0.132904	0.165921	0.205026	0.471315
403	0.0975889	0.277061	0.240121	0.352338	0.0328902
404	0.0698941	0.63278	0.106196	0.0830967	0.108034
405	0.0463101	0.126132	0.273247	0.304681	0.24963
406	0.0162136	0.0201977	0.420315	0.503761	0.0395129
407	0.0458816	0.105886	0.0182205	0.739717	0.0902951
408	0.149341	0.494682	0.0418191	0.1797	0.134459
409	0.01249	0.01869	0.0261144	0.721415	0.221291
410	0.010438	0.0601947	0.425823	0.453649	0.0498954
411	0.0863321	0.20527	0.0228862	0.161953	0.523559
412	0.0409018	0.0188462	0.537505	0.0389476	0.363799
413	0.0138616	0.00962841	0.642071	0.0213619	0.313077
414	0.0667592	0.187152	0.278964	0.315025	0.1521
415	0.0152691	0.0744889	0.46682	0.0231105	0.420311
416	0.107429	0.212184	0.0274285	0.0999935	0.552964
417	0.113168	0.0894772	0.0634037	0.299067	0.434883
418	0.699778	0.117301	0.0138092	0.079418	0.0896946
419	0.371664	0.351407	0.0871372	0.0727218	0.11707
420	0.0494108	0.016646	0.109789	0.0237347	0.800419
421	0.172522	0.0202968	0.02607	0.116241	0.66487
422	0.0375026	0.51918	0.159764	0.158181	0.125372
423	0.0474388	0.100118	0.0463849	0.287638	0.51842
424	0.0191498	0.0213699	0.125823	0.106371	0.727286
425	0.038033	0.378267	0.233445	0.0338262	0.316428
426	0.0149447	0.0897115	0.207139	0.05068	0.637525
427	0.0413604	0.031717	0.0357574	0.0910969	0.800068
428	0.0820538	0.329703	0.250835	0.0485314	0.288877
429	0.0322718	0.0336168	0.0428401	0.371193	0.520078
430	0.0631345	0.55837	0.0648047	0.0690469	0.244644
431	0.10549	0.212837	0.0142172	0.628919	0.0385361
432	0.0450586	0.458465	0.175976	0.288035	0.0324652
433	0.0920242	0.0306796	0.187762	0.046407	0.643127
434	0.23991	0.159886	0.0322636	0.466535	0.101405
435	0.110746	0.467871	0.165862	0.216852	0.0386688
436	0.8309	0.0173111	0.0920018	0.0384856	0.0213017
437	0.2499	0.499599	0.079099	0.141622	0.0297797
438	0.0878005	0.121559	0.0270867	0.1528	0.610754
439	0.0350048	0.236705	0.115144	0.201118	0.412028
440	0.0166874	0.0375508	0.210651	0.705193	0.0299181
441	0.0129706	0.0194751	0.46978	0.45419	0.0435841
442	0.0289615	0.149854	0.283121	0.0663351	0.471728
443	0.0616578	0.261942	0.0117531	0.627256	0.037391
444	0.0288387	0.175423	0.113498	0.235956	0.446284
445	0.0523784	0.105273	0.0298794	0.0781005	0.734368
446	0.779266	0.114585	0.00780339	0.0754404	0.0229058
447	0.0838385	0.189743	0.0239379	0.655012	0.0474683
448	0.0133681	0.0494586	0.376829	0.520339	0.0400052
449	0.0480497	0.242252	0.0350418	0.547738	0.126918
450	0.112862	0.11092	0.0385751	0.419347	0.318296
451	0.148637	0.300797	0.0589013	0.208998	0.282667
452	0.0725678	0.0726388	0.257173	0.448305	0.149315
453	0.593527	0.0273638	0.24762	0.0396516	0.0918378
454	0.0308402	0.0382937	0.0883529	0.065181	0.777332
455	0.0316582	0.138404	0.16208	0.0942121	0.573647
456	0.0510467	0.0138184	0.0318195	0.0349123	0.868403
457	0.0756681	0.206044	0.0403957	0.529307	0.148585
458	0.04544	0.381017	0.024591	0.0716327	0.477319
459	0.026097	0.11923	0.284165	0.390902	0.179605
460	0.0327256	0.396157	0.203674	0.192034	0.17541
461	0.015031	0.0164242	0.038391	0.459937	0.470216
462	0.0163786	0.185477	0.356922	0.408658	0.0325649
463	0.024696	0.0158834	0.0452439	0.708571	0.205606
464	0.0638896	0.559955	0.0646769	0.228118	0.0833602
465	0.0276688	0.0318601	0.057821	0.718181	0.164469
466	0.0319021	0.0289251	0.128555	0.0977927	0.712825
467	0.0241383	0.0218433	0.0467021	0.19231	0.715006
468	0.0141555	0.0155824	0.622287	0.0434356	0.30454
469	0.0191877	0.0237948	0.518184	0.0309118	0.407921
470	0.420412	0.444245	0.0135425	0.117167	0.00463377
471	0.0198486	0.501934	0.0535481	0.31877	0.105899
472	0.0297283	0.494663	0.118985	0.160002	0.196622
473	0.0397844	0.168166	0.0189588	0.453391	0.3197
474	0.0262837	0.304967	0.195762	0.416963	0.0560244
475	0.0160335	0.444053	0.264124	0.202051	0.0737389
476	0.120656	0.187504	0.0336283	0.520072	0.13814
477	0.050511	0.038171	0.0592062	0.0859581	0.766154
478	0.0205079	0.0232077	0.0292265	0.0745343	0.852524
479	0.569713	0.129472	0.237648	0.0380598	0.0251067
480	0.147623	0.481876	0.235998	0.0260016	0.108501
481	0.387537	0.0987284	0.0466541	0.203022	0.264058
482	0.0247412	0.0972898	0.0267037	0.336139	0.515126
483	0.0655201	0.0568343	0.11377	0.0551613	0.708715
484	0.757257	0.0122862	0.199311	0.0129967	0.018149
485	0.0194412	0.0709031	0.101411	0.201293	0.606951
486	0.0409983	0.0324821	0.0220017	0.84549	0.0590275
487	0.0418045	0.038498	0.0505025	0.719849	0.149346
488	0.0150572	0.0953811	0.0348861	0.457657	0.397019
489	0.0183539	0.0447806	0.0474131	0.631288	0.258165
490	0.013025	0.0834822	0.400995	0.45957	0.0429275
491	0.248795	0.25551	0.107053	0.0870373	0.301605
492	0.0375	0.0331444	0.0510628	0.671076	0.207217
493	0.104892	0.205947	0.116092	0.211623	0.361445
494	0.0866304	0.0445847	0.315935	0.150168	0.402682
495	0.903569	0.0153277	0.00669014	0.0189781	0.0554351
496	0.571274	0.0201891	0.277565	0.0339577	0.0970142
497	0.0234708	0.167479	0.0221356	0.159562	0.627353
498	0.0186077	0.0986413	0.353851	0.0260534	0.502847
499	0.0226602	0.127084	0.325904	0.136193	0.388158
500	0.0252578	0.0431712	0.0981321	0.174382	0.659057
501	0.279277	0.0798341	0.179225	0.21336	0.248305
502	0.719464	0.0125589	0.228846	0.0169729	0.0221583
503	0.0533842	0.238124	0.207503	0.451383	0.0496056
504	0.0227882	0.580484	0.0749559	0.174497	0.147275
505	0.043355	0.213526	0.047051	0.180488	0.51558
506	0.0403756	0.0163733	0.412793	0.0264443	0.504013
507	0.0319362	0.0446566	0.0865836	0.477436	0.359387
508	0.107304	0.393346	0.159697	0.228238	0.111416
509	0.0119823	0.0224519	0.354936	0.572672	0.0379582
510	0.117903	0.342053	0.0640374	0.350202	0.125805
511	0.0165331	0.016436	0.511036	0.247262	0.208733
512	0.0189396	0.121979	0.255864	0.537705	0.0655123
513	0.0323333	0.0306308	0.0145191	0.874676	0.047841
514	0.0720676	0.0716816	0.294051	0.110947	0.451253
515	0.117485	0.023668	0.235347	0.420445	0.203055
516	0.0406309	0.156914	0.17934	0.0797224	0.543393
517	0.0614018	0.290453	0.214013	0.391202	0.0429312
518	0.789169	0.0976659	0.00962446	0.0375107	0.0660303
519	0.0317966	0.0211517	0.524381	0.115612	0.307059
520	0.336027	0.0298396	0.0375422	0.297188	0.299403
521	0.011714	0.730057	0.147112	0.0286012	0.0825154
522	0.0908443	0.751286	0.0476084	0.0976059	0.012655
523	0.0903142	0.279392	0.160979	0.320702	0.148612
524	0.255983	0.599827	0.0209527	0.0265956	0.096641
525	0.0721424	0.160849	0.0424306	0.340643	0.383935
526	0.0998557	0.252359	0.148637	0.343154	0.155993
527	0.0520227	0.30003	0.270787	0.339053	0.0381074
528	0.0786141	0.0920115	0.255639	0.431794	0.141942
529	0.0304957	0.0447106	0.430391	0.0631118	0.43129
530	0.0162604	0.106166	0.31799	0.109489	0.450094
531	0.0294974	0.319067	0.15742	0.474373	0.019642
532	0.67151	0.0189986	0.0189651	0.10235	0.188177
533	0.858077	0.0526856	0.0093445	0.0457981	0.0340945
534	0.0299065	0.0302166	0.31837	0.0239164	0.597591
535	0.4477	0.192685	0.12692	0.216913	0.0157813
536	0.0133149	0.626447	0.106725	0.0923865	0.161127
537	0.0184392	0.00991412	0.663772	0.0234144	0.28446
538	0.0297199	0.0287964	0.297262	0.249761	0.394461
539	0.0233027	0.226387	0.286236	0.428268	0.0358068
540	0.845254	0.0119324	0.00970576	0.0248128	0.108295
541	0.0204762	0.133809	0.0159113	0.748488	0.081316
542	0.0582939	0.377837	0.176393	0.11809	0.269385
543	0.0179436	0.17659	0.0443323	0.533637	0.227497
544	0.0341582	0.79876	0.0177851	0.0761657	0.0731306
545	0.0572318	0.117317	0.40833	0.116064	0.301056
546	0.0834754	0.0363272	0.0218526	0.689601	0.168744
547	0.0219925	0.101833	0.35054	0.136138	0.389498
548	0.169458	0.129178	0.219925	0.0623715	0.419068
549	0.0164605	0.0286031	0.0430425	0.287653	0.624241
550	0.0893176	0.289962	0.203223	0.384785	0.0327129
551	0.0343294	0.0286563	0.422373	0.474312	0.04033
552	0.0199934	0.0315254	0.0677586	0.709972	0.170751
553	0.0426045	0.374462	0.0972548	0.415968	0.0697109
554	0.500656	0.00887256	0.0123121	0.0195537	0.458606
555	0.0221386	0.031627	0.704651	0.0620853	0.179498
556	0.330887	0.387431	0.0159979	0.170857	0.0948266
557	0.0597129	0.491787	0.123033	0.296628	0.0288384
558	0.0806758	0.196079	0.0235699	0.0837145	0.615961
559	0.0161519	0.178553	0.26195	0.473377	0.0699678
560	0.0722109	0.398847	0.0184171	0.209147	0.301378
561	0.0290013	0.127674	0.253773	0.459926	0.129625
562	0.307759	0.0419331	0.0391121	0.157891	0.453305
563	0.0241767	0.223694	0.12322	0.0482128	0.580697
564	0.0334843	0.165989	0.267533	0.222267	0.310728
565	0.152636	0.358984	0.192273	0.132705	0.163402
566	0.00969931	0.0383638	0.00856796	0.918419	0.0249498
567	0.0247686	0.382132	0.279101	0.111784	0.202214
568	0.429638	0.280464	0.101603	0.176654	0.01164
569	0.189409	0.241846	0.0517372	0.106341	0.410666
570	0.0204998	0.580006	0.0856556	0.245393	0.0684459
571	0.0147964	0.0228878	0.240801	0.407229	0.314285
572	0.0649533	0.208658	0.285924	0.36062	0.0798444
573	0.0212528	0.071525	0.205154	0.537005	0.165063
574	0.0154735	0.0237529	0.0522019	0.847125	0.0614466
575	0.0532373	0.273805	0.11336	0.484109	0.0754884
576	0.0317739	0.126036	0.0392055	0.128309	0.674675
577	0.0488725	0.0153626	0.608062	0.0250388	0.302664
578	0.046399	0.246257	0.208605	0.454025	0.0447141
579	0.693245	0.133095	0.115086	0.0340543	0.0245205
580	0.0796985	0.178205	0.215006	0.249428	0.277662
581	0.0555299	0.268478	0.0388002	0.477907	0.159286
582	0.0172022	0.312198	0.501966	0.110713	0.0579205
583	0.704286	0.0630588	0.150758	0.051533	0.0303638
584	0.0184715	0.0978881	0.015893	0.844741	0.0230065
585	0.0608694	0.262832	0.202421	0.418662	0.0552165
586	0.0178224	0.0183099	0.0333941	0.0477694	0.882704
587	0.0985582	0.102789	0.208141	0.394304	0.196208
588	0.0373416	0.0344437	0.0396267	0.374014	0.514574
589	0.0943484	0.16397	0.148888	0.0968393	0.495954
590	0.0457089	0.293037	0.193552	0.0745689	0.393133
591	0.0176898	0.00929249	0.0559875	0.0223236	0.894707
592	0.115171	0.19668	0.0470886	0.203899	0.437162
593	0.00920737	0.00932903	0.657847	0.0272225	0.296394
594	0.0245006	0.156374	0.155306	0.27084	0.392979
595	0.0653865	0.583732	0.174857	0.156968	0.0190562
596	0.0168441	0.55488	0.152795	0.110762	0.164719
597	0.189534	0.349616	0.0259349	0.0682683	0.366647
598	0.0935464	0.106319	0.0468641	0.237271	0.515999
599	0.0745846	0.0356776	0.123871	0.588458	0.177409
600	0.032691	0.386916	0.0097654	0.548197	0.0224308
601	0.0563238	0.197186	0.0190464	0.292203	0.435241
602	0.243027	0.6669	0.0323275	0.017542	0.040203
603	0.0145619	0.0815212	0.0258224	0.762171	0.115923
604	0.0201852	0.180549	0.108087	0.105551	0.585628
605	0.61778	0.0163018	0.0114458	0.308821	0.0456514
606	0.0690406	0.211667	0.268561	0.135671	0.315061
607	0.0171125	0.045167	0.0274171	0.693961	0.216342
608	0.0640209	0.0361835	0.261016	0.439265	0.199514
609	0.037442	0.40631	0.260343	0.245858	0.0500474
610	0.00619725	0.0128285	0.423098	0.368375	0.189501
611	0.894506	0.0163272	0.00884899	0.0330972	0.0472202
612	0.0106131	0.0301988	0.504582	0.339274	0.115332
613	0.0263257	0.264902	0.194468	0.202078	0.312226
614	0.0311262	0.0393733	0.177661	0.427732	0.324108
615	0.00866658	0.0117208	0.107908	0.735524	0.13618
616	0.19511	0.166973	0.0725948	0.081901	0.483422
617	0.0325679	0.116926	0.176303	0.326888	0.347316
618	0.0209439	0.022667	0.0171523	0.259534	0.679703
619	0.0991435	0.025251	0.0425519	0.50337	0.329683
620	0.0497904	0.158721	0.0333116	0.663084	0.0950927
621	0.789511	0.0129831	0.149533	0.0191476	0.0288256
622	0.0692586	0.0616009	0.403863	0.0362286	0.429049
623	0.0487911	0.276571	0.224707	0.323784	0.126147
624	0.0130565	0.0263	0.178489	0.172092	0.610062
625	0.232985	0.290272	0.0139008	0.37243	0.0904108
626	0.0466918	0.250614	0.0512615	0.278534	0.372899
627	0.591214	0.297512	0.00729473	0.0688413	0.0351375
628	0.00895946	0.00863918	0.643509	0.0226449	0.316248
629	0.0401045	0.0709962	0.0430221	0.56888	0.276998
630	0.509876	0.024936	0.204279	0.0886371	0.172272
631	0.0356345	0.606815	0.239875	0.0868317	0.0308439
632	0.175457	0.0573813	0.0736452	0.0857291	0.607787
633	0.149697	0.104245	0.0219391	0.23384	0.490279
634	0.017697	0.104	0.369459	0.333739	0.175106
635	0.025608	0.0682289	0.0426526	0.111992	0.751519
636	0.0891718	0.107526	0.154626	0.445537	0.203139
637	0.068274	0.0475242	0.0373636	0.506567	0.340271
638	0.0372962	0.0695373	0.229167	0.19796	0.466039
639	0.0337892	0.0373929	0.0417955	0.485544	0.401478
640	0.0677882	0.0817943	0.578855	0.0707389	0.200824
641	0.848874	0.0384309	0.0369028	0.0519116	0.023881
642	0.254217	0.125119	0.0653365	0.349278	0.206049
643	0.00768484	0.00977216	0.348001	0.421585	0.212957
644	0.0725808	0.119239	0.403679	0.10628	0.298221
645	0.0242566	0.037424	0.0236038	0.144985	0.769731
646	0.0161956	0.0204553	0.0308926	0.0981458	0.834311
647	0.0396591	0.198258	0.511807	0.0241167	0.226159
648	0.0185571	0.124769	0.4302	0.0227896	0.403685
649	0.153333	0.12028	0.0190874	0.612729	0.0945705
650	0.0132094	0.0331304	0.489313	0.0598039	0.404543
651	0.00614457	0.00928073	0.478025	0.420232	0.0863176
652	0.0951129	0.13346	0.0469691	0.661535	0.0629228
653	0.707737	0.0118928	0.241063	0.0181031	0.0212038
654	0.37819	0.194561	0.00870473	0.39982	0.0187246
655	0.0440565	0.0686246	0.0384216	0.629582	0.219315
656	0.88077	0.0120516	0.0233238	0.0232019	0.0606529
657	0.14957	0.043433	0.0215007	0.200361	0.585135
658	0.0581413	0.0355958	0.0451782	0.705777	0.155308
659	0.0676125	0.104146	0.0515723	0.2124	0.564269
660	0.531121	0.105748	0.0639091	0.28902	0.0102022
661	0.520749	0.172732	0.016508	0.155559	0.134451
662	0.0293081	0.38007	0.306973	0.037431	0.246218
663	0.0686827	0.0343726	0.0565594	0.370685	0.4697
664	0.0374569	0.170186	0.197809	0.286323	0.308226
665	0.0332683	0.482339	0.0227265	0.0804508	0.381216
666	0.0689283	0.0850663	0.0749633	0.41103	0.360012
667	0.01877	0.0292956	0.0460703	0.364346	0.541518
668	0.0128947	0.164696	0.352477	0.419935	0.0499966
669	0.0207056	0.557753	0.0230889	0.375033	0.0234195
670	0.0189686	0.130976	0.0508745	0.739873	0.0593077
671	0.0578261	0.638504	0.0913467	0.165817	0.0465061
672	0.0392986	0.046265	0.051721	0.208367	0.654349
673	0.0312113	0.0324452	0.0555132	0.558328	0.322502
674	0.0159521	0.047191	0.163605	0.236492	0.53676
675	0.0700985	0.0460021	0.226518	0.120622	0.536759
676	0.0501986	0.270546	0.465684	0.100771	0.112801
677	0.14415	0.069652	0.0456273	0.248643	0.491927
678	0.0744335	0.0302187	0.037433	0.169426	0.688489
679	0.708393	0.0138722	0.239835	0.0142346	0.0236655
680	0.499254	0.295354	0.0754277	0.0979822	0.0319821
681	0.0709766	0.104168	0.0444982	0.232423	0.547934
682	0.0115548	0.221125	0.313137	0.409693	0.0444904
683	0.099208	0.200029	0.216829	0.28673	0.197205
684	0.0374709	0.550763	0.196942	0.153627	0.0611969
685	0.0858658	0.0209265	0.276584	0.575499	0.0411246
686	0.101223	0.506378	0.183607	0.0415357	0.167256
687	0.76868	0.0166262	0.136579	0.033764	0.0443512
688	0.0220296	0.0821252	0.0181083	0.809562	0.068175
689	0.0382653	0.152709	0.312046	0.123305	0.373675
690	0.0983937	0.264347	0.202456	0.136696	0.298106
691	0.0499989	0.282751	0.239317	0.229281	0.198652
692	0.0666031	0.321885	0.0546442	0.399483	0.157385
693	0.120684	0.264358	0.0248714	0.205769	0.384317
694	0.0524455	0.415829	0.201011	0.210836	0.119879
695	0.72106	0.130508	0.0308683	0.109959	0.00760441
696	0.150393	0.0500605	0.526494	0.104233	0.168819
697	0.294569	0.50197	0.125763	0.0602843	0.0174133
698	0.140694	0.0982947	0.0913711	0.210012	0.459629
699	0.0236293	0.472103	0.0112302	0.308333	0.184705
700	0.0326658	0.0780567	0.0705437	0.64969	0.169044
701	0.0546126	0.100282	0.32205	0.357404	0.165652
702	0.0281924	0.347873	0.303087	0.121641	0.199207
703	0.0512295	0.018041	0.367371	0.0367175	0.526641
704	0.0224286	0.0388026	0.183051	0.435905	0.319813
705	0.121398	0.103618	0.0516742	0.551711	0.171598
706	0.0128508	0.183691	0.513038	0.246902	0.0435189
707	0.125962	0.250752	0.0323234	0.0786102	0.512352
708	0.194468	0.126917	0.163805	0.355708	0.159103
709	0.0257958	0.258782	0.00787703	0.12471	0.582835
710	0.0767495	0.283069	0.276348	0.335491	0.028343
711	0.0217594	0.336058	0.157894	0.145799	0.33849
712	0.334901	0.0174123	0.0187533	0.0453522	0.583581
713	0.0244451	0.0758834	0.302128	0.145785	0.451758
714	0.071351	0.17309	0.193814	0.223825	0.337919
715	0.101217	0.200869	0.104604	0.411526	0.181784
716	0.0300455	0.0260228	0.0268936	0.730749	0.186289
717	0.0794189	0.177018	0.0848631	0.559517	0.0991831
718	0.022484	0.0335366	0.512485	0.188436	0.243059
719	0.024257	0.0306927	0.530754	0.0230115	0.391285
720	0.049916	0.0153807	0.631913	0.0260119	0.276779
721	0.021934	0.0305742	0.237287	0.354269	0.355936
722	0.107449	0.103906	0.0324313	0.0977543	0.65846
723	0.0117652	0.00848647	0.574505	0.0169979	0.388245
724	0.036274	0.0603566	0.0932374	0.38316	0.426973
725	0.0566524	0.187831	0.0319519	0.19479	0.528775
726	0.0343445	0.429644	0.158339	0.104127	0.273547
727	0.028179	0.256348	0.366111	0.0366483	0.312714
728	0.115128	0.435284	0.0629438	0.342042	0.0446019
729	0.737638	0.0631892	0.0965877	0.083983	0.0186019
730	0.0796866	0.188871	0.071531	0.533119	0.126793
731	0.0321199	0.0284376	0.0433198	0.0438873	0.852235
732	0.0823655	0.035488	0.278651	0.0801864	0.523309
733	0.029288	0.149636	0.173354	0.184911	0.462811
734	0.0761932	0.734579	0.0105248	0.16418	0.0145232
735	0.0120947	0.153188	0.182372	0.619547	0.0327979
736	0.0299124	0.0150907	0.0249365	0.54048	0.38958
737	0.0494654	0.0320399	0.181362	0.0407699	0.696363
738	0.0319618	0.13501	0.314225	0.164186	0.354617
739	0.0206875	0.0186322	0.0421025	0.0291807	0.889397
740	0.0257299	0.0367931	0.409396	0.147678	0.380403
741	0.0910391	0.032119	0.136024	0.0522253	0.688593
742	0.0730464	0.274218	0.128998	0.470208	0.0535298
743	0.0363654	0.0333123	0.165598	0.0379259	0.726798
744	0.0344275	0.501914	0.12843	0.27629	0.0589386
745	0.81522	0.0232244	0.00905231	0.082029	0.0704743
746	0.0842818	0.154353	0.119769	0.21625	0.425346
747	0.0417085	0.0796928	0.0315915	0.103361	0.743646
748	0.209635	0.0355103	0.277473	0.0480053	0.429376
749	0.0193942	0.0166308	0.209791	0.0561589	0.698025
750	0.658575	0.0731701	0.117821	0.130316	0.0201179
751	0.0763785	0.0901899	0.0575764	0.111267	0.664588
752	0.496804	0.345702	0.00530937	0.13371	0.0184751
753	0.0669518	0.0517706	0.236491	0.125858	0.518929
754	0.0092411	0.0155507	0.0159297	0.895219	0.0640596
755	0.3203	0.0680662	0.0284633	0.221533	0.361637
756	0.0147206	0.315025	0.288237	0.35659	0.0254284
757	0.147477	0.467154	0.194151	0.0552894	0.135929
758	0.0376801	0.0673739	0.479887	0.0214216	0.393638
759	0.0154296	0.439681	0.274126	0.22581	0.0449531
760	0.375773	0.0447004	0.329826	0.0548541	0.194846
761	0.0139686	0.0165251	0.0564828	0.514321	0.398703
762	0.0921002	0.0203903	0.0408989	0.11493	0.731681
763	0.0311439	0.0301836	0.0290379	0.130888	0.778747
764	0.0182712	0.0532226	0.0381173	0.102984	0.787405
765	0.0271762	0.06628	0.0893492	0.474183	0.343012
766	0.0197874	0.143628	0.0301034	0.527859	0.278621
767	0.0407643	0.046552	0.0424589	0.116062	0.754163
768	0.0489532	0.379344	0.227716	0.166639	0.177347
769	0.017249	0.155855	0.315727	0.284851	0.226318
770	0.012931	0.0150102	0.0408864	0.128953	0.802219
771	0.0584436	0.173402	0.0916264	0.44901	0.227517
772	0.0275982	0.345662	0.0808699	0.435285	0.110585
773	0.0688707	0.0182563	0.267819	0.0227122	0.622342
774	0.0674649	0.136956	0.563687	0.0595687	0.172323
775	0.00373998	0.896952	0.0172538	0.0674523	0.0146017
776	0.037916	0.0475661	0.191024	0.645541	0.0779529
777	0.0295938	0.0329197	0.0442292	0.0703885	0.822869
778	0.016711	0.759103	0.10784	0.0954045	0.0209413
779	0.10489	0.352244	0.159407	0.044808	0.338651
780	0.0101541	0.00912958	0.661929	0.0376391	0.281149
781	0.0729147	0.240024	0.291092	0.36572	0.0302493
782	0.0290531	0.211875	0.0552997	0.506205	0.197567
783	0.0232641	0.0499238	0.0704405	0.637434	0.218938
784	0.0258283	0.0943879	0.220978	0.43507	0.223736
785	0.0325579	0.0780907	0.0228245	0.778703	0.0878242
786	0.0488723	0.17748	0.168646	0.290593	0.314409
787	0.0178733	0.029004	0.2356	0.579914	0.137608
788	0.0245656	0.119171	0.287925	0.352595	0.215744
789	0.0752091	0.0853309	0.0845703	0.497941	0.256949
790	0.56574	0.280539	0.0233159	0.0976826	0.032723
791	0.0302632	0.152796	0.308131	0.218099	0.29071
792	0.0298629	0.0933418	0.0213709	0.82125	0.0341741
793	0.0583953	0.0846022	0.508589	0.0333203	0.315093
794	0.0808841	0.125818	0.343801	0.0522521	0.397246
795	0.18182	0.0344157	0.0419593	0.147573	0.594233
796	0.053572	0.074708	0.0238393	0.792768	0.055113
797	0.665228	0.0278782	0.260494	0.0169738	0.0294259
798	0.0180559	0.327829	0.173827	0.402171	0.0781175
799	0.0346635	0.171437	0.0838766	0.14648	0.563543
800	0.03013	0.150537	0.0365785	0.322461	0.460294
801	0.140599	0.0806347	0.0707042	0.0943914	0.613671
802	0.0557605	0.13364	0.0329879	0.533751	0.243861
803	0.165653	0.0214038	0.0366468	0.60489	0.171406
804	0.0257674	0.0162531	0.0262013	0.430939	0.500839
805	0.0268051	0.193905	0.0263295	0.185255	0.567706
806	0.324243	0.23954	0.0218891	0.0776501	0.336678
807	0.0170743	0.191991	0.0261771	0.18306	0.581697
808	0.403751	0.205879	0.194773	0.113022	0.0825757
809	0.0142291	0.0534001	0.0678977	0.213475	0.650998
810	0.436818	0.221852	0.0206446	0.0705708	0.250114
811	0.0661214	0.0122067	0.586051	0.022655	0.312966
812	0.749347	0.135648	0.0447793	0.0167443	0.0534817
813	0.0327135	0.118206	0.0115681	0.805563	0.0319499
814	0.0240279	0.249547	0.0233204	0.625392	0.0777129
815	0.0129456	0.135143	0.163619	0.521391	0.166902
816	0.0468338	0.148393	0.0179485	0.511266	0.275559
817	0.0449176	0.460921	0.209546	0.101462	0.183153
818	0.139744	0.204444	0.0335713	0.0669479	0.555293
819	0.0282659	0.274419	0.252075	0.120653	0.324586
820	0.0144924	0.0476526	0.389202	0.487502	0.0611517
821	0.434628	0.225951	0.00678214	0.319204	0.0134353
822	0.0772488	0.576077	0.0383297	0.107924	0.20042
823	0.121457	0.0902282	0.0338367	0.186335	0.568143
824	0.0251849	0.053827	0.151764	0.160303	0.608921
825	0.062513	0.54243	0.0358365	0.24975	0.10947
826	0.0211444	0.111535	0.0270952	0.556043	0.284182
827	0.0348996	0.0904772	0.504737	0.0371916	0.332695
828	0.0226654	0.0130738	0.032374	0.028448	0.903439
829	0.0400554	0.616201	0.0179197	0.268533	0.0572913
830	0.00979351	0.770087	0.0841188	0.0238519	0.112149
831	0.0154908	0.140849	0.639266	0.122945	0.0814496
832	0.028503	0.285393	0.0679067	0.153886	0.464312
833	0.0987023	0.220624	0.046541	0.126169	0.507963
834	0.037005	0.164382	0.273551	0.120195	0.404867
835	0.707474	0.0234184	0.0148424	0.103382	0.150884
836	0.0872453	0.225538	0.0235884	0.173363	0.490265
837	0.0193757	0.0219193	0.0308785	0.36699	0.560837
838	0.709629	0.0192552	0.202438	0.0281819	0.0404952
839	0.0466842	0.0297135	0.0774948	0.473318	0.37279
840	0.0114186	0.0137953	0.435459	0.042125	0.497202
841	0.103419	0.0214072	0.028769	0.0648862	0.781519
842	0.0241985	0.272793	0.0134412	0.118115	0.571452
843	0.0177756	0.0216372	0.0691895	0.105661	0.785736
844	0.239302	0.0936071	0.0185154	0.608794	0.0397817
845	0.0639168	0.202456	0.269544	0.310563	0.15352
846	0.962055	0.00781989	0.00327028	0.012491	0.0143638
847	0.0209905	0.0402269	0.31869	0.13321	0.486882
848	0.133686	0.0329276	0.512866	0.0429939	0.277527
849	0.00988316	0.817074	0.0191726	0.0410179	0.112852
850	0.02237	0.418082	0.0271953	0.205518	0.326834
851	0.0591422	0.202085	0.274295	0.423739	0.040739
852	0.0641796	0.0188267	0.355743	0.269413	0.291838
853	0.00660577	0.00969218	0.172463	0.375638	0.435601
854	0.118048	0.0272462	0.0417581	0.179807	0.633141
855	0.0355344	0.151923	0.203555	0.587057	0.0219303
856	0.058738	0.472436	0.102794	0.102832	0.2632
857	0.508168	0.0510165	0.00563974	0.422567	0.0126092
858	0.172661	0.320056	0.33718	0.118911	0.0511917
859	0.023952	0.0753472	0.321444	0.174899	0.404358
860	0.0155201	0.0378646	0.385146	0.136629	0.424839
861	0.07915	0.0579931	0.0164303	0.487893	0.358533
862	0.0238927	0.0289357	0.0286495	0.738314	0.180208
863	0.0150178	0.0308421	0.207473	0.139237	0.607431
864	0.0387162	0.280445	0.358472	0.260693	0.0616739
865	0.0587907	0.0700124	0.157583	0.358687	0.354927
866	0.0261111	0.404283	0.212487	0.245037	0.112082
867	0.0639096	0.31643	0.0453172	0.366149	0.208195
868	0.0993485	0.179034	0.331202	0.18613	0.204286
869	0.0213277	0.224701	0.0875866	0.622329	0.0440562
870	0.0402626	0.423337	0.117617	0.197716	0.221067
871	0.0138451	0.115764	0.602404	0.0307868	0.2372
872	0.00988558	0.0155846	0.0242083	0.747236	0.203086
873	0.0215593	0.022561	0.0434706	0.774917	0.137492
874	0.495733	0.0562789	0.0196706	0.130428	0.29789
875	0.0937489	0.0541159	0.295247	0.0587728	0.498115
876	0.0204948	0.244788	0.114982	0.272018	0.347718
877	0.105504	0.0801143	0.259946	0.472618	0.0818168
878	0.0225825	0.0505027	0.0274811	0.771158	0.128276
879	0.0100682	0.37298	0.053413	0.523516	0.0400229
880	0.0354422	0.217303	0.548896	0.113457	0.0849018
881	0.0431429	0.464608	0.101257	0.20328	0.187712
882	0.0944858	0.463654	0.210256	0.0858203	0.145783
883	0.101437	0.689041	0.0497988	0.0615988	0.098124
884	0.0502208	0.0321393	0.231614	0.627351	0.0586748
885	0.0236056	0.18899	0.346564	0.262581	0.178259
886	0.102059	0.0379829	0.308617	0.247275	0.304066
887	0.0155898	0.0959642	0.214663	0.3738	0.299983
888	0.0145645	0.684501	0.123114	0.0664475	0.111373
889	0.0136621	0.025375	0.0341673	0.40453	0.522266
890	0.197453	0.364983	0.118088	0.254541	0.0649357
891	0.126926	0.27431	0.0749513	0.16319	0.360623
892	0.0586347	0.114713	0.0586128	0.201312	0.566728
893	0.346153	0.345977	0.0229191	0.272827	0.0121234
894	0.0381356	0.0317287	0.385064	0.338565	0.206507
895	0.0919124	0.348886	0.112582	0.246885	0.199735
896	0.0163982	0.0549691	0.199799	0.509251	0.219582
897	0.0138315	0.0211589	0.287409	0.533473	0.144127
898	0.161179	0.221338	0.0233267	0.386525	0.207631
899	0.620362	0.0471132	0.00875518	0.291392	0.032378
900	0.0282958	0.03566	0.37261	0.0175491	0.545885
901	0.131422	0.417861	0.164376	0.192124	0.0942159
902	0.216074	0.197289	0.38438	0.115988	0.0862694
903	0.0321545	0.128632	0.384155	0.138364	0.316694
904	0.0102362	0.0352478	0.0215008	0.846623	0.0863926
905	0.0325544	0.0514113	0.259733	0.618966	0.037335
906	0.032644	0.0197565	0.0229479	0.0247157	0.899936
907	0.138058	0.0746619	0.482552	0.234238	0.0704899
908	0.636979	0.0203057	0.0386649	0.03538	0.26867
909	0.164606	0.245079	0.0217766	0.387309	0.181229
910	0.389241	0.344584	0.0788775	0.178432	0.00886549
911	0.0665957	0.0455966	0.45818	0.0519763	0.377652
912	0.87465	0.0136253	0.00934838	0.0236132	0.0787633
913	0.0143161	0.0308963	0.0630201	0.0772066	0.814561
914	0.019518	0.147104	0.0262627	0.589641	0.217474
915	0.0132764	0.0176763	0.458915	0.473849	0.0362835
916	0.0395843	0.238935	0.14063	0.143357	0.437493
917	0.0632368	0.171173	0.146482	0.260347	0.358762
918	0.0633319	0.410356	0.147537	0.104252	0.274524
919	0.0108079	0.141936	0.327695	0.44364	0.0759208
920	0.0838997	0.0744726	0.111086	0.282439	0.448103
921	0.0350134	0.132238	0.250565	0.105388	0.476795
922	0.0122799	0.0266012	0.0272301	0.725393	0.208496
923	0.0341962	0.478638	0.0126668	0.397558	0.0769402
924	0.0266078	0.0523566	0.134398	0.225419	0.561218
925	0.0147297	0.0266502	0.0647254	0.0300308	0.863864
926	0.0386379	0.0663517	0.0307067	0.341367	0.522937
927	0.0112304	0.14865	0.359285	0.460997	0.0198372
928	0.0417811	0.248724	0.0497862	0.264843	0.394866
929	0.0659977	0.217768	0.0173277	0.498668	0.200239
930	0.0644676	0.0988945	0.316883	0.466694	0.0530602
931	0.0237477	0.0228825	0.0993967	0.170475	0.683498
932	0.0141726	0.148085	0.0220115	0.614363	0.201368
933	0.0958579	0.278094	0.219089	0.0612614	0.345698
934	0.00719491	0.0139724	0.376075	0.444973	0.157784
935	0.025555	0.0126959	0.664358	0.0304151	0.266976
936	0.0575442	0.099255	0.486898	0.0505139	0.305789
937	0.0146429	0.125446	0.150756	0.678372	0.0307835
938	0.0354497	0.0229431	0.288493	0.521981	0.131133
939	0.0357594	0.528809	0.0203442	0.296795	0.118293
940	0.0336084	0.0212418	0.11144	0.0370454	0.796665
941	0.0354928	0.0210372	0.0199778	0.847001	0.0764914
942	0.173076	0.0264896	0.0277021	0.147217	0.625515
943	0.0407052	0.367921	0.290013	0.247078	0.0542827
944	0.0192598	0.321563	0.207133	0.237374	0.21467
945	0.0215652	0.0835469	0.0410989	0.237064	0.616725
946	0.0481096	0.540222	0.116846	0.27421	0.0206118
947	0.244779	0.0947654	0.0262044	0.0617856	0.572466
948	0.0329474	0.247152	0.111758	0.213678	0.394465
949	0.0192259	0.401846	0.0163195	0.448853	0.113756
950	0.0795709	0.0399924	0.287106	0.187071	0.40626
951	0.031181	0.095039	0.410812	0.38886	0.0741081
952	0.129134	0.165793	0.0862273	0.357648	0.261197
953	0.0856038	0.0629447	0.470893	0.284805	0.0957532
954	0.377636	0.359681	0.168693	0.0751063	0.0188837
955	0.0275288	0.169914	0.332525	0.303164	0.166868
956	0.0885962	0.0347336	0.530878	0.0413234	0.304468
957	0.0461108	0.125345	0.0384286	0.677836	0.11228
958	0.734151	0.0738699	0.0131449	0.0688647	0.10997
959	0.0504581	0.406123	0.217339	0.136949	0.189131
960	0.0557681	0.0950549	0.250614	0.265882	0.332681
961	0.196892	0.351948	0.034345	0.332222	0.0845921
962	0.0369118	0.17182	0.0658896	0.137107	0.588272
963	0.0330982	0.155261	0.0386841	0.0742236	0.698733
964	0.019943	0.164443	0.14616	0.187269	0.482186
965	0.0197935	0.0534533	0.030238	0.635352	0.261164
966	0.0352343	0.183766	0.413808	0.0644728	0.302719
967	0.043961	0.0503965	0.259884	0.450569	0.195189
968	0.0861204	0.0275604	0.501368	0.0620626	0.322889
969	0.00710529	0.0468924	0.321091	0.560815	0.0640972
970	0.151839	0.248108	0.0298085	0.267706	0.302539
971	0.105076	0.675388	0.0977478	0.065121	0.0566665
972	0.0412524	0.291259	0.0491196	0.526456	0.091913
973	0.0487967	0.11855	0.35229	0.427611	0.0527531
974	0.0463958	0.0385774	0.0765275	0.127943	0.710556
975	0.0130566	0.0135369	0.335618	0.0502936	0.587495
976	0.00831294	0.0108254	0.508518	0.0336447	0.438699
977	0.167168	0.637513	0.0374681	0.12089	0.0369611
978	0.675459	0.0184182	0.255466	0.0198767	0.0307797
979	0.0497619	0.819052	0.0125176	0.0764813	0.0421867
980	0.478854	0.251735	0.0863335	0.0405339	0.142543
981	0.695082	0.0635675	0.015347	0.0859521	0.140051
982	0.574977	0.0700661	0.0137039	0.273757	0.0674957
983	0.0444862	0.380925	0.234258	0.0565656	0.283766
984	0.0284687	0.0482743	0.0140357	0.837114	0.0721078
985	0.0783931	0.157879	0.241664	0.119991	0.402072
986	0.542606	0.0237029	0.0106216	0.376371	0.0466983
987	0.0234786	0.187027	0.142879	0.498193	0.148423
988	0.00565704	0.0107147	0.482834	0.449997	0.0507975
989	0.388652	0.316639	0.00570823	0.275822	0.013179
990	0.540558	0.117178	0.265299	0.0517798	0.0251852
991	0.182383	0.171866	0.0641214	0.235664	0.345965
992	0.0404344	0.203714	0.276846	0.112707	0.366299
993	0.0392689	0.218778	0.131732	0.248871	0.36135
994	0.0122835	0.330528	0.237268	0.367551	0.0523694
995	0.0185693	0.0478034	0.18136	0.342811	0.409456
996	0.0613284	0.0742588	0.0289296	0.674507	0.160976
997	0.0126928	0.168337	0.255219	0.0271764	0.536575
998	0.0115489	0.0416233	0.48601	0.427076	0.0337412
999	0.0646944	0.02427	0.0960287	0.290402	0.524605
1000	0.0191121	0.0379084	0.536314	0.22247	0.184195
1001	0.498295	0.0205786	0.0299577	0.260595	0.190574
1002	0.0587746	0.549671	0.0780622	0.271062	0.0424296
1003	0.0669575	0.140571	0.0674569	0.26529	0.459724
1004	0.0266364	0.0726317	0.0466095	0.143093	0.71103
1005	0.0167624	0.0119274	0.284158	0.0687425	0.61841
1006	0.0266933	0.0218752	0.0431701	0.25098	0.657282
1007	0.0518832	0.518509	0.205393	0.0486804	0.175535
1008	0.172714	0.438812	0.0486672	0.105145	0.234661
1009	0.424945	0.423522	0.00828232	0.101259	0.0419912
1010	0.657828	0.0207757	0.0185295	0.127161	0.175706
1011	0.704926	0.0710168	0.128025	0.0414992	0.0545331
1012	0.673865	0.102918	0.158485	0.0493831	0.0153494
1013	0.0438166	0.11861	0.0437356	0.522147	0.271691
1014	0.0102599	0.286066	0.28101	0.398742	0.023922
1015	0.0128681	0.0541094	0.423355	0.482155	0.0275128
1016	0.0260909	0.00851894	0.571514	0.0154889	0.378387
1017	0.72738	0.156127	0.00755127	0.0642873	0.0446546
1018	0.877369	0.0194204	0.00822763	0.0381462	0.0568365
1019	0.0798786	0.0190405	0.0233152	0.0320993	0.845666
1020	0.0899686	0.0525319	0.0286333	0.770818	0.0580485
1021	0.0275586	0.369425	0.187721	0.386534	0.0287612
1022	0.112148	0.0342752	0.0565756	0.194917	0.602084
1023	0.0550301	0.0739474	0.640675	0.129532	0.100816
1024	0.0225803	0.421334	0.370987	0.0228905	0.162209
1025	0.0221883	0.0231949	0.14945	0.1437	0.661466
1026	0.127308	0.0139681	0.043129	0.0302843	0.78531
1027	0.135064	0.192911	0.0393546	0.151487	0.481183
1028	0.00749468	0.81127	0.0369554	0.020776	0.123503
1029	0.0771499	0.471122	0.0825538	0.145792	0.223382
1030	0.163452	0.200483	0.117687	0.370606	0.147773
1031	0.0247765	0.0296456	0.525241	0.183138	0.2372
1032	0.0280951	0.0501576	0.367684	0.143427	0.410636
1033	0.100425	0.245867	0.0289797	0.251611	0.373117
1034	0.0764407	0.0163974	0.516967	0.0317695	0.358425
1035	0.0186787	0.519844	0.245662	0.158612	0.057203
1036	0.0280011	0.219622	0.535286	0.0846723	0.132419
1037	0.0263375	0.617999	0.0983923	0.247218	0.0100525
1038	0.0183405	0.259127	0.0416077	0.432524	0.248401
1039	0.121472	0.427825	0.18847	0.161866	0.100367
1040	0.0135002	0.0482794	0.0137494	0.901338	0.0231334
1041	0.0325444	0.077292	0.171218	0.229827	0.489118
1042	0.0480887	0.201016	0.216199	0.0971093	0.437588
1043	0.0709113	0.0543494	0.028495	0.682581	0.163663
1044	0.048262	0.0230284	0.247308	0.632369	0.0490325
1045	0.0503593	0.147441	0.0352002	0.441954	0.325046
1046	0.108772	0.346002	0.0744372	0.157399	0.31339
1047	0.507324	0.267019	0.117276	0.085177	0.0232028
1048	0.0608191	0.0712982	0.108612	0.0898276	0.669443
1049	0.0109544	0.0209376	0.509484	0.0408855	0.417739
1050	0.06693	0.0941777	0.180312	0.101732	0.556848
1051	0.053991	0.183718	0.0835399	0.575581	0.10317
1052	0.0401933	0.0850795	0.203467	0.618931	0.0523299
1053	0.136986	0.0182681	0.0223569	0.0490329	0.773356
1054	0.0622569	0.0227524	0.455364	0.0183153	0.441311
1055	0.033183	0.42308	0.0288211	0.092507	0.422409
1056	0.0431617	0.206172	0.251678	0.43488	0.0641081
1057	0.0132006	0.0250068	0.547567	0.346179	0.0680464
1058	0.0354346	0.418203	0.165253	0.357823	0.0232866
1059	0.0138378	0.0283867	0.0889804	0.112372	0.756423
1060	0.0546963	0.0851783	0.301289	0.123647	0.435189
1061	0.0173965	0.029734	0.436898	0.243634	0.272337
1062	0.019609	0.168814	0.246729	0.528178	0.0366705
1063	0.0226392	0.0909713	0.316216	0.17692	0.393254
1064	0.121706	0.493016	0.140297	0.104488	0.140493
1065	0.00597101	0.00764389	0.739646	0.210965	0.035774
1066	0.0302507	0.0227886	0.0286594	0.762802	0.155499
1067	0.0256983	0.445533	0.0536962	0.321289	0.153784
1068	0.0304746	0.0937104	0.460972	0.364928	0.0499151
1069	0.0547912	0.149401	0.328713	0.412387	0.0547082
1070	0.0582819	0.181478	0.0839019	0.389833	0.286506
1071	0.787916	0.014742	0.146251	0.020608	0.030483
1072	0.633287	0.215745	0.0888817	0.0274762	0.0346105
1073	0.0282887	0.227632	0.0368541	0.0819708	0.625255
1074	0.010958	0.0562636	0.102641	0.52459	0.305547
1075	0.0150837	0.0183079	0.278421	0.597384	0.090804
1076	0.0158033	0.365115	0.173005	0.201812	0.244264
1077	0.0218382	0.288519	0.0799942	0.0907971	0.518852
1078	0.597692	0.210442	0.00952493	0.151236	0.0311052
1079	0.0434682	0.0299932	0.026181	0.585957	0.3144
1080	0.00810257	0.00875573	0.0930069	0.0900136	0.800121
1081	0.288979	0.142591	0.0919385	0.421555	0.0549364
1082	0.0680079	0.142913	0.681674	0.0681402	0.0392644
1083	0.0411143	0.552914	0.205674	0.109293	0.0910044
1084	0.0151261	0.0240855	0.039774	0.174537	0.746478
1085	0.024203	0.0746715	0.0258882	0.240338	0.6349
1086	0.061763	0.210102	0.0647073	0.323026	0.340402
1087	0.0428365	0.143213	0.0640199	0.542653	0.207278
1088	0.107379	0.222079	0.0502868	0.308848	0.311407
1089	0.0878666	0.0398217	0.0400919	0.111413	0.720807
1090	0.0745415	0.439571	0.121372	0.302197	0.0623191
1091	0.0286629	0.302961	0.16205	0.247559	0.258767
1092	0.0144223	0.0217122	0.0508127	0.421271	0.491782
1093	0.0108908	0.0492225	0.55004	0.0395226	0.350324
1094	0.0480127	0.0312829	0.100171	0.0978027	0.72273
1095	0.0253526	0.0490299	0.0769875	0.562936	0.285694
1096	0.104753	0.0539235	0.0245655	0.727051	0.0897071
1097	0.872232	0.0204256	0.00939986	0.0564813	0.0414613
1098	0.085794	0.233554	0.129958	0.464441	0.0862526
1099	0.0554664	0.256201	0.314888	0.0772492	0.296195
1100	0.0143254	0.0182133	0.019913	0.0423665	0.905182
1101	0.0563363	0.480375	0.070258	0.0928484	0.300182
1102	0.0674164	0.202645	0.434618	0.24269	0.0526306
1103	0.0490409	0.0804255	0.0829941	0.141225	0.646315
1104	0.0179062	0.0452199	0.0289374	0.655739	0.252198
1105	0.107053	0.0386816	0.570722	0.0587898	0.224753
1106	0.0323705	0.227879	0.243914	0.473888	0.0219485
1107	0.464857	0.30291	0.184741	0.0341304	0.0133614
1108	0.0637164	0.132458	0.0761158	0.0948923	0.632818
1109	0.140565	0.534809	0.0970548	0.0671088	0.160462
1110	0.170658	0.0886322	0.198411	0.039219	0.503081
1111	0.906553	0.0159397	0.00732784	0.0271809	0.0429987
1112	0.0267637	0.0226569	0.48387	0.0678613	0.398848
1113	0.0347554	0.157789	0.0275745	0.166707	0.613174
1114	0.0578897	0.317515	0.399643	0.110129	0.114823
1115	0.0991115	0.116216	0.18931	0.486044	0.109319
1116	0.125886	0.117279	0.0446853	0.284309	0.427841
1117	0.047751	0.514679	0.0658796	0.0527882	0.318902
1118	0.0392353	0.0971059	0.250351	0.30103	0.312278
1119	0.0443977	0.814032	0.0805021	0.0118225	0.0492455
1120	0.103223	0.0636217	0.114461	0.220996	0.497698
1121	0.021616	0.0265617	0.0250345	0.83116	0.0956281
1122	0.591456	0.164936	0.187613	0.028467	0.027528
1123	0.049823	0.051105	0.35966	0.0486648	0.490747
1124	0.00864355	0.0101296	0.682055	0.0156192	0.283552
1125	0.514484	0.0532687	0.0277844	0.207834	0.196629
1126	0.329171	0.144671	0.0701179	0.15724	0.298799
1127	0.0381004	0.0504963	0.0631187	0.684446	0.163839
1128	0.0509189	0.119328	0.483727	0.0557683	0.290257
1129	0.0157095	0.0154622	0.0331049	0.383755	0.551968
1130	0.0290617	0.197142	0.0244896	0.462618	0.286689
1131	0.0241803	0.303091	0.0249626	0.558831	0.0889346
1132	0.0924047	0.297136	0.194162	0.312667	0.10363
1133	0.0207412	0.101321	0.0928255	0.116987	0.668126
1134	0.893369	0.0164933	0.00716142	0.0165588	0.0664171
1135	0.0227644	0.039705	0.524173	0.187379	0.225978
1136	0.0555699	0.238477	0.30497	0.189434	0.211549
1137	0.0242726	0.238725	0.142659	0.547533	0.0468099
1138	0.0150514	0.0245453	0.794	0.0941838	0.0722197
1139	0.066087	0.199325	0.218784	0.34951	0.166295
1140	0.144778	0.265271	0.267079	0.263325	0.0595474
1141	0.0187077	0.375981	0.0542737	0.279505	0.271532
1142	0.0485546	0.772789	0.0441712	0.0244945	0.10999
1143	0.0395655	0.0810705	0.287578	0.485296	0.10649
1144	0.0342524	0.0437975	0.097465	0.174538	0.649947
1145	0.0720772	0.208006	0.439224	0.0419866	0.238706
1146	0.0566066	0.392818	0.122749	0.401259	0.0265678
1147	0.0859592	0.134714	0.519974	0.148929	0.110424
1148	0.0281822	0.025627	0.0225883	0.581491	0.342112
1149	0.158613	0.0455565	0.0229796	0.612426	0.160425
1150	0.0661612	0.27538	0.0166883	0.323589	0.318181
1151	0.0497854	0.159449	0.515486	0.0736511	0.201629
1152	0.00946541	0.0154072	0.0954855	0.730526	0.149116
1153	0.0504491	0.141595	0.470014	0.251385	0.0865567
1154	0.00747459	0.00802815	0.039073	0.0237049	0.921719
1155	0.0189111	0.0471077	0.26043	0.198103	0.475449
1156	0.0508463	0.0527001	0.298038	0.0857916	0.512624
1157	0.0613123	0.139081	0.316129	0.309109	0.174368
1158	0.173945	0.572805	0.0634592	0.167255	0.0225357
1159	0.046444	0.0614897	0.029895	0.0911741	0.770997
1160	0.0110676	0.0234286	0.451667	0.0787781	0.435058
1161	0.598565	0.225946	0.0398781	0.0489657	0.0866452
1162	0.762438	0.0113333	0.195011	0.0154382	0.0157798
1163	0.0190748	0.0245432	0.0856582	0.448176	0.422548
1164	0.262341	0.628085	0.0388317	0.0395891	0.0311529
1165	0.0376194	0.0916595	0.0527146	0.310299	0.507707
1166	0.645631	0.0539449	0.185585	0.0596044	0.0552347
1167	0.00807457	0.328694	0.208099	0.347976	0.107156
1168	0.0501183	0.0776655	0.0645056	0.223057	0.584654
1169	0.0486763	0.172145	0.412511	0.327959	0.038709
1170	0.0670406	0.257891	0.298397	0.0736895	0.302982
1171	0.0343367	0.0540939	0.0462922	0.173228	0.692049
1172	0.187658	0.589156	0.0226549	0.181453	0.0190788
1173	0.0210988	0.0688312	0.293872	0.573082	0.0431162
1174	0.0320096	0.348778	0.433471	0.107232	0.0785087
1175	0.0680595	0.0600537	0.439529	0.059096	0.373262
1176	0.0193604	0.0475546	0.0331077	0.482155	0.417822
1177	0.0831451	0.214133	0.110152	0.489374	0.103196
1178	0.0751735	0.11241	0.118573	0.527319	0.166525
1179	0.063186	0.566693	0.058236	0.0221175	0.289768
1180	0.046822	0.453317	0.0127378	0.350327	0.136796
1181	0.0966268	0.188161	0.187917	0.309231	0.218064
1182	0.00825263	0.014131	0.498607	0.443988	0.035021
1183	0.0155119	0.0168632	0.72819	0.0707091	0.168726
1184	0.0656387	0.0660021	0.0699322	0.695059	0.103368
1185	0.723698	0.0431241	0.0698192	0.145299	0.0180592
1186	0.159543	0.219276	0.172059	0.429843	0.0192793
1187	0.0168853	0.0366435	0.0431156	0.563076	0.340279
1188	0.0108669	0.0128775	0.42623	0.0340753	0.51595
1189	0.0559077	0.0499781	0.0262541	0.724223	0.143637
1190	0.141457	0.0887026	0.0983921	0.0446602	0.626788
1191	0.0241581	0.0187371	0.0219998	0.584349	0.350756
1192	0.0277203	0.0397188	0.131419	0.300796	0.500346
1193	0.0959074	0.0184828	0.140727	0.0308481	0.714034
1194	0.0170253	0.0266442	0.0168478	0.880455	0.0590281
1195	0.038469	0.0272022	0.0336915	0.614697	0.28594
1196	0.0283845	0.196607	0.148381	0.291278	0.33535
1197	0.0630672	0.0974594	0.0215868	0.63099	0.186897
1198	0.0399854	0.131563	0.14921	0.143126	0.536116
1199	0.0823155	0.16427	0.0264215	0.374591	0.352403
1200	0.0266991	0.394303	0.247567	0.076971	0.25446
1201	0.0407336	0.0645513	0.0645643	0.291588	0.538562
1202	0.0390996	0.0489	0.398994	0.141643	0.371364
1203	0.00878481	0.0374283	0.564718	0.355603	0.0334656
1204	0.275455	0.0231974	0.0391873	0.0945491	0.567612
1205	0.0397163	0.0473559	0.0266177	0.832678	0.0536319
1206	0.128748	0.0687081	0.0363658	0.162969	0.60321
1207	0.53589	0.187109	0.159792	0.0353792	0.0818295
1208	0.0759714	0.110684	0.0323447	0.143244	0.637757
1209	0.0982972	0.0881613	0.227695	0.316135	0.269712
1210	0.616111	0.10903	0.0279117	0.239778	0.00716866
1211	0.681481	0.0462169	0.171516	0.027897	0.0728893
1212	0.179359	0.123939	0.0317415	0.0845144	0.580447
1213	0.05918	0.035606	0.420918	0.176288	0.308008
1214	0.893972	0.00869788	0.0120847	0.0300008	0.0552447
1215	0.747447	0.0635345	0.150229	0.0213541	0.0174353
1216	0.693254	0.02078	0.239563	0.02682	0.0195827
1217	0.0381117	0.0534322	0.0293699	0.133389	0.745697
1218	0.030013	0.0907669	0.159914	0.590046	0.12926
1219	0.32114	0.0791304	0.0170623	0.0865429	0.496124
1220	0.0812778	0.0508245	0.0247025	0.480021	0.363174
1221	0.013839	0.0957454	0.0252335	0.181094	0.684088
1222	0.0217926	0.121957	0.209983	0.234339	0.411928
1223	0.0814346	0.36796	0.166877	0.252408	0.131321
1224	0.161335	0.19039	0.0313679	0.344752	0.272155
1225	0.0395919	0.178351	0.201051	0.268251	0.312755
1226	0.0126325	0.0274138	0.0230007	0.474476	0.462477
1227	0.123919	0.0542296	0.0247713	0.722779	0.0743009
1228	0.444977	0.197346	0.0342877	0.249166	0.074223
1229	0.0133394	0.0506582	0.347548	0.207873	0.380581
1230	0.0283013	0.0568176	0.323394	0.0505157	0.540971
1231	0.412243	0.0220867	0.0243599	0.171099	0.370212
1232	0.0292108	0.0145279	0.0224645	0.426797	0.506999
1233	0.532403	0.154861	0.0768677	0.170578	0.0652911
1234	0.0568638	0.18103	0.0624996	0.374347	0.32526
1235	0.0203222	0.018317	0.045362	0.0889004	0.827098
1236	0.038575	0.0392873	0.04631	0.156914	0.718913
1237	0.0130045	0.0369446	0.304209	0.057602	0.58824
1238	0.0548498	0.104937	0.275794	0.506091	0.0583278
1239	0.0136035	0.0109248	0.504794	0.0151543	0.455523
1240	0.0122434	0.0310418	0.0424228	0.150087	0.764205
1241	0.0918226	0.458781	0.0511229	0.357676	0.0405979
1242	0.0204756	0.065822	0.0350517	0.574561	0.30409
1243	0.0334084	0.0882344	0.0314014	0.181722	0.665234
1244	0.0299602	0.0658222	0.0373489	0.291533	0.575336
1245	0.112525	0.204062	0.081523	0.409616	0.192273
1246	0.0125809	0.180857	0.0113707	0.768779	0.0264122
1247	0.0326924	0.25823	0.0271451	0.357892	0.32404
1248	0.0170478	0.0140669	0.122832	0.0386027	0.80745
1249	0.0504817	0.0375181	0.24756	0.124904	0.539536
1250	0.813861	0.0532381	0.0850371	0.0231463	0.0247177
1251	0.0360605	0.0388595	0.217629	0.0350393	0.672411
1252	0.210654	0.0470982	0.164402	0.462417	0.115428
1253	0.161088	0.0778196	0.350308	0.0621174	0.348667
1254	0.0338136	0.298703	0.19114	0.238382	0.237962
1255	0.0162629	0.0113068	0.772757	0.0551277	0.144545
1256	0.0245252	0.176214	0.231255	0.046468	0.521538
1257	0.072027	0.0112374	0.0246058	0.0397489	0.852381
1258	0.029733	0.0316226	0.0133374	0.871223	0.0540836
1259	0.00980669	0.0184477	0.346198	0.518725	0.106823
1260	0.0245707	0.0230882	0.318711	0.244488	0.389142
1261	0.014976	0.0254572	0.752238	0.0650791	0.14225
1262	0.126249	0.10583	0.210865	0.501058	0.0559976
1263	0.0390037	0.0712658	0.13179	0.480709	0.277232
1264	0.0716647	0.0623638	0.339073	0.404352	0.122547
1265	0.00869344	0.0397776	0.0166019	0.698453	0.236474
1266	0.187577	0.0375153	0.386458	0.0393269	0.349123
1267	0.499175	0.0540197	0.0239459	0.385119	0.0377404
1268	0.143751	0.34877	0.0174436	0.358443	0.131592
1269	0.027375	0.142442	0.316995	0.0630241	0.450165
1270	0.0346074	0.0202046	0.0838515	0.0876476	0.773689
1271	0.0343393	0.0184598	0.0236249	0.141628	0.781948
1272	0.85691	0.0252273	0.00806472	0.033733	0.0760647
1273	0.0318818	0.222178	0.0176314	0.625883	0.102425
1274	0.105513	0.419971	0.0180632	0.415453	0.0409996
1275	0.0473996	0.310216	0.202461	0.423906	0.0160181
1276	0.0288328	0.0166308	0.0605066	0.127352	0.766678
1277	0.013445	0.0112667	0.415888	0.0432583	0.516142
1278	0.424568	0.353988	0.0624972	0.134916	0.0240311
1279	0.126861	0.0416298	0.0260303	0.168991	0.636488
1280	0.0360639	0.0472441	0.0848928	0.306619	0.52518
1281	0.824059	0.0522707	0.0087971	0.0701986	0.0446742
1282	0.0340776	0.596202	0.200489	0.0534692	0.115762
1283	0.0114409	0.0209238	0.0382703	0.0483418	0.881023
1284	0.537826	0.178302	0.0080252	0.262743	0.0131028
1285	0.130091	0.208802	0.037303	0.21446	0.409345
1286	0.111121	0.530537	0.189876	0.0788657	0.0896008
1287	0.63404	0.0443416	0.145129	0.163607	0.012882
1288	0.0925583	0.018723	0.0277548	0.224975	0.635989
1289	0.0504473	0.712523	0.0426838	0.144772	0.0495739
1290	0.0397075	0.0276884	0.281744	0.406	0.24486
1291	0.0113048	0.0273566	0.27793	0.565754	0.117655
1292	0.0300896	0.152814	0.0269776	0.223049	0.567069
1293	0.0164664	0.12889	0.039886	0.186604	0.628154
1294	0.250486	0.0459455	0.0406496	0.0968419	0.566077
1295	0.0751306	0.0666734	0.0353716	0.072	0.750824
1296	0.0576275	0.57169	0.16367	0.0384086	0.168604
1297	0.0368525	0.538109	0.0496663	0.0475042	0.327868
1298	0.126993	0.169087	0.036608	0.162832	0.50448
1299	0.0542765	0.506706	0.196879	0.0365252	0.205613
1300	0.136754	0.029344	0.207473	0.478587	0.147843
1301	0.0130531	0.0120161	0.0264699	0.0326504	0.915811
1302	0.0595277	0.381886	0.231216	0.128446	0.198924
1303	0.0320488	0.0339939	0.0884111	0.236553	0.608993
1304	0.0141256	0.0177857	0.42263	0.0330975	0.512361
1305	0.200397	0.0495846	0.0773907	0.465331	0.207296
1306	0.0160202	0.0196383	0.0248557	0.468519	0.470967
1307	0.0347008	0.529262	0.151051	0.233685	0.0513008
1308	0.034944	0.0287857	0.505565	0.129135	0.30157
1309	0.0256614	0.0623002	0.0352971	0.105867	0.770875
1310	0.0291685	0.0164729	0.244547	0.0280097	0.681802
1311	0.0112587	0.0344718	0.236908	0.508724	0.208637
1312	0.00828078	0.00880668	0.0279796	0.0427635	0.912169
1313	0.0301483	0.0523757	0.145327	0.170808	0.601341
1314	0.0151044	0.815405	0.0464335	0.0968016	0.0262556
1315	0.0848635	0.522394	0.0191521	0.0715143	0.302077
1316	0.0718739	0.0685252	0.368413	0.231234	0.259954
1317	0.147695	0.021284	0.0395387	0.407489	0.383993
1318	0.0451631	0.458839	0.0671613	0.0772458	0.35159
1319	0.0932591	0.315279	0.197382	0.29873	0.0953495
1320	0.0404468	0.296879	0.0340758	0.514177	0.114421
1321	0.0252919	0.0658673	0.0259659	0.699966	0.182909
1322	0.130836	0.260214	0.027768	0.170945	0.410238
1323	0.0339797	0.626092	0.0600867	0.238135	0.0417072
1324	0.0539454	0.047699	0.191965	0.125576	0.580815
1325	0.138219	0.400918	0.0204909	0.343531	0.0968406
1326	0.00995214	0.0390148	0.430327	0.490047	0.03066
1327	0.10039	0.140063	0.376251	0.121146	0.26215
1328	0.0166697	0.0304472	0.360267	0.196054	0.396562
1329	0.0566093	0.0830659	0.333194	0.488588	0.0385436
1330	0.0158641	0.327938	0.0291211	0.469708	0.157369
1331	0.68686	0.0219339	0.0125069	0.0406536	0.238045
1332	0.279449	0.155555	0.0823663	0.193258	0.289372
1333	0.616822	0.084193	0.0477544	0.240815	0.010416
1334	0.0853365	0.170794	0.10834	0.385606	0.249923
1335	0.052151	0.118608	0.134482	0.386693	0.308066
1336	0.038576	0.415198	0.173705	0.228696	0.143826
1337	0.441018	0.0874256	0.0364457	0.248402	0.186709
1338	0.0800418	0.0800844	0.0167725	0.708288	0.114814
1339	0.0231072	0.119422	0.235584	0.529944	0.0919425
1340	0.0859742	0.1562	0.029556	0.608166	0.120104
1341	0.0097832	0.00999754	0.388636	0.0345111	0.557072
1342	0.0490575	0.113825	0.0653689	0.0526565	0.719092
1343	0.308641	0.578667	0.020898	0.0622938	0.0294996
1344	0.050523	0.0693931	0.585495	0.115105	0.179485
1345	0.0651838	0.36178	0.388049	0.0570614	0.127926
1346	0.013559	0.0261842	0.228821	0.555902	0.175534
1347	0.016325	0.0469586	0.346949	0.540793	0.0489741
1348	0.367675	0.270837	0.117681	0.0490144	0.194792
1349	0.0197844	0.0173816	0.0493436	0.152375	0.761116
1350	0.0879348	0.61384	0.0619125	0.136792	0.0995204
1351	0.0745591	0.0176584	0.0674779	0.0449297	0.795375
1352	0.0556244	0.041248	0.312643	0.46599	0.124495
1353	0.0183843	0.0183145	0.0521988	0.350374	0.560728
1354	0.181392	0.0514086	0.549371	0.0845779	0.13325
1355	0.0645216	0.23048	0.424512	0.0971848	0.183302
1356	0.0281119	0.0974059	0.253142	0.484116	0.137225
1357	0.801216	0.0222421	0.00985981	0.0900432	0.0766392
1358	0.117778	0.361601	0.0687369	0.212762	0.239121
1359	0.0170358	0.0321993	0.080295	0.241933	0.628537
1360	0.0332793	0.457324	0.0334621	0.231277	0.244657
1361	0.0447589	0.118417	0.0570032	0.296467	0.483353
1362	0.0167773	0.0497867	0.552998	0.118635	0.261803
1363	0.0299713	0.176278	0.0355087	0.397886	0.360356
1364	0.0410359	0.177285	0.093607	0.576951	0.11112
1365	0.0245959	0.345266	0.195677	0.192988	0.241473
1366	0.0496222	0.165962	0.279797	0.100393	0.404227
1367	0.0686993	0.042484	0.0716198	0.306848	0.510349
1368	0.0639713	0.514172	0.11478	0.17168	0.135396
1369	0.0275749	0.0213675	0.0502338	0.343769	0.557055
1370	0.0160217	0.0105534	0.0606878	0.0302617	0.882475
1371	0.114551	0.038674	0.019731	0.633761	0.193283
1372	0.0356764	0.656577	0.0380652	0.186881	0.0827997
1373	0.00838013	0.00932945	0.666774	0.0641187	0.251397
1374	0.0159733	0.0210138	0.0493403	0.862546	0.0511263
1375	0.342292	0.429841	0.0909195	0.127312	0.0096349
1376	0.0246797	0.0382291	0.104411	0.293266	0.539414
1377	0.0528217	0.0327682	0.0533669	0.540607	0.320437
1378	0.0396092	0.322456	0.09883	0.0348996	0.504205
1379	0.0782809	0.085972	0.101834	0.551794	0.182118
1380	0.685804	0.0746339	0.0127948	0.133844	0.092924
1381	0.0413095	0.397211	0.0524746	0.200591	0.308414
1382	0.0698673	0.0716476	0.305456	0.0760536	0.476975
1383	0.673313	0.0278752	0.193506	0.0486063	0.0566991
1384	0.0171851	0.244756	0.0190496	0.168424	0.550585
1385	0.0240346	0.498871	0.187393	0.214784	0.0749175
1386	0.0907236	0.115161	0.16979	0.0866276	0.537698
1387	0.174451	0.339127	0.206414	0.0707788	0.20923
1388	0.027256	0.0834297	0.579836	0.0683604	0.241118
1389	0.469326	0.275047	0.0426688	0.201022	0.011935
1390	0.0199129	0.0625691	0.106608	0.456428	0.354483
1391	0.0295398	0.0860248	0.0350542	0.0591983	0.790183
1392	0.377688	0.22706	0.0252533	0.248704	0.121295
1393	0.817917	0.011641	0.139427	0.0152162	0.015798
1394	0.161455	0.0234953	0.190966	0.505008	0.119076
1395	0.151397	0.419507	0.17889	0.14231	0.107896
1396	0.0750261	0.0326627	0.0598024	0.734593	0.0979154
1397	0.104491	0.0481551	0.170206	0.518984	0.158163
1398	0.0339386	0.0585146	0.242501	0.638382	0.0266636
1399	0.496362	0.120573	0.00894552	0.334348	0.0397714
1400	0.421194	0.0994098	0.310206	0.0437413	0.125448
1401	0.0245934	0.00915245	0.48371	0.0148828	0.467661
1402	0.821869	0.0187288	0.0874008	0.0527688	0.0192322
1403	0.021171	0.0264722	0.0496219	0.50651	0.396225
1404	0.0451618	0.146329	0.0627512	0.0870375	0.65872
1405	0.0350348	0.200637	0.0765547	0.227987	0.459786
1406	0.0282456	0.223452	0.318897	0.405609	0.0237964
1407	0.0115646	0.636748	0.175668	0.133318	0.0427026
1408	0.0760914	0.393419	0.0150968	0.0861702	0.429222
1409	0.34417	0.333029	0.00888642	0.294523	0.0193917
1410	0.637297	0.229008	0.0461412	0.0725288	0.0150249
1411	0.107931	0.0659158	0.0264233	0.116769	0.682961
1412	0.692364	0.0158875	0.174551	0.0375644	0.079633
1413	0.0476287	0.249636	0.0267875	0.100233	0.575715
1414	0.428933	0.414219	0.0717874	0.0739655	0.0110952
1415	0.203682	0.117156	0.0224183	0.0585456	0.598199
1416	0.0468372	0.0976126	0.543103	0.0940023	0.218445
1417	0.0375491	0.164849	0.119207	0.0891921	0.589203
1418	0.19003	0.36587	0.0619332	0.172375	0.209792
1419	0.00941867	0.0124467	0.145547	0.755845	0.0767429
1420	0.0100609	0.27046	0.403581	0.26714	0.048758
1421	0.158187	0.25475	0.225713	0.0947681	0.266582
1422	0.023882	0.0242776	0.0362028	0.0975357	0.818102
1423	0.0274474	0.410494	0.33295	0.131985	0.0971238
1424	0.554021	0.0551306	0.0757371	0.266441	0.0486708
1425	0.048185	0.040117	0.0987032	0.367464	0.445531
1426	0.0107213	0.0223173	0.33685	0.127514	0.502598
1427	0.163059	0.11522	0.027422	0.144282	0.550016
1428	0.111729	0.266687	0.227306	0.31035	0.0839285
1429	0.0186131	0.446116	0.200206	0.294438	0.0406267
1430	0.0296838	0.297836	0.111831	0.281414	0.279235
1431	0.0563539	0.317064	0.0248679	0.502538	0.0991767
1432	0.00987457	0.024242	0.0331385	0.674865	0.25788
1433	0.536879	0.0848339	0.0197696	0.130106	0.228411
1434	0.0769087	0.273689	0.421448	0.159159	0.0687947
1435	0.171855	0.0974701	0.24297	0.349805	0.1379
1436	0.157802	0.0296103	0.0326352	0.050012	0.729941
1437	0.0135805	0.400272	0.157712	0.41148	0.0169555
1438	0.418305	0.0234735	0.0245544	0.146756	0.386911
1439	0.021699	0.0288234	0.0534883	0.464927	0.431063
1440	0.0257666	0.0227636	0.0269077	0.775318	0.149244
1441	0.0240991	0.0212368	0.0292882	0.0581702	0.867206
1442	0.0351731	0.44742	0.131751	0.345876	0.0397792
1443	0.0303214	0.287493	0.0678567	0.285748	0.32858
1444	0.0355522	0.0324068	0.750992	0.0901918	0.0908577
1445	0.0121983	0.102157	0.340153	0.510862	0.0346294
1446	0.130815	0.0328555	0.139101	0.0431138	0.654114
1447	0.0330022	0.0890299	0.0232739	0.187528	0.667166
1448	0.0191089	0.401106	0.0326655	0.501966	0.0451546
1449	0.0223119	0.0171772	0.142084	0.206572	0.611855
1450	0.0360665	0.513279	0.094607	0.223195	0.132852
1451	0.0910442	0.0658674	0.243312	0.258623	0.341153
1452	0.0195853	0.0693847	0.590895	0.0409811	0.279154
1453	0.646475	0.0353887	0.252156	0.0237206	0.0422589
1454	0.0469999	0.798168	0.0670747	0.0109072	0.0768497
1455	0.0573262	0.210869	0.0885119	0.142362	0.500931
1456	0.0154874	0.0253234	0.0386975	0.326924	0.593568
1457	0.0121026	0.0130742	0.0513366	0.309482	0.614005
1458	0.0573157	0.466352	0.193889	0.0768262	0.205617
1459	0.592196	0.144194	0.0487366	0.200849	0.0140256
1460	0.214879	0.0587489	0.024703	0.231368	0.470301
1461	0.137158	0.230875	0.148038	0.447902	0.036027
1462	0.010937	0.00919305	0.419273	0.294972	0.265625
1463	0.532439	0.150369	0.00811538	0.273232	0.0358445
1464	0.0207598	0.636743	0.0544171	0.266683	0.0213973
1465	0.0275906	0.146912	0.329543	0.463575	0.0323789
1466	0.0634546	0.529575	0.148044	0.0456566	0.213269
1467	0.0998395	0.180833	0.0445165	0.293657	0.381154
1468	0.0216884	0.263219	0.0959202	0.384493	0.234679
1469	0.0585022	0.0398549	0.0415423	0.048594	0.811507
1470	0.0187845	0.0612058	0.416836	0.442917	0.0602564
1471	0.0282143	0.0480828	0.0409392	0.437464	0.4453
1472	0.0110885	0.00897593	0.0270649	0.0272232	0.925647
1473	0.0178674	0.023926	0.483298	0.0277826	0.447126
1474	0.0629153	0.124425	0.278495	0.0799177	0.454247
1475	0.0114389	0.0487111	0.0152448	0.755477	0.169128
1476	0.0245579	0.0299751	0.0689018	0.785998	0.0905669
1477	0.00966038	0.0151561	0.0262031	0.578689	0.370292
1478	0.451192	0.20845	0.205183	0.115072	0.0201033
1479	0.0743012	0.254683	0.0109749	0.532112	0.127928
1480	0.124233	0.0262146	0.385779	0.393245	0.0705285
1481	0.0301158	0.0366941	0.0534203	0.228041	0.651729
1482	0.0718667	0.0237625	0.276145	0.354828	0.273398
1483	0.0285303	0.0163211	0.427095	0.0797922	0.448261
1484	0.0655955	0.158813	0.330742	0.0796273	0.365222
1485	0.0496543	0.104638	0.0316233	0.0573156	0.756768
1486	0.0688636	0.17069	0.479726	0.0261219	0.254599
1487	0.0175392	0.148572	0.0174403	0.389205	0.427244
1488	0.147015	0.100635	0.0922474	0.124264	0.535839
1489	0.0591705	0.354729	0.107408	0.143715	0.334977
1490	0.0693753	0.0507041	0.0198445	0.0684758	0.7916
1491	0.264105	0.382777	0.0183547	0.0663929	0.26837
1492	0.0635034	0.0622909	0.487965	0.0968428	0.289398
1493	0.0353741	0.147886	0.0613226	0.085972	0.669445
1494	0.0963832	0.0239845	0.205417	0.613778	0.0604366
1495	0.0137182	0.531921	0.29016	0.150356	0.0138458
1496	0.176435	0.371628	0.148776	0.157191	0.14597
1497	0.0293374	0.710615	0.0770479	0.119129	0.063871
1498	0.0339583	0.243271	0.374584	0.0302522	0.317934
1499	0.260209	0.651538	0.00522357	0.0250676	0.0579622
1500	0.0558755	0.217919	0.0266444	0.243934	0.455627
1501	0.0876176	0.273716	0.261583	0.142606	0.234477
1502	0.0202679	0.64228	0.0450563	0.164067	0.128329
1503	0.0735767	0.0637863	0.325719	0.404362	0.132556
1504	0.0653154	0.0371565	0.0332499	0.459423	0.404855
1505	0.019122	0.0304749	0.0926101	0.0534847	0.804308
1506	0.146964	0.163485	0.107096	0.111035	0.47142
1507	0.0173435	0.0157228	0.0344338	0.128763	0.803737
1508	0.023007	0.252645	0.21986	0.415378	0.0891105
1509	0.0409565	0.0377388	0.0672136	0.192387	0.661704
1510	0.0162381	0.167196	0.189759	0.579299	0.0475086
1511	0.0396221	0.232797	0.332948	0.304809	0.0898243
1512	0.0677227	0.0542102	0.0548113	0.0620801	0.761176
1513	0.0293595	0.398402	0.217271	0.0582886	0.296679
1514	0.13699	0.0532661	0.086839	0.0728422	0.650063
1515	0.0647815	0.168363	0.353411	0.0506822	0.362763
1516	0.0178697	0.0142849	0.0147261	0.870186	0.0829334
1517	0.252803	0.448256	0.0844256	0.173082	0.041433
1518	0.0833767	0.822063	0.0414215	0.0325598	0.0205789
1519	0.046626	0.0807429	0.266394	0.0557732	0.550464
1520	0.0449896	0.0463251	0.278219	0.40325	0.227216
1521	0.0233099	0.22225	0.241879	0.413831	0.0987301
1522	0.462097	0.170307	0.0148416	0.180236	0.172518
1523	0.0411832	0.0310913	0.201001	0.0905272	0.636198
1524	0.0205783	0.0815958	0.192752	0.560583	0.144491
1525	0.0340063	0.0496047	0.0232978	0.838448	0.0546437
1526	0.661699	0.0315164	0.0541395	0.240429	0.0122156
1527	0.136154	0.0917297	0.0545902	0.114235	0.603292
1528	0.0339071	0.029532	0.0252232	0.0553097	0.856028
1529	0.0468121	0.0255595	0.0377798	0.752831	0.137018
1530	0.117221	0.352478	0.18134	0.116665	0.232295
1531	0.24689	0.0756177	0.0404236	0.163222	0.473846
1532	0.0386138	0.597999	0.23293	0.024833	0.105625
1533	0.0405841	0.45392	0.0209321	0.361513	0.12305
1534	0.0359894	0.704943	0.0144608	0.153486	0.0911205
1535	0.0224247	0.0233802	0.0237367	0.35649	0.573969
1536	0.0182019	0.0281541	0.0236987	0.0350004	0.894945
1537	0.0547215	0.183799	0.226498	0.501914	0.0330674
1538	0.0624434	0.236928	0.349745	0.0670226	0.283861
1539	0.122813	0.114843	0.298331	0.0578039	0.40621
1540	0.0462616	0.0765583	0.416999	0.376986	0.0831953
1541	0.031241	0.0274774	0.422893	0.488509	0.0298804
1542	0.1337	0.102355	0.287535	0.0956808	0.38073
1543	0.011277	0.229981	0.191236	0.499133	0.0683738
1544	0.0609223	0.284259	0.301173	0.237493	0.116152
1545	0.0769641	0.665887	0.0958481	0.125075	0.0362256
1546	0.0746019	0.0493793	0.0225174	0.205793	0.647709
1547	0.765657	0.0160337	0.0117184	0.0453407	0.16125
1548	0.0736563	0.061649	0.389932	0.437421	0.0373413
1549	0.112239	0.480986	0.0358475	0.0245017	0.346426
1550	0.0319649	0.0537295	0.0305233	0.689548	0.194234
1551	0.104654	0.413118	0.130236	0.313732	0.0382602
1552	0.124782	0.0197712	0.591963	0.0208925	0.242592
1553	0.0191503	0.0311473	0.0299667	0.209755	0.70998
1554	0.110518	0.0201045	0.0279542	0.0539289	0.787494
1555	0.0273035	0.0213262	0.0252388	0.19358	0.732552
1556	0.0278927	0.0315801	0.212523	0.38792	0.340084
1557	0.00805796	0.0148028	0.467007	0.367491	0.142641
1558	0.0108967	0.0357504	0.109166	0.597609	0.246578
1559	0.0515023	0.372037	0.169801	0.082562	0.324097
1560	0.0202911	0.0347231	0.462338	0.131768	0.350881
1561	0.0999323	0.0423826	0.561453	0.168004	0.128228
1562	0.0478771	0.0307473	0.350193	0.131996	0.439186
1563	0.0116952	0.454074	0.198164	0.21757	0.118497
1564	0.0795398	0.41908	0.0977766	0.348837	0.0547662
1565	0.0138463	0.0151534	0.0376053	0.732581	0.200814
1566	0.0118346	0.476747	0.225125	0.158988	0.127306
1567	0.0546181	0.0168901	0.0525309	0.509929	0.366032
1568	0.0210876	0.0756383	0.41517	0.365297	0.122806
1569	0.728738	0.057358	0.017459	0.0500448	0.1464
1570	0.401407	0.37019	0.0336944	0.0754182	0.119291
1571	0.790987	0.0646528	0.0158655	0.0349325	0.0935626
1572	0.0819949	0.176962	0.280923	0.422818	0.0373014
1573	0.0777743	0.223008	0.270947	0.244796	0.183475
1574	0.0175641	0.36574	0.00937571	0.586278	0.021042
1575	0.38389	0.197329	0.0245998	0.189115	0.205066
1576	0.0207616	0.143073	0.0249837	0.047129	0.764053
1577	0.0721724	0.334405	0.0870724	0.113287	0.393063
1578	0.0879213	0.283887	0.0245695	0.312907	0.290715
1579	0.0329877	0.135556	0.191965	0.171142	0.468348
1580	0.0403042	0.446256	0.241384	0.0738962	0.198159
1581	0.0529659	0.409731	0.0178745	0.350856	0.168573
1582	0.514959	0.272992	0.125603	0.0643791	0.0220662
1583	0.0326395	0.173687	0.390962	0.114399	0.288312
1584	0.0164659	0.355644	0.492032	0.0347246	0.101134
1585	0.0624576	0.23647	0.364741	0.292888	0.0434435
1586	0.429907	0.0260402	0.0455522	0.283441	0.215059
1587	0.0246257	0.172407	0.235565	0.112114	0.455289
1588	0.0691873	0.116502	0.341352	0.0496728	0.423286
1589	0.593633	0.253189	0.0795074	0.06052	0.0131498
1590	0.0106164	0.0176086	0.0209031	0.906307	0.0445653
1591	0.104543	0.12292	0.256029	0.264726	0.251781
1592	0.00968029	0.00829878	0.0214632	0.0334129	0.927145
1593	0.0267726	0.0283304	0.0309626	0.570793	0.343141
1594	0.0252013	0.231319	0.31671	0.378614	0.0481559
1595	0.185974	0.019721	0.0250891	0.0975852	0.671631
1596	0.051031	0.0922306	0.112583	0.603468	0.140687
1597	0.0221959	0.177159	0.335512	0.27942	0.185713
1598	0.0254075	0.0578207	0.0788498	0.0486317	0.78929
1599	0.587813	0.0784749	0.0147698	0.0666572	0.252285
1600	0.0148154	0.28799	0.182741	0.10181	0.412644
1601	0.0205759	0.745502	0.0367805	0.158146	0.0389955
1602	0.214806	0.431334	0.0117127	0.0664088	0.275739
1603	0.0308662	0.127212	0.047868	0.0730701	0.720984
1604	0.0802837	0.129921	0.0280883	0.168758	0.592949
1605	0.0431584	0.112976	0.264196	0.203204	0.376465
1606	0.0297202	0.333068	0.204825	0.375907	0.0564802
1607	0.0602031	0.0661956	0.0837737	0.168869	0.620959
1608	0.0253695	0.0718564	0.549017	0.0721525	0.281605
1609	0.0102371	0.00836423	0.087709	0.0232848	0.870405
1610	0.083689	0.228726	0.204889	0.441172	0.0415249
1611	0.618059	0.177459	0.00967429	0.141066	0.0537422
1612	0.0432253	0.036777	0.131258	0.0790939	0.709646
1613	0.0376828	0.0734473	0.51511	0.0238866	0.349873
1614	0.0211804	0.0878679	0.047403	0.472129	0.371419
1615	0.0227946	0.0929416	0.0266927	0.565957	0.291614
1616	0.0365441	0.0517408	0.333751	0.533173	0.0447909
1617	0.572721	0.051306	0.0229325	0.168041	0.184999
1618	0.11573	0.0186147	0.229899	0.194584	0.441173
1619	0.413276	0.184618	0.0615943	0.236281	0.104231
1620	0.0680333	0.273099	0.033224	0.168383	0.45726
1621	0.037379	0.0213084	0.1006	0.0698151	0.770898
1622	0.0158286	0.0548326	0.0195101	0.551944	0.357885
1623	0.0891406	0.630999	0.0880428	0.179966	0.0118517
1624	0.0407346	0.202756	0.0587803	0.6116	0.0861296
1625	0.0792422	0.0461554	0.0456712	0.221171	0.607761
1626	0.0317346	0.0500715	0.157527	0.559326	0.201341
1627	0.00995117	0.0117739	0.0193514	0.0290374	0.929886
1628	0.382964	0.462985	0.00387026	0.139321	0.0108591
1629	0.0134672	0.029401	0.315747	0.145748	0.495637
1630	0.696197	0.0249762	0.0159255	0.110532	0.152369
1631	0.059316	0.271692	0.108742	0.267131	0.293119
1632	0.0169884	0.241433	0.271654	0.0295815	0.440344
1633	0.0885758	0.0722932	0.0368042	0.331295	0.471031
1634	0.0162931	0.0546975	0.0251443	0.832413	0.0714523
1635	0.0322185	0.177243	0.0346866	0.540339	0.215512
1636	0.0397944	0.0423147	0.0353693	0.520539	0.361983
1637	0.0187113	0.51269	0.144938	0.100664	0.222997
1638	0.00708128	0.631675	0.0557838	0.208097	0.0973629
1639	0.101284	0.165516	0.190608	0.334645	0.207947
1640	0.0183675	0.124967	0.129754	0.0744195	0.652492
1641	0.0557046	0.0459201	0.144409	0.373039	0.380927
1642	0.0487714	0.0295537	0.147874	0.251772	0.522028
1643	0.101994	0.100041	0.0605147	0.338178	0.399272
1644	0.0349975	0.161415	0.226965	0.286845	0.289778
1645	0.0681511	0.0704824	0.0438068	0.273282	0.544277
1646	0.0262552	0.0353456	0.292665	0.0331621	0.612572
1647	0.140597	0.0536899	0.0208833	0.510569	0.274261
1648	0.44096	0.515074	0.0171215	0.01495	0.0118944
1649	0.300087	0.0778127	0.113805	0.156681	0.351615
1650	0.815915	0.0306037	0.102795	0.0349779	0.0157084
1651	0.0339747	0.0220049	0.310552	0.0362366	0.597232
1652	0.0166305	0.0258692	0.169501	0.18062	0.607379
1653	0.0222836	0.0202173	0.128357	0.0634116	0.765731
1654	0.131965	0.274209	0.0178111	0.0489085	0.527106
1655	0.01967	0.535753	0.0415861	0.117673	0.285318
1656	0.311682	0.410907	0.00688896	0.25729	0.0132328
1657	0.00805675	0.874866	0.0825199	0.0164848	0.0180723
1658	0.0243675	0.308772	0.252041	0.0787661	0.336053
1659	0.611078	0.150135	0.00703717	0.209506	0.0222435
1660	0.212049	0.184688	0.19712	0.100078	0.306065
1661	0.0818664	0.0214171	0.215867	0.250271	0.430579
1662	0.0215103	0.232671	0.442651	0.167383	0.135785
1663	0.0427304	0.0160978	0.0393512	0.864482	0.0373383
1664	0.106805	0.202466	0.376288	0.0400903	0.27435
1665	0.0131056	0.170643	0.347259	0.426829	0.0421628
1666	0.0549999	0.717395	0.0627699	0.0885438	0.0762919
1667	0.730336	0.064413	0.0105716	0.123206	0.0714733
1668	0.0181421	0.0243126	0.0546683	0.761258	0.141619
1669	0.451495	0.222238	0.0404661	0.218677	0.0671237
1670	0.0901002	0.858567	0.00797592	0.0343415	0.00901546
1671	0.0510673	0.0437267	0.026469	0.305489	0.573248
1672	0.0254352	0.264323	0.0566897	0.534503	0.119049
1673	0.0787549	0.0174338	0.0877158	0.27559	0.540505
1674	0.0136417	0.0365899	0.313215	0.579327	0.0572272
1675	0.0203263	0.0440176	0.0224958	0.74732	0.165841
1676	0.0902016	0.373981	0.087589	0.41414	0.0340879
1677	0.0755449	0.1268	0.0374736	0.190747	0.569434
1678	0.370788	0.135252	0.0227841	0.235061	0.236115
1679	0.0247407	0.177139	0.0671618	0.410085	0.320874
1680	0.0238628	0.0531482	0.463246	0.152624	0.30712
1681	0.0819224	0.294085	0.288518	0.139429	0.196045
1682	0.0628952	0.104244	0.272737	0.531466	0.0286576
1683	0.0408009	0.133013	0.0238819	0.570569	0.231735
1684	0.0252438	0.508144	0.0536148	0.124202	0.288795
1685	0.0106896	0.050609	0.547284	0.11947	0.271947
1686	0.0217364	0.0301182	0.0312799	0.113861	0.803005
1687	0.0169993	0.0339552	0.282991	0.2912	0.374855
1688	0.0461658	0.10547	0.0492132	0.231898	0.567253
1689	0.0691793	0.0183218	0.729166	0.0251139	0.158219
1690	0.520669	0.281416	0.139901	0.0395916	0.0184226
1691	0.0674829	0.18015	0.0275511	0.125824	0.598991
1692	0.0309668	0.118298	0.436268	0.108851	0.305616
1693	0.0552699	0.296843	0.301241	0.300706	0.0459392
1694	0.555829	0.22307	0.0450731	0.165054	0.0109739
1695	0.0734491	0.19214	0.21347	0.353019	0.167922
1696	0.0296037	0.131242	0.0469463	0.207323	0.584886
1697	0.0908533	0.280111	0.153448	0.177448	0.29814
1698	0.0138209	0.019496	0.521484	0.213246	0.231953
1699	0.0195465	0.0883047	0.295761	0.356228	0.24016
1700	0.071102	0.156421	0.085808	0.195145	0.491525
1701	0.122055	0.0996074	0.0299935	0.102704	0.64564
1702	0.0476861	0.130929	0.341579	0.435172	0.0446334
1703	0.0207794	0.0251909	0.0294812	0.684845	0.239703
1704	0.114317	0.574042	0.0918027	0.186379	0.0334597
1705	0.0637127	0.215896	0.301041	0.357517	0.061833
1706	0.114644	0.157929	0.268237	0.359296	0.0998938
1707	0.0893916	0.301	0.0967842	0.469427	0.0433975
1708	0.0773183	0.017214	0.02781	0.0916389	0.786019
1709	0.0183543	0.0563611	0.481057	0.080641	0.363587
1710	0.0306296	0.146274	0.0262861	0.703557	0.0932533
1711	0.0532947	0.764321	0.0741555	0.0433393	0.0648898
1712	0.0517331	0.193413	0.0443501	0.544761	0.165743
1713	0.71937	0.0213457	0.17497	0.0520032	0.0323108
1714	0.0955384	0.0697606	0.142402	0.0587944	0.633504
1715	0.0454021	0.0866862	0.208794	0.624912	0.0342059
1716	0.0747219	0.105103	0.024497	0.0698503	0.725828
1717	0.0696675	0.388457	0.225764	0.291699	0.024412
1718	0.100113	0.146591	0.0566049	0.239267	0.457424
1719	0.0782623	0.0313187	0.0874444	0.0692891	0.733686
1720	0.0262376	0.105239	0.288405	0.305957	0.274162
1721	0.0684132	0.156288	0.333247	0.368112	0.07394
1722	0.0369008	0.332636	0.166668	0.421751	0.0420439
1723	0.0199074	0.336454	0.282471	0.281011	0.080157
1724	0.473794	0.242526	0.00698402	0.262457	0.0142393
1725	0.0745511	0.0673968	0.14846	0.145685	0.563907
1726	0.209916	0.0235417	0.031587	0.0505194	0.684436
1727	0.18518	0.298034	0.0176939	0.162358	0.336734
1728	0.0977441	0.143415	0.10497	0.253319	0.400551
1729	0.217444	0.219531	0.0156201	0.498598	0.0488069
1730	0.707007	0.0199466	0.228695	0.0229009	0.02145
1731	0.309121	0.422098	0.0244187	0.103446	0.140917
1732	0.0829137	0.445094	0.219865	0.0485562	0.203571
1733	0.0595738	0.382404	0.0366782	0.119129	0.402215
1734	0.0323173	0.217256	0.186541	0.378039	0.185847
1735	0.0149936	0.026894	0.0285832	0.735889	0.19364
1736	0.0101971	0.0104317	0.508679	0.0239762	0.446716
1737	0.112812	0.396173	0.0701987	0.118057	0.302759
1738	0.0131981	0.0287793	0.319657	0.428587	0.209778
1739	0.482451	0.0503329	0.034702	0.243136	0.189378
1740	0.0183555	0.462443	0.212594	0.25256	0.0540479
1741	0.0252952	0.19476	0.0234995	0.501135	0.25531
1742	0.0241686	0.24047	0.178701	0.525392	0.0312682
1743	0.101333	0.381243	0.131588	0.351457	0.034379
1744	0.0378636	0.0380618	0.170265	0.0242118	0.729598
1745	0.511418	0.0687913	0.185468	0.0695857	0.164737
1746	0.0473741	0.356239	0.0852256	0.16307	0.348091
1747	0.0178209	0.157453	0.620056	0.036981	0.16769
1748	0.335903	0.323413	0.135593	0.051825	0.153267
1749	0.0542285	0.340273	0.255841	0.138027	0.21163
1750	0.0215188	0.0246523	0.0777463	0.0923561	0.783727
1751	0.0158681	0.0644153	0.0429996	0.168046	0.708671
1752	0.271179	0.242421	0.019708	0.158616	0.308077
1753	0.0122058	0.11655	0.35942	0.113145	0.398679
1754	0.01554	0.0351815	0.0598788	0.789374	0.100026
1755	0.150476	0.163689	0.150855	0.463195	0.0717848
1756	0.0443742	0.0712567	0.0529712	0.712691	0.118707
1757	0.00909639	0.0560865	0.298868	0.612379	0.0235702
1758	0.0358234	0.0252272	0.0478451	0.0916973	0.799407
1759	0.0112422	0.691037	0.0398249	0.157483	0.100414
1760	0.105323	0.247492	0.319354	0.296855	0.0309751
1761	0.0797133	0.243033	0.357069	0.0886969	0.231488
1762	0.0335804	0.117515	0.0405255	0.269489	0.53889
1763	0.0561174	0.256145	0.0719282	0.0587286	0.557081
1764	0.0719895	0.38461	0.150489	0.0929421	0.299969
1765	0.0376197	0.320167	0.150953	0.125141	0.366119
1766	0.551363	0.0457884	0.0212383	0.115949	0.265661
1767	0.0596974	0.21292	0.092265	0.490202	0.144916
1768	0.0971933	0.165534	0.319183	0.247355	0.170734
1769	0.0606712	0.422497	0.241007	0.167452	0.108374
1770	0.594516	0.156297	0.150595	0.0322595	0.0663323
1771	0.114951	0.110134	0.0344763	0.260813	0.479626
1772	0.177746	0.140518	0.0288265	0.18751	0.465399
1773	0.0370773	0.243756	0.0236826	0.429881	0.265603
1774	0.0222292	0.0241281	0.0425813	0.0862486	0.824813
1775	0.0675452	0.125974	0.023953	0.0572486	0.725279
1776	0.0185912	0.0671631	0.439246	0.437685	0.0373148
1777	0.0423512	0.257889	0.320234	0.0933881	0.286138
1778	0.0425798	0.0991544	0.57681	0.255828	0.0256285
1779	0.100826	0.0932614	0.0353159	0.505189	0.265408
1780	0.0213575	0.183224	0.255553	0.407785	0.13208
1781	0.0656822	0.500951	0.0153921	0.063679	0.354296
1782	0.617451	0.0471796	0.00632608	0.316812	0.0122316
1783	0.0803492	0.39367	0.122562	0.363951	0.0394675
1784	0.0238972	0.482758	0.261944	0.195165	0.0362362
1785	0.112329	0.0378928	0.446953	0.072944	0.329881
1786	0.00893444	0.0150436	0.550707	0.395185	0.03013
1787	0.0151307	0.320189	0.284334	0.292717	0.0876296
1788	0.0189744	0.0330829	0.0349709	0.253534	0.659438
1789	0.915014	0.0230706	0.00597959	0.0285494	0.0273869
1790	0.0794078	0.0696187	0.0747948	0.213648	0.56253
1791	0.126464	0.150667	0.0129599	0.486211	0.223697
1792	0.0814936	0.274042	0.220887	0.151986	0.27159
1793	0.923729	0.0122635	0.00652997	0.0217816	0.0356962
1794	0.0129038	0.0224912	0.0163121	0.898569	0.0497239
1795	0.0342529	0.391081	0.173668	0.0531843	0.347814
1796	0.0851888	0.134981	0.0444118	0.609414	0.126005
1797	0.101688	0.363666	0.0161599	0.120556	0.39793
1798	0.0186029	0.0987057	0.394415	0.0645547	0.423722
1799	0.412448	0.416703	0.088152	0.0639404	0.0187559
1800	0.010536	0.0365269	0.207812	0.0296686	0.715457
1801	0.757447	0.052056	0.0137453	0.0621409	0.114611
1802	0.0978562	0.121777	0.0318288	0.222525	0.526013
1803	0.0797185	0.248375	0.367867	0.147514	0.156526
1804	0.0215315	0.0241554	0.0781604	0.085928	0.790225
1805	0.0779533	0.349585	0.0478358	0.1833	0.341325
1806	0.0440031	0.0430866	0.0449904	0.186388	0.681532
1807	0.476072	0.300811	0.00559275	0.202327	0.0151975
1808	0.00770578	0.0470077	0.0977511	0.331135	0.5164
1809	0.136198	0.354759	0.101427	0.160568	0.247049
1810	0.0618095	0.47004	0.119242	0.304541	0.0443681
1811	0.0125074	0.0104085	0.0398586	0.0309849	0.906241
1812	0.0161971	0.0728924	0.202204	0.401969	0.306737
1813	0.123767	0.542216	0.0142982	0.117164	0.202555
1814	0.0546415	0.4853	0.0519428	0.203226	0.204891
1815	0.0188261	0.612697	0.169881	0.17218	0.0264154
1816	0.0105084	0.0159542	0.0122073	0.927747	0.0335826
1817	0.0924294	0.137016	0.0432494	0.543643	0.183662
1818	0.0219743	0.188179	0.118166	0.357594	0.314087
1819	0.0289979	0.742005	0.143256	0.0199286	0.0658123
1820	0.0552263	0.137282	0.0271778	0.674577	0.105737
1821	0.0135553	0.128314	0.352032	0.417043	0.0890558
1822	0.0222404	0.0908423	0.0399348	0.16547	0.681512
1823	0.0445456	0.249229	0.151337	0.49138	0.0635091
1824	0.0185161	0.021139	0.0326002	0.106074	0.821671
1825	0.562898	0.0164937	0.170413	0.0143074	0.235889
1826	0.111738	0.1453	0.0604676	0.34337	0.339124
1827	0.168205	0.0427268	0.026569	0.61231	0.150189
1828	0.236088	0.0841874	0.0211519	0.494756	0.163816
1829	0.0111477	0.0141222	0.65034	0.021109	0.303281
1830	0.133769	0.0463335	0.0551928	0.236221	0.528484
1831	0.683637	0.256008	0.00517981	0.036174	0.0190004
1832	0.0395785	0.0890259	0.0178465	0.373772	0.479777
1833	0.062538	0.0454931	0.029805	0.736406	0.125758
1834	0.435331	0.408073	0.0533013	0.0941684	0.00912656
1835	0.691489	0.0618804	0.0185633	0.0571357	0.170932
1836	0.312364	0.545575	0.0938184	0.0162057	0.032037
1837	0.0769861	0.607826	0.141495	0.0188227	0.154869
1838	0.0462752	0.340773	0.204075	0.176608	0.232268
1839	0.0497492	0.0222806	0.616905	0.0324454	0.27862
1840	0.0322284	0.193338	0.150075	0.194162	0.430198
1841	0.200835	0.0661898	0.173479	0.071135	0.488361
1842	0.0403634	0.0316369	0.100479	0.472873	0.354647
1843	0.616838	0.040854	0.01359	0.270258	0.0584605
1844	0.102308	0.471287	0.0126163	0.0303747	0.383414
1845	0.156591	0.256894	0.0172171	0.459086	0.110211
1846	0.529345	0.0500463	0.0122256	0.372243	0.0361398
1847	0.919912	0.012826	0.00628016	0.02832	0.0326614
1848	0.0702075	0.155913	0.0967991	0.473836	0.203244
1849	0.016853	0.282819	0.190947	0.479539	0.0298418
1850	0.0605983	0.461893	0.211491	0.064768	0.20125
1851	0.0164218	0.020241	0.0724146	0.476337	0.414585
1852	0.0102985	0.0123869	0.33638	0.347806	0.293128
1853	0.0344215	0.526276	0.177749	0.0144111	0.247143
1854	0.143354	0.366132	0.0296444	0.163775	0.297095
1855	0.0319938	0.0331828	0.379245	0.0561663	0.499412
1856	0.0114469	0.0286115	0.0450045	0.833873	0.0810638
1857	0.0705999	0.231864	0.16867	0.482226	0.0466401
1858	0.0426295	0.140719	0.0325309	0.366238	0.417882
1859	0.0170989	0.040824	0.492103	0.165007	0.284967
1860	0.0416669	0.320505	0.0139034	0.394464	0.229461
1861	0.0829066	0.125448	0.536675	0.123793	0.131179
1862	0.231064	0.298993	0.0434656	0.369263	0.0572143
1863	0.0941612	0.568517	0.0188248	0.146601	0.171895
1864	0.0957388	0.0764104	0.030223	0.634309	0.163319
1865	0.0163781	0.0294631	0.030762	0.717845	0.205552
1866	0.113907	0.114476	0.0683814	0.209705	0.493531
1867	0.139789	0.158866	0.037696	0.377621	0.286027
1868	0.0211992	0.0764983	0.12745	0.090633	0.68422
1869	0.0132958	0.0204983	0.0474515	0.0926749	0.826079
1870	0.0443326	0.0285669	0.0257963	0.0624925	0.838812
1871	0.0109308	0.0124464	0.358643	0.0228546	0.595125
1872	0.053809	0.0355628	0.200292	0.0719629	0.638374
1873	0.0194964	0.0492739	0.0850008	0.511374	0.334855
1874	0.0452914	0.21715	0.0544697	0.443028	0.24006
1875	0.689245	0.0166854	0.238136	0.0267725	0.0291612
1876	0.545903	0.220866	0.0347272	0.189189	0.00931485
1877	0.0317033	0.561974	0.170752	0.191713	0.0438574
1878	0.157353	0.108469	0.0209631	0.0910977	0.622117
1879	0.161417	0.0317875	0.0303027	0.185717	0.590775
1880	0.0534798	0.0625067	0.36468	0.204525	0.314808
1881	0.0413162	0.101334	0.0598238	0.309211	0.488314
1882	0.0195662	0.026636	0.369348	0.0516891	0.532761
1883	0.0289257	0.113468	0.410419	0.11345	0.333737
1884	0.101938	0.0911737	0.0719183	0.111034	0.623936
1885	0.083956	0.269422	0.0239691	0.549589	0.0730631
1886	0.0599871	0.542801	0.012435	0.331121	0.053656
1887	0.0253922	0.171767	0.112545	0.112158	0.578138
1888	0.287973	0.03492	0.13467	0.136736	0.405701
1889	0.0552278	0.251279	0.23726	0.155899	0.300334
1890	0.490859	0.0219835	0.0135534	0.453329	0.0202749
1891	0.0260334	0.169864	0.254482	0.358697	0.190924
1892	0.0254549	0.0318874	0.397514	0.0367339	0.50841
1893	0.0514336	0.213142	0.212016	0.502555	0.0208527
1894	0.0322888	0.510804	0.0765035	0.271282	0.109122
1895	0.424283	0.167336	0.0636598	0.0907641	0.253957
1896	0.584086	0.0892341	0.0885026	0.227496	0.0106806
1897	0.0236024	0.0494572	0.399069	0.378888	0.148984
1898	0.0916276	0.211498	0.433332	0.0514865	0.212056
1899	0.0629035	0.0986727	0.032796	0.679486	0.126141
1900	0.00969933	0.0389367	0.518715	0.370064	0.0625854
1901	0.0613523	0.121901	0.237371	0.547124	0.0322519
1902	0.0246529	0.0302283	0.272989	0.0370924	0.635038
1903	0.0457062	0.0210809	0.027836	0.199551	0.705826
1904	0.0970168	0.46234	0.0862822	0.0452627	0.309099
1905	0.0189963	0.0470009	0.66517	0.0522346	0.216598
1906	0.0546713	0.0205196	0.0503909	0.131774	0.742644
1907	0.0407239	0.131753	0.396398	0.198579	0.232546
1908	0.00944455	0.0190177	0.600498	0.307844	0.0631961
1909	0.0212359	0.0196689	0.537901	0.36687	0.0543239
1910	0.0942953	0.0937722	0.281983	0.489567	0.0403825
1911	0.022273	0.442965	0.26315	0.15085	0.120762
1912	0.01773	0.0217871	0.0350865	0.299966	0.625431
1913	0.850576	0.0100581	0.00884499	0.0201367	0.110384
1914	0.043814	0.287768	0.268344	0.29314	0.106934
1915	0.119211	0.347301	0.0214663	0.156448	0.355574
1916	0.0460137	0.284171	0.0169058	0.313086	0.339824
1917	0.0848631	0.165811	0.250748	0.44262	0.0559582
1918	0.0165903	0.127316	0.0195103	0.551274	0.285309
1919	0.0456459	0.307407	0.278735	0.109609	0.258604
1920	0.0611567	0.386992	0.0150714	0.278916	0.257864
1921	0.009649	0.0122601	0.451526	0.0199869	0.506578
1922	0.0192698	0.0292652	0.0636197	0.238739	0.649106
1923	0.06722	0.687843	0.0795317	0.150026	0.0153789
1924	0.359508	0.379553	0.0280833	0.218111	0.0147436
1925	0.102219	0.0322421	0.0370531	0.124687	0.703799
1926	0.116952	0.0483291	0.251458	0.0657007	0.517561
1927	0.0150772	0.0354675	0.0134765	0.902843	0.0331356
1928	0.579161	0.140029	0.052683	0.218897	0.00923001
1929	0.067144	0.020254	0.483963	0.0247173	0.403922
1930	0.0597466	0.215761	0.0465647	0.425179	0.252748
1931	0.0193387	0.0230385	0.171293	0.163961	0.622368
1932	0.0163273	0.0202153	0.0715975	0.0619033	0.829957
1933	0.0105687	0.0142341	0.0247347	0.192067	0.758395
1934	0.0713352	0.407629	0.0648194	0.181148	0.275068
1935	0.0851206	0.0799034	0.217951	0.280183	0.336842
1936	0.113676	0.0775663	0.162133	0.0804405	0.566185
1937	0.0311582	0.0232166	0.201309	0.467343	0.276974
1938	0.0912972	0.147533	0.0237087	0.261332	0.476129
1939	0.11024	0.286933	0.0210239	0.339391	0.242412
1940	0.0993888	0.668286	0.11241	0.0967473	0.0231677
1941	0.406032	0.044143	0.0301828	0.0777091	0.441933
1942	0.0139426	0.0367663	0.274172	0.118621	0.556498
1943	0.0541745	0.315047	0.0815088	0.502739	0.0465308
1944	0.0145674	0.0787886	0.363406	0.0999158	0.443322
1945	0.0463341	0.10974	0.0208584	0.033047	0.79002
1946	0.0145616	0.538996	0.0653574	0.0809458	0.300139
1947	0.126187	0.217708	0.327979	0.169054	0.159072
1948	0.0248533	0.144952	0.216957	0.586755	0.0264823
1949	0.190155	0.0227862	0.283756	0.0376339	0.465668
1950	0.0562165	0.0709539	0.133375	0.71191	0.0275444
1951	0.242723	0.201264	0.0355766	0.205102	0.315335
1952	0.00677724	0.0102179	0.549575	0.393258	0.0401724
1953	0.829936	0.0249925	0.109087	0.0186084	0.017376
1954	0.145986	0.752326	0.0401691	0.0451466	0.016373
1955	0.252545	0.024932	0.0587034	0.0733103	0.590509
1956	0.151746	0.154446	0.0363847	0.449224	0.208199
1957	0.0778612	0.0420103	0.0336138	0.616168	0.230347
1958	0.0681142	0.717523	0.050442	0.00873359	0.155187
1959	0.0502108	0.427171	0.0496236	0.176639	0.296355
1960	0.0273853	0.519842	0.116242	0.186869	0.149662
1961	0.0104555	0.627855	0.201739	0.00952751	0.150422
1962	0.12827	0.0235391	0.0267292	0.0484237	0.773038
1963	0.0254969	0.0464691	0.493673	0.345765	0.088596
1964	0.0438732	0.144369	0.0456624	0.143731	0.622364
1965	0.0529348	0.191243	0.165861	0.391827	0.198134
1966	0.162433	0.0310069	0.175886	0.178857	0.451817
1967	0.0442149	0.188011	0.0149502	0.723848	0.0289759
1968	0.0806186	0.0922856	0.033133	0.157927	0.636035
1969	0.0205198	0.0674152	0.0150573	0.857568	0.0394394
1970	0.00900047	0.00700528	0.587907	0.014232	0.381855
1971	0.0750221	0.223266	0.0143439	0.635442	0.0519264
1972	0.0314095	0.188283	0.0288577	0.145744	0.605705
1973	0.638272	0.188894	0.0644922	0.0978389	0.0105028
1974	0.165056	0.0817009	0.279655	0.424968	0.0486203
1975	0.0130821	0.422452	0.200719	0.184959	0.178787
1976	0.0805063	0.0325104	0.054644	0.565237	0.267103
1977	0.0473737	0.411584	0.0220603	0.0755486	0.443434
1978	0.0158499	0.171769	0.0183809	0.632253	0.161748
1979	0.0237903	0.0459701	0.0220998	0.551428	0.356712
1980	0.0186438	0.0271264	0.035714	0.787662	0.130854
1981	0.0128319	0.0553611	0.0591581	0.560828	0.311821
1982	0.0283407	0.0459118	0.0377365	0.574448	0.313563
1983	0.545133	0.373141	0.0334052	0.0213983	0.0269228
1984	0.0704972	0.372112	0.0136982	0.495585	0.0481076
1985	0.135643	0.210674	0.0483785	0.101622	0.503681
1986	0.0231551	0.254983	0.214929	0.479118	0.0278145
1987	0.0173238	0.031459	0.0255594	0.68581	0.239848
1988	0.676473	0.170323	0.075201	0.0359592	0.0420443
1989	0.0469768	0.47002	0.00767438	0.460601	0.014727
1990	0.0873556	0.0975394	0.0545189	0.644686	0.1159
1991	0.0150039	0.103	0.0585835	0.558775	0.264637
1992	0.0191803	0.275803	0.158001	0.404279	0.142737
1993	0.0788455	0.0880584	0.0151556	0.791512	0.0264284
1994	0.134487	0.173051	0.0430415	0.311619	0.337802
1995	0.0102993	0.698069	0.0236657	0.22665	0.0413159
1996	0.127154	0.121476	0.0680885	0.128208	0.555073
1997	0.020613	0.0168572	0.549029	0.382785	0.0307152
1998	0.717871	0.0132671	0.223445	0.0190819	0.026335
1999	0.693453	0.0124227	0.242645	0.0202993	0.0311803
[truncated: 3,699 more rows]

## Sheet: 6 Topics
Doc ID	Topic1	Topic2	Topic3	Topic4	Topic5	Topic6
1	0.0576963	0.0335377	0.0766966	0.303563	0.488185	0.0403208
2	0.137288	0.0396884	0.0799764	0.157743	0.557153	0.028152
3	0.313508	0.0212816	0.195716	0.123736	0.317708	0.0280504
4	0.132052	0.0354392	0.0251094	0.568932	0.0911957	0.147271
5	0.0820951	0.155252	0.041098	0.147755	0.448124	0.125676
6	0.0238617	0.0249936	0.352291	0.50457	0.0411319	0.0531526
7	0.0521031	0.123032	0.0338109	0.579414	0.178472	0.0331677
8	0.172955	0.265151	0.154017	0.0286323	0.16059	0.218654
9	0.0133065	0.0272331	0.0126362	0.149448	0.0735205	0.723856
10	0.0191127	0.0153063	0.651319	0.0659888	0.229903	0.0183703
11	0.0300755	0.0199673	0.263447	0.405307	0.157444	0.123759
12	0.105007	0.121466	0.0467762	0.150306	0.546677	0.029767
13	0.0220473	0.392513	0.301305	0.132654	0.122641	0.0288401
14	0.180111	0.434101	0.0349626	0.140768	0.128779	0.0812787
15	0.145625	0.178957	0.357804	0.0765644	0.158609	0.0824405
16	0.0634957	0.0599919	0.160468	0.0558656	0.61229	0.0478888
17	0.15506	0.0258323	0.161919	0.142669	0.48548	0.0290387
18	0.204676	0.0378124	0.0572753	0.181192	0.49584	0.0232045
19	0.00846956	0.00728011	0.512932	0.0456135	0.37221	0.0534954
20	0.107628	0.0130699	0.0664549	0.0489018	0.732543	0.0314023
21	0.0372183	0.100785	0.293794	0.118611	0.390429	0.0591632
22	0.199846	0.0313582	0.215499	0.0961394	0.358088	0.0990696
23	0.0353842	0.137806	0.110095	0.320032	0.375043	0.0216407
24	0.170313	0.314303	0.00792775	0.208843	0.0147903	0.283823
25	0.0273954	0.301476	0.261271	0.275048	0.108552	0.0262574
26	0.0246627	0.0800074	0.0904347	0.349314	0.242491	0.21309
27	0.253656	0.101757	0.0415877	0.167878	0.319843	0.115278
28	0.0497549	0.0529809	0.0351403	0.0930092	0.733305	0.0358098
29	0.438574	0.381359	0.0623218	0.0363855	0.0567992	0.0245604
30	0.023951	0.0315797	0.0434895	0.719193	0.151103	0.0306839
31	0.0622907	0.469541	0.0149346	0.247866	0.0341984	0.171169
32	0.118328	0.0190405	0.480402	0.0213119	0.348939	0.011978
33	0.0147841	0.820891	0.084001	0.0202358	0.0218342	0.0382543
34	0.0204755	0.0890768	0.322571	0.379265	0.115642	0.0729696
35	0.187941	0.0236773	0.0843041	0.078541	0.562615	0.0629219
36	0.138565	0.0468721	0.0589077	0.624549	0.0295883	0.101518
37	0.391534	0.195292	0.111083	0.125644	0.105935	0.0705117
38	0.0322828	0.0243855	0.0350908	0.117885	0.692485	0.0978711
39	0.0215232	0.382043	0.0660322	0.4456	0.0689061	0.0158959
40	0.042957	0.0128595	0.355405	0.0828455	0.485755	0.0201775
41	0.0458639	0.0746858	0.222507	0.0217937	0.585403	0.0497468
42	0.12549	0.309674	0.0383883	0.489447	0.0238528	0.0131479
43	0.0238057	0.0257298	0.0361996	0.242065	0.639697	0.0325026
44	0.0200204	0.0151265	0.2284	0.612233	0.105931	0.0182883
45	0.0716588	0.0521428	0.064593	0.285283	0.467038	0.0592848
46	0.0150918	0.016125	0.0261676	0.697597	0.233212	0.0118065
47	0.0467061	0.257689	0.0171058	0.565495	0.0929985	0.020005
48	0.0393546	0.399686	0.0130847	0.163402	0.017048	0.367424
49	0.0316639	0.0845988	0.0294609	0.0575488	0.765175	0.031553
50	0.0147601	0.0155162	0.0435374	0.203681	0.595229	0.127276
51	0.0139331	0.0194654	0.0533978	0.79409	0.0999107	0.0192026
52	0.463854	0.232919	0.0126408	0.236049	0.0458152	0.00872218
53	0.0116334	0.0294349	0.0145127	0.910356	0.0194531	0.0146098
54	0.00737574	0.00546019	0.502336	0.0205376	0.444049	0.0202421
55	0.0905231	0.0430851	0.0306371	0.216983	0.530807	0.0879644
56	0.0469417	0.346298	0.00856428	0.225534	0.0132611	0.359401
57	0.192301	0.0777044	0.042177	0.49939	0.139553	0.0488741
58	0.402245	0.124991	0.0767484	0.0617439	0.0179713	0.3163
59	0.0531601	0.047199	0.0779377	0.154046	0.619061	0.0485963
60	0.131597	0.0416392	0.47607	0.0395425	0.269854	0.0412971
61	0.0519603	0.0278318	0.0445673	0.780075	0.0727603	0.0228053
62	0.0233604	0.0186117	0.048445	0.155135	0.712195	0.0422529
63	0.0320749	0.0469105	0.0282817	0.286471	0.446382	0.15988
64	0.038217	0.415376	0.0177007	0.395648	0.110868	0.0221896
65	0.384346	0.122138	0.0247556	0.220813	0.169988	0.0779598
66	0.143244	0.232888	0.0184883	0.563343	0.0268607	0.0151771
67	0.411811	0.0791167	0.172471	0.274556	0.02048	0.0415647
68	0.00933966	0.0108166	0.569537	0.0552448	0.344618	0.0104438
69	0.0708457	0.443178	0.0369415	0.152435	0.216863	0.0797371
70	0.172978	0.152213	0.0747893	0.228832	0.348106	0.0230822
71	0.575127	0.0831543	0.0178877	0.0401576	0.211148	0.0725252
72	0.0354488	0.198854	0.0246348	0.0980539	0.56065	0.0823583
73	0.0234117	0.366682	0.0128716	0.516432	0.0398113	0.0407912
74	0.0244698	0.675278	0.0207517	0.206981	0.0558666	0.0166531
75	0.180735	0.100897	0.0300457	0.36583	0.236398	0.0860937
76	0.0743025	0.0351633	0.315913	0.348787	0.164221	0.061614
77	0.0107592	0.0167928	0.0368399	0.871426	0.0504093	0.0137725
78	0.0586014	0.0160363	0.0937834	0.0208225	0.0150277	0.795729
79	0.0638709	0.163867	0.00885964	0.321933	0.0109896	0.43048
80	0.0286072	0.219574	0.0146702	0.205651	0.0699585	0.461539
81	0.0122974	0.0141916	0.151717	0.0586911	0.0262682	0.736835
82	0.0724202	0.0404593	0.302538	0.32045	0.247857	0.0162753
83	0.125389	0.0200312	0.0233752	0.0962257	0.195602	0.539377
84	0.219805	0.25537	0.144423	0.238705	0.0166444	0.125053
85	0.0223943	0.0144182	0.607526	0.0394792	0.253205	0.0629772
86	0.405714	0.26947	0.00350629	0.100931	0.00484339	0.215536
87	0.0197683	0.0166384	0.0466226	0.135294	0.756434	0.0252426
88	0.029307	0.17343	0.206962	0.412222	0.141798	0.0362821
89	0.367357	0.0451781	0.143372	0.0744243	0.256662	0.113005
90	0.26478	0.37213	0.105705	0.166469	0.0340721	0.0568439
91	0.0193346	0.177817	0.0232042	0.680551	0.0754399	0.023653
92	0.00937176	0.0107841	0.0331888	0.292535	0.644446	0.00967458
93	0.0210423	0.0752838	0.0593944	0.204142	0.0102306	0.629907
94	0.0566888	0.350299	0.171417	0.256172	0.107137	0.0582848
95	0.0305693	0.0214376	0.0661007	0.0709143	0.739675	0.0713032
96	0.313343	0.108415	0.198742	0.26908	0.0936992	0.0167211
97	0.404813	0.0167239	0.114053	0.0592656	0.0184088	0.386736
98	0.169227	0.458811	0.134435	0.095387	0.0877025	0.0544372
99	0.110321	0.277162	0.215244	0.234167	0.124321	0.0387845
100	0.128025	0.0294989	0.496397	0.138677	0.189976	0.0174252
101	0.0943328	0.0498738	0.195111	0.0392649	0.603153	0.0182646
102	0.0677654	0.363114	0.123496	0.0150205	0.0424367	0.388167
103	0.363772	0.0700633	0.0116445	0.314977	0.195171	0.044371
104	0.0290509	0.190316	0.0293862	0.539295	0.18071	0.0312421
105	0.023876	0.0203159	0.0186714	0.10408	0.205673	0.627384
106	0.198539	0.080818	0.0404171	0.480946	0.149116	0.0501636
107	0.342716	0.0749253	0.0164877	0.0107806	0.0849811	0.470109
108	0.0254239	0.029266	0.0352625	0.146985	0.736422	0.0266401
109	0.054421	0.0584288	0.0642254	0.396002	0.371947	0.0549761
110	0.145615	0.041768	0.0880463	0.56872	0.124104	0.0317466
111	0.0181944	0.0479416	0.58089	0.209369	0.118605	0.0250005
112	0.0215897	0.123031	0.0131861	0.0566026	0.0325139	0.753076
113	0.185125	0.328607	0.141148	0.0982724	0.22493	0.0219176
114	0.0850642	0.372159	0.0230372	0.393553	0.0720097	0.0541774
115	0.0128909	0.768694	0.129278	0.0553256	0.0167097	0.0171024
116	0.124405	0.356616	0.0487688	0.0300051	0.0087994	0.431405
117	0.0355311	0.137281	0.065065	0.102073	0.526264	0.133785
118	0.037944	0.0858695	0.14238	0.184512	0.530466	0.0188293
119	0.0270842	0.0282116	0.080669	0.251928	0.580824	0.0312832
120	0.0129277	0.171844	0.369897	0.354747	0.0753521	0.0152325
121	0.666319	0.253047	0.0315441	0.00918509	0.00843516	0.0314699
122	0.0464984	0.289005	0.125603	0.257648	0.206106	0.0751391
123	0.0358952	0.0457432	0.603726	0.138446	0.146538	0.0296511
124	0.334373	0.249128	0.0164415	0.358175	0.0282697	0.0136137
125	0.0141	0.0146001	0.538212	0.277286	0.119417	0.0363847
126	0.102476	0.115458	0.13495	0.544705	0.0762735	0.0261376
127	0.0270551	0.0385982	0.123518	0.414154	0.375055	0.0216195
128	0.049029	0.0172605	0.445691	0.064522	0.402961	0.0205366
129	0.203428	0.144498	0.172098	0.0565818	0.106441	0.316953
130	0.0128751	0.176059	0.0813706	0.172391	0.00803434	0.54927
131	0.106268	0.0731556	0.0156932	0.0513763	0.0788987	0.674608
132	0.32567	0.0176119	0.108955	0.271351	0.163448	0.112964
133	0.0686399	0.470707	0.182425	0.0344729	0.0858899	0.157865
134	0.0890728	0.241078	0.231952	0.269311	0.0717862	0.0967999
135	0.0121244	0.02522	0.26872	0.623991	0.0612052	0.00873911
136	0.00502699	0.00345106	0.489149	0.0137024	0.482757	0.0059134
137	0.0297143	0.0312948	0.513326	0.114776	0.291814	0.0190749
138	0.209594	0.187478	0.151424	0.279642	0.153441	0.018421
139	0.121662	0.0550236	0.0364291	0.44197	0.281822	0.063093
140	0.0190746	0.0867719	0.0835704	0.145426	0.635946	0.029211
141	0.0550178	0.335862	0.0498166	0.454767	0.0651991	0.0393379
142	0.0383895	0.0870652	0.181422	0.0189558	0.0608328	0.613334
143	0.101686	0.0717291	0.245447	0.25746	0.27181	0.0518691
144	0.0319935	0.0225908	0.260493	0.099335	0.566719	0.0188688
145	0.0205184	0.0416783	0.0280826	0.357903	0.525169	0.0266478
146	0.0114277	0.0982934	0.0101876	0.280565	0.0222361	0.57729
147	0.0785235	0.247386	0.0110306	0.133938	0.0195227	0.5096
148	0.0228455	0.0347684	0.19195	0.182985	0.523236	0.0442145
149	0.0149835	0.0233476	0.034667	0.219072	0.444103	0.263827
150	0.063761	0.0393689	0.0407832	0.240721	0.586975	0.0283907
151	0.111979	0.0839881	0.0333715	0.338908	0.369995	0.0617593
152	0.0244599	0.0233763	0.0312323	0.159164	0.744098	0.0176697
153	0.112347	0.0228043	0.166942	0.201173	0.463029	0.0337057
154	0.288064	0.121425	0.2712	0.0786687	0.213095	0.0275479
155	0.0603176	0.107458	0.395358	0.149132	0.140155	0.147579
156	0.248986	0.100885	0.130139	0.287377	0.141882	0.0907305
157	0.0120381	0.0166688	0.0243839	0.477797	0.428903	0.0402094
158	0.0177855	0.047219	0.0220544	0.857891	0.0400955	0.0149544
159	0.151763	0.248224	0.253451	0.121316	0.047912	0.177333
160	0.161939	0.34519	0.0128428	0.399805	0.0462752	0.0339481
161	0.0237102	0.0189945	0.640762	0.0381624	0.208757	0.0696134
162	0.0639239	0.025829	0.428509	0.040589	0.397546	0.0436032
163	0.036883	0.0368139	0.0501383	0.413507	0.411743	0.0509141
164	0.124996	0.0678284	0.13583	0.0815292	0.112299	0.477517
165	0.0195885	0.0207011	0.660637	0.0494596	0.185703	0.0639113
166	0.0142957	0.0190528	0.0315203	0.882575	0.0394144	0.0131415
167	0.083762	0.0512575	0.12032	0.510097	0.140997	0.0935671
168	0.0648852	0.0517761	0.279428	0.119436	0.460023	0.0244511
169	0.0529016	0.235975	0.0813503	0.255266	0.0352748	0.339232
170	0.0311158	0.125382	0.298836	0.141164	0.321414	0.0820882
171	0.00739062	0.00737645	0.19489	0.0176888	0.0181046	0.75455
172	0.00945931	0.00773591	0.475483	0.0379101	0.412138	0.0572736
173	0.103384	0.0930998	0.254521	0.0822257	0.351709	0.11506
174	0.587089	0.116475	0.194189	0.0700831	0.0116	0.0205637
175	0.299006	0.194214	0.0400116	0.0428108	0.0161697	0.407788
176	0.0191124	0.146414	0.436071	0.0714906	0.232348	0.0945636
177	0.0465926	0.112889	0.329537	0.242036	0.222552	0.0463942
178	0.296102	0.115499	0.0237438	0.112448	0.343719	0.108488
179	0.0169128	0.0145948	0.0259867	0.0621713	0.324775	0.555559
180	0.277882	0.219457	0.0471857	0.142272	0.0402541	0.27295
181	0.206099	0.284605	0.190962	0.216163	0.0248325	0.0773388
182	0.055546	0.116155	0.0149265	0.0394967	0.345112	0.428764
183	0.0163095	0.135071	0.0181705	0.356744	0.0158113	0.457893
184	0.0500398	0.118688	0.0378251	0.1491	0.587155	0.0571926
185	0.0380376	0.025376	0.0748316	0.0962758	0.669126	0.0963534
186	0.0142014	0.0726823	0.0923288	0.223554	0.00881225	0.588421
187	0.183794	0.33706	0.193116	0.166761	0.0418746	0.0773945
188	0.124046	0.264755	0.0337145	0.0913671	0.461734	0.0243833
189	0.0659031	0.0195711	0.405228	0.0550548	0.403567	0.0506763
190	0.679399	0.267704	0.00637283	0.0125969	0.00593522	0.0279922
191	0.340557	0.0569805	0.0646091	0.417653	0.0593581	0.0608425
192	0.0116851	0.0122183	0.209116	0.0502936	0.0355531	0.681134
193	0.0240001	0.257436	0.0284413	0.3814	0.293405	0.0153174
194	0.0125462	0.010628	0.069458	0.02075	0.0254315	0.861186
195	0.255412	0.0766147	0.108958	0.247593	0.235915	0.0755069
196	0.363115	0.079275	0.141239	0.168661	0.204657	0.0430527
197	0.0169031	0.163958	0.453253	0.322998	0.0275002	0.0153876
198	0.024373	0.020135	0.345777	0.428129	0.153066	0.0285197
199	0.0171039	0.61586	0.145497	0.135556	0.0178418	0.0681415
200	0.0588583	0.37238	0.0163066	0.375279	0.121801	0.0553746
201	0.0167853	0.0174567	0.0271805	0.144037	0.779643	0.0148967
202	0.185338	0.122937	0.317993	0.301802	0.0603163	0.0116142
203	0.0139938	0.0102637	0.03188	0.05997	0.862985	0.0209079
204	0.017599	0.158782	0.00854058	0.271155	0.0116958	0.532228
205	0.243288	0.112592	0.249838	0.242117	0.0939956	0.0581699
206	0.0177033	0.0124691	0.233564	0.0355878	0.6565	0.0441757
207	0.0592523	0.0444853	0.0278162	0.16271	0.639856	0.0658811
208	0.209256	0.0230789	0.232391	0.412343	0.0469282	0.0760028
209	0.0102614	0.00837967	0.595586	0.0265175	0.342489	0.0167662
210	0.0398644	0.311178	0.245099	0.305374	0.0198539	0.07863
211	0.158001	0.164114	0.233713	0.316308	0.102832	0.0250316
212	0.00867507	0.012571	0.153656	0.327125	0.448091	0.0498827
213	0.0538805	0.0435878	0.311173	0.316799	0.25644	0.0181192
214	0.0220153	0.0270123	0.0498394	0.532287	0.272682	0.0961645
215	0.0170017	0.0794057	0.211953	0.469412	0.046959	0.175269
216	0.146773	0.0259887	0.265583	0.181143	0.241738	0.138775
217	0.450133	0.137822	0.0887281	0.168709	0.0183011	0.136308
218	0.0297692	0.0267064	0.029075	0.801118	0.077138	0.0361937
219	0.0582261	0.293231	0.237965	0.110682	0.2497	0.0501958
220	0.0494094	0.340323	0.120485	0.365899	0.0915418	0.032342
221	0.129716	0.149678	0.146785	0.419741	0.11145	0.0426301
222	0.122334	0.0239876	0.00970557	0.0567878	0.0291328	0.758052
223	0.0225323	0.250679	0.327245	0.322401	0.0469856	0.0301575
224	0.0379468	0.0472317	0.0630213	0.739357	0.0651571	0.0472862
225	0.0110746	0.0219865	0.502133	0.388797	0.0515739	0.0244346
226	0.114758	0.0313094	0.463278	0.164031	0.190982	0.0356415
227	0.193519	0.0646384	0.0922299	0.0847473	0.507136	0.057729
228	0.00861729	0.0084914	0.222186	0.0946397	0.64264	0.0234253
229	0.30113	0.127539	0.0908416	0.188022	0.265313	0.0271539
230	0.0842	0.294932	0.106605	0.0635806	0.0153081	0.435375
231	0.0982508	0.506078	0.0477487	0.146336	0.171819	0.0297677
232	0.0676123	0.442068	0.111689	0.160024	0.169842	0.0487648
233	0.0622041	0.612754	0.0596792	0.20025	0.0260103	0.0391026
234	0.028682	0.0210799	0.287472	0.213586	0.41664	0.0325394
235	0.0327111	0.119567	0.326297	0.0471817	0.363756	0.110487
236	0.298628	0.191676	0.0915464	0.0206878	0.0277492	0.369713
237	0.0585764	0.0270742	0.0776007	0.156914	0.659922	0.0199125
238	0.123566	0.108278	0.0380304	0.404927	0.290167	0.0350311
239	0.0785095	0.183447	0.373495	0.0359828	0.30604	0.0225258
240	0.0372679	0.209092	0.0274793	0.103476	0.552777	0.0699072
241	0.0333783	0.170993	0.198676	0.30358	0.134573	0.1588
242	0.0436688	0.181362	0.305291	0.321361	0.136092	0.0122239
243	0.176064	0.107549	0.0494322	0.0361792	0.0233534	0.607422
244	0.155356	0.444398	0.03912	0.159092	0.178365	0.0236687
245	0.0131036	0.0128624	0.0220132	0.0457105	0.346068	0.560242
246	0.0414475	0.265928	0.0409824	0.464368	0.153804	0.033471
247	0.287705	0.0514924	0.0551638	0.0742077	0.342274	0.189158
248	0.041473	0.083835	0.0393089	0.178241	0.605248	0.0518939
249	0.0502273	0.0169747	0.158944	0.0424271	0.0179083	0.713519
250	0.0296515	0.0739277	0.380813	0.0355512	0.27546	0.204597
251	0.0276554	0.251993	0.0156755	0.336791	0.232715	0.13517
252	0.0231875	0.0740457	0.127934	0.158297	0.520457	0.0960786
253	0.0325862	0.0257589	0.0535419	0.15685	0.698124	0.033139
254	0.235211	0.0744714	0.275585	0.264245	0.04871	0.101778
255	0.0376146	0.371371	0.473023	0.067666	0.0325829	0.0177423
256	0.0503144	0.157818	0.0172423	0.105474	0.18411	0.485041
257	0.0242605	0.0168335	0.388377	0.0581343	0.433917	0.0784781
258	0.0127397	0.423057	0.0458707	0.0975808	0.0131023	0.407649
259	0.177137	0.151735	0.050409	0.0589359	0.502196	0.0595875
260	0.0805882	0.108881	0.0677894	0.542993	0.182703	0.0170448
261	0.0298439	0.0554372	0.320628	0.128771	0.407915	0.0574046
262	0.0208172	0.0295936	0.0649103	0.251082	0.490911	0.142686
263	0.035833	0.0523931	0.144265	0.321204	0.400337	0.0459686
264	0.136895	0.0463773	0.0585001	0.306607	0.344855	0.106765
265	0.11522	0.405962	0.255997	0.171972	0.0254351	0.0254139
266	0.0466732	0.0590297	0.0199034	0.809272	0.0445176	0.0206036
267	0.0394837	0.0948534	0.390342	0.316	0.0674338	0.0918873
268	0.071033	0.0375324	0.0468338	0.735031	0.0848421	0.024728
269	0.02139	0.173564	0.022858	0.0347628	0.71478	0.0326455
270	0.0230247	0.0192121	0.314326	0.0392463	0.111032	0.493159
271	0.0878775	0.25898	0.123378	0.226219	0.260163	0.0433827
272	0.0878651	0.352628	0.290055	0.175357	0.0495102	0.0445851
273	0.0207299	0.0137255	0.0702382	0.267154	0.607531	0.0206216
274	0.0370115	0.380395	0.0963264	0.271567	0.185033	0.0296678
275	0.120595	0.0457516	0.112856	0.379479	0.304186	0.0371331
276	0.0742452	0.0222952	0.0253169	0.14517	0.714314	0.0186586
277	0.42911	0.0396931	0.0468365	0.364809	0.0593733	0.0601777
278	0.0196264	0.0307289	0.027202	0.802638	0.071585	0.0482196
279	0.0457659	0.026279	0.0394792	0.22206	0.62765	0.0387667
280	0.0614302	0.270381	0.0106395	0.254077	0.0121388	0.391334
281	0.0190679	0.0145139	0.0375957	0.076537	0.832283	0.0200021
282	0.125624	0.134673	0.225044	0.0672383	0.420503	0.0269173
283	0.0583812	0.10268	0.042827	0.638538	0.106301	0.0512718
284	0.0197959	0.0163521	0.0340773	0.137426	0.462935	0.329414
285	0.0226436	0.122855	0.047613	0.0958373	0.640078	0.0709725
286	0.100279	0.52948	0.0347884	0.24885	0.0650882	0.0215139
287	0.155732	0.0336847	0.0509035	0.128858	0.595268	0.0355534
288	0.0270365	0.0590563	0.0272364	0.145501	0.72553	0.01564
289	0.0240578	0.256148	0.393632	0.294879	0.0197392	0.0115437
290	0.00907587	0.0219873	0.395403	0.0343756	0.523591	0.0155672
291	0.0992419	0.266427	0.166476	0.0902869	0.274438	0.103131
292	0.0266931	0.0380341	0.307179	0.0986163	0.512522	0.0169556
293	0.0312539	0.0250129	0.218723	0.0307338	0.394112	0.300165
294	0.057626	0.0295588	0.366493	0.441845	0.0440853	0.0603923
295	0.556758	0.0367079	0.0712698	0.243717	0.0725161	0.0190319
296	0.2154	0.0838675	0.0613289	0.359317	0.236406	0.0436811
297	0.0211978	0.0144677	0.156146	0.0632587	0.692177	0.052753
298	0.150939	0.134308	0.336718	0.0382459	0.317104	0.0226851
299	0.0589078	0.022719	0.0139325	0.0805889	0.0674085	0.756443
300	0.0112086	0.0201944	0.0215342	0.906152	0.0292369	0.011674
301	0.0293218	0.329456	0.025221	0.491645	0.0824558	0.0419008
302	0.0182313	0.0429136	0.39616	0.380746	0.0646714	0.0972781
303	0.0116397	0.0107088	0.030352	0.0376953	0.844847	0.0647569
304	0.475755	0.0653736	0.197285	0.062718	0.0853648	0.113504
305	0.032941	0.171438	0.132147	0.092918	0.401248	0.169308
306	0.103052	0.381289	0.0112449	0.123425	0.336055	0.0449337
307	0.0301135	0.0408444	0.092732	0.274619	0.525392	0.0362985
308	0.00708229	0.00721122	0.0569422	0.103824	0.813336	0.0116041
309	0.0630245	0.367147	0.230777	0.0734383	0.18544	0.0801737
310	0.0360894	0.0272708	0.0725849	0.108491	0.660128	0.0954356
311	0.0137864	0.0914887	0.0285116	0.08266	0.705892	0.0776612
312	0.00893385	0.0329959	0.0150734	0.899046	0.0350053	0.00894571
313	0.0297079	0.0708272	0.482803	0.0720899	0.178432	0.16614
314	0.0159033	0.0115724	0.019278	0.0920266	0.30025	0.560969
315	0.0663361	0.0740526	0.0430958	0.357317	0.376765	0.0824334
316	0.0157437	0.016544	0.421811	0.0496972	0.481175	0.0150299
317	0.0977492	0.184862	0.0507598	0.116618	0.480911	0.0691008
318	0.0318838	0.0672103	0.381538	0.415879	0.0916753	0.0118142
319	0.0789347	0.0414017	0.0317731	0.101264	0.726866	0.0197604
320	0.449044	0.115817	0.156231	0.0896979	0.139306	0.049904
321	0.123376	0.101447	0.301805	0.113808	0.330016	0.0295466
322	0.281993	0.279956	0.0343658	0.236962	0.102125	0.0645983
323	0.11639	0.521645	0.0726686	0.0358683	0.205867	0.0475615
324	0.0505297	0.233866	0.132086	0.089686	0.454922	0.0389112
325	0.0238392	0.0771386	0.139257	0.115461	0.0155115	0.628793
326	0.0285588	0.0466516	0.118638	0.0213733	0.101548	0.683231
327	0.208059	0.0449757	0.372262	0.176877	0.148322	0.0495035
328	0.132863	0.0742582	0.199996	0.110712	0.373079	0.109093
329	0.0954462	0.073852	0.352583	0.271817	0.186428	0.0198738
330	0.05569	0.158437	0.322217	0.385807	0.0609937	0.0168548
331	0.168017	0.0569209	0.0455167	0.356579	0.319872	0.0530941
332	0.0134268	0.0402368	0.127545	0.562381	0.225092	0.0313183
333	0.0288108	0.0146775	0.153988	0.114178	0.642494	0.0458514
334	0.0624357	0.0144179	0.206542	0.0483207	0.0298162	0.638467
335	0.021087	0.0696276	0.0338738	0.604483	0.229983	0.0409458
336	0.0101917	0.00889893	0.0208436	0.0578383	0.89341	0.00881722
337	0.0630998	0.0938593	0.0488348	0.663018	0.112441	0.0187471
338	0.0383681	0.0248476	0.268426	0.106798	0.494555	0.0670055
339	0.0109661	0.0138108	0.0132141	0.315361	0.0309309	0.615717
340	0.0183834	0.24108	0.173871	0.0406848	0.486623	0.0393572
341	0.64524	0.108417	0.10843	0.0560742	0.0620068	0.0198323
342	0.0697513	0.111666	0.0357186	0.520425	0.187132	0.0753074
343	0.0171245	0.151043	0.414355	0.320653	0.0777779	0.0190462
344	0.0139794	0.0215282	0.0377806	0.819094	0.0883475	0.01927
345	0.0122938	0.192803	0.0295183	0.572419	0.106612	0.0863544
346	0.0739444	0.0415673	0.0500709	0.237296	0.434351	0.16277
347	0.0484297	0.0601765	0.0418607	0.483207	0.32875	0.0375755
348	0.346344	0.151294	0.0146164	0.0709791	0.154211	0.262555
349	0.0451799	0.0342443	0.106574	0.40056	0.262102	0.15134
350	0.0304478	0.264943	0.322921	0.197329	0.102707	0.081652
351	0.0456509	0.172722	0.144179	0.0895075	0.509003	0.0389389
352	0.302125	0.327164	0.14009	0.0605624	0.15887	0.0111889
353	0.0122682	0.025964	0.434118	0.423665	0.0396217	0.0643627
354	0.10545	0.0345548	0.339443	0.120982	0.361778	0.0377919
355	0.116671	0.0252171	0.329205	0.175141	0.255008	0.0987577
356	0.125385	0.0805558	0.0176391	0.205977	0.413739	0.156704
357	0.0188202	0.261926	0.395016	0.261317	0.0277986	0.0351224
358	0.170836	0.0548476	0.0852202	0.247265	0.408321	0.0335106
359	0.0272055	0.544883	0.0841772	0.239652	0.0144246	0.0896585
360	0.0281398	0.0943547	0.134273	0.378415	0.328871	0.035947
361	0.0167626	0.0419475	0.13608	0.428603	0.0157382	0.360868
362	0.0502546	0.452741	0.107563	0.0912808	0.153881	0.14428
363	0.00985806	0.0108804	0.396451	0.495319	0.0791253	0.00836605
364	0.0101839	0.0132134	0.403215	0.488822	0.0723669	0.0121991
365	0.0122351	0.0165109	0.0420523	0.138797	0.772967	0.0174385
366	0.0173885	0.0178073	0.0471575	0.253282	0.603976	0.0603879
367	0.118745	0.270082	0.0355014	0.328885	0.199195	0.0475915
368	0.026984	0.0463693	0.350428	0.461698	0.0735965	0.040924
369	0.033053	0.302189	0.0700373	0.344126	0.224976	0.0256185
370	0.0386487	0.118104	0.258154	0.379077	0.193673	0.0123431
371	0.237679	0.0974346	0.0380007	0.145039	0.443699	0.0381478
372	0.699951	0.0146641	0.0354125	0.113746	0.104479	0.0317475
373	0.0162641	0.0380843	0.15773	0.0508968	0.710298	0.0267271
374	0.0717218	0.249282	0.336396	0.106042	0.200023	0.0365348
375	0.217677	0.124124	0.0689217	0.143522	0.422944	0.022811
376	0.0762365	0.257861	0.304278	0.287939	0.0488788	0.0248061
377	0.11578	0.0390857	0.0600505	0.451759	0.311398	0.0219261
378	0.0220982	0.0284302	0.133525	0.612073	0.169406	0.0344683
379	0.164108	0.0523823	0.022508	0.333298	0.200379	0.227325
380	0.00591895	0.00707988	0.0045419	0.0211368	0.0140232	0.947299
381	0.0589288	0.0469566	0.375169	0.320578	0.181088	0.0172799
382	0.0950369	0.0772561	0.351778	0.301606	0.11736	0.0569633
383	0.0189518	0.195183	0.362029	0.310823	0.0955234	0.0174906
384	0.0143435	0.0129633	0.536521	0.0387425	0.329424	0.0680065
385	0.0195285	0.027262	0.282587	0.0387603	0.600502	0.0313594
386	0.140024	0.132762	0.259847	0.0866558	0.303212	0.0774993
387	0.0757914	0.0221095	0.285029	0.223372	0.291288	0.10241
388	0.222785	0.301765	0.105367	0.292002	0.0311822	0.0468986
389	0.0663575	0.00949789	0.391572	0.0713736	0.448636	0.0125629
390	0.18544	0.0497069	0.0707143	0.278244	0.387137	0.0287569
391	0.1886	0.0384875	0.138682	0.475948	0.0313442	0.126938
392	0.00963907	0.00809952	0.573199	0.0349238	0.353197	0.0209416
393	0.0203012	0.403747	0.243188	0.246656	0.0210842	0.0650234
394	0.0185163	0.0261951	0.0480942	0.34564	0.531524	0.0300308
395	0.197137	0.359308	0.0148107	0.331636	0.0616871	0.0354213
396	0.0307349	0.0293594	0.0857314	0.570028	0.0892119	0.194935
397	0.0324885	0.0322374	0.053394	0.448376	0.36869	0.0648139
398	0.0194865	0.0209552	0.255322	0.317237	0.301844	0.0851555
399	0.0807761	0.14455	0.0179407	0.687719	0.0308687	0.0381455
400	0.314978	0.0855806	0.0394721	0.459708	0.0620227	0.0382388
401	0.0326699	0.0457878	0.0403588	0.433592	0.388101	0.0594907
402	0.0704001	0.0925884	0.251019	0.326746	0.0972238	0.162022
403	0.124198	0.286815	0.259567	0.220266	0.0325898	0.0765645
404	0.508757	0.148837	0.117203	0.0846893	0.0679135	0.0725997
405	0.144589	0.0388118	0.2291	0.312342	0.23359	0.0415673
406	0.0145751	0.112028	0.46424	0.35172	0.034012	0.0234248
407	0.106839	0.0287607	0.0200901	0.752345	0.0454195	0.0465462
408	0.319986	0.232065	0.0565732	0.154654	0.0979108	0.138811
409	0.0132576	0.0144394	0.0323589	0.771034	0.156658	0.0122521
410	0.060054	0.0388859	0.400508	0.402163	0.0873511	0.0110375
411	0.0327321	0.386285	0.0158752	0.0610004	0.458884	0.0452231
412	0.0177769	0.0126632	0.365154	0.0576936	0.504972	0.04174
413	0.00828118	0.00672424	0.465336	0.0254087	0.48267	0.0115804
414	0.0266637	0.365201	0.285158	0.133694	0.16058	0.0287034
415	0.090988	0.0299481	0.36569	0.023725	0.473839	0.0158094
416	0.192496	0.0609339	0.0308152	0.15038	0.46052	0.104855
417	0.0796416	0.0502173	0.061085	0.582607	0.118459	0.10799
418	0.117759	0.0404375	0.0141288	0.0836646	0.0701598	0.67385
419	0.334599	0.0389843	0.0986091	0.100495	0.0386284	0.388685
420	0.0134006	0.011103	0.124379	0.0297743	0.764361	0.0569822
421	0.0146597	0.0157091	0.0262913	0.147977	0.657192	0.13817
422	0.357746	0.220831	0.159222	0.116249	0.113296	0.0326554
423	0.0254616	0.234274	0.0305243	0.160548	0.516307	0.0328854
424	0.0243032	0.0188539	0.100606	0.139402	0.695298	0.0215372
425	0.323696	0.0725072	0.166656	0.0481937	0.347292	0.0416558
426	0.0550907	0.0607315	0.215161	0.0578229	0.595965	0.0152284
427	0.0277922	0.0246539	0.0403552	0.158976	0.701323	0.0468991
428	0.0470204	0.357216	0.188916	0.0308112	0.329054	0.0469835
429	0.0247683	0.0274693	0.0638487	0.639657	0.181615	0.0626422
430	0.51035	0.0658828	0.0651974	0.111798	0.186602	0.0601694
431	0.230215	0.0357964	0.017754	0.585403	0.0311935	0.0996375
432	0.0500485	0.489464	0.225891	0.173172	0.0168031	0.0446216
433	0.0199097	0.0257607	0.204993	0.0538262	0.598736	0.0967742
434	0.017592	0.453398	0.0293513	0.297995	0.0758989	0.125765
435	0.0414064	0.5845	0.178397	0.100463	0.0277925	0.0674406
436	0.0112088	0.0193481	0.0962287	0.0398659	0.0157277	0.817621
437	0.385571	0.157919	0.0872487	0.1159	0.0172999	0.236062
438	0.136623	0.03578	0.0310689	0.176913	0.538212	0.0814023
439	0.150896	0.102745	0.197812	0.372165	0.0808198	0.0955615
440	0.0457013	0.0228558	0.207848	0.676678	0.0238902	0.0230265
441	0.0174411	0.0221028	0.525591	0.380939	0.0353245	0.0186014
442	0.0828602	0.103222	0.324229	0.0615243	0.399431	0.0287331
443	0.0400817	0.422993	0.0110914	0.48353	0.0226437	0.0196604
444	0.202918	0.0231007	0.0984436	0.282465	0.369119	0.023954
445	0.134983	0.0399	0.0364957	0.154423	0.608925	0.0252739
446	0.0598878	0.13902	0.00791703	0.0584477	0.0180706	0.716657
447	0.138455	0.145766	0.0354681	0.563306	0.0382209	0.0787845
448	0.0292437	0.133166	0.436087	0.349548	0.033461	0.0184942
449	0.143611	0.199292	0.0434652	0.477735	0.0930628	0.0428337
450	0.157709	0.0289564	0.0386971	0.482973	0.176108	0.115557
451	0.0583374	0.404904	0.048353	0.12608	0.286768	0.0755581
452	0.0783803	0.0257984	0.253399	0.464964	0.0946285	0.0828297
453	0.0216445	0.0177203	0.248159	0.0399409	0.0826304	0.589905
454	0.0318879	0.0330896	0.10936	0.0820714	0.711823	0.0317674
455	0.120459	0.0596097	0.123499	0.162268	0.507387	0.0267774
456	0.0119547	0.0109072	0.0193112	0.0327411	0.872435	0.0526511
457	0.0610838	0.330604	0.0419125	0.375432	0.122685	0.0682828
458	0.235567	0.18892	0.025185	0.0810364	0.42189	0.0474023
459	0.103547	0.0562026	0.311656	0.344713	0.152678	0.0312038
460	0.0892947	0.430895	0.219415	0.0808864	0.153756	0.0257526
461	0.0120903	0.0210996	0.0463482	0.531977	0.372874	0.0156113
462	0.031236	0.334958	0.412585	0.185486	0.0221522	0.0135836
463	0.0133964	0.0182471	0.0504306	0.72867	0.163243	0.0260127
464	0.373478	0.267311	0.0669969	0.176369	0.069648	0.0461975
465	0.0193505	0.0280896	0.0737386	0.726171	0.127236	0.0254135
466	0.0278108	0.0195858	0.10646	0.15017	0.664279	0.0316944
467	0.0172736	0.0159547	0.0555846	0.299818	0.58735	0.0240194
468	0.0130246	0.0106028	0.577577	0.0540405	0.330689	0.0140668
469	0.0299721	0.00916923	0.402005	0.0357634	0.503702	0.0193881
470	0.190594	0.385995	0.0176053	0.042196	0.00388699	0.359723
471	0.269882	0.342287	0.0577178	0.222956	0.0920348	0.0151212
472	0.283366	0.27872	0.146631	0.108653	0.158126	0.0245035
473	0.115272	0.144447	0.0244253	0.39663	0.279495	0.039731
474	0.0579943	0.38364	0.226322	0.250476	0.0483088	0.0332585
475	0.444957	0.0300687	0.211434	0.198455	0.100906	0.0141795
476	0.0262105	0.402105	0.0458554	0.342125	0.111758	0.0719449
477	0.0401597	0.0316006	0.0605232	0.124682	0.65943	0.0836045
478	0.021938	0.0181718	0.0336692	0.162922	0.741003	0.0222958
479	0.129295	0.0262633	0.229042	0.0327536	0.0313889	0.551257
480	0.46978	0.0188699	0.227232	0.0240312	0.113447	0.14664
481	0.0843477	0.0750736	0.04438	0.18401	0.231937	0.380253
482	0.0809012	0.0414103	0.0313805	0.399439	0.422955	0.0239133
483	0.0373561	0.0703894	0.139103	0.0651421	0.631417	0.0565919
484	0.00981571	0.00733765	0.185947	0.0146004	0.015703	0.766596
485	0.0445228	0.0873399	0.0693718	0.192493	0.591318	0.0149546
486	0.0269813	0.0255354	0.0274221	0.846842	0.0291677	0.0440513
487	0.0240413	0.151188	0.0726632	0.631488	0.0830501	0.0375693
488	0.0888142	0.0784411	0.0413579	0.438919	0.336746	0.0157221
489	0.0307852	0.0796658	0.0645635	0.604616	0.200381	0.0199891
490	0.0508537	0.143189	0.440275	0.317325	0.0354453	0.012912
491	0.042253	0.345527	0.0983443	0.0813927	0.26159	0.170893
492	0.0190239	0.0259335	0.0551493	0.77557	0.0893867	0.0349369
493	0.154549	0.107081	0.10908	0.252028	0.271825	0.105438
494	0.0342002	0.0372737	0.313339	0.161656	0.366119	0.087412
495	0.0151013	0.00881363	0.00534876	0.0224771	0.0240859	0.924173
496	0.0148007	0.0137911	0.266712	0.0435324	0.0699191	0.591245
497	0.0667981	0.183607	0.0282091	0.149254	0.548449	0.0236829
498	0.0465515	0.0695369	0.237178	0.0342184	0.591701	0.0208145
499	0.115928	0.0478858	0.313979	0.147132	0.351521	0.0235542
500	0.0415443	0.0325074	0.0758196	0.211204	0.613138	0.0257867
501	0.0480624	0.104219	0.192305	0.196951	0.20692	0.251542
502	0.00939384	0.00891502	0.210666	0.0200835	0.0180349	0.732907
503	0.0706093	0.331591	0.231146	0.291757	0.0494742	0.0254214
504	0.511933	0.099637	0.0689744	0.167298	0.132382	0.0197759
505	0.243412	0.0279175	0.0471716	0.206361	0.433531	0.0416069
506	0.0145016	0.0160507	0.349089	0.0409509	0.532447	0.0469602
507	0.0396265	0.0320683	0.0874748	0.558319	0.25176	0.0307517
508	0.0737926	0.445431	0.177876	0.122339	0.104	0.0765618
509	0.0144564	0.0866629	0.451226	0.401343	0.0312629	0.0150487
510	0.0513577	0.436318	0.0837035	0.281786	0.0245356	0.122299
511	0.0119717	0.0169758	0.503187	0.246143	0.20339	0.0183323
512	0.104886	0.0719932	0.23727	0.504256	0.0639608	0.0176345
513	0.0180433	0.0317295	0.0165158	0.878796	0.0318967	0.0230184
514	0.0487614	0.0426551	0.367977	0.209372	0.237511	0.0937239
515	0.020517	0.0223541	0.254901	0.441582	0.115907	0.14474
516	0.030935	0.197859	0.181043	0.0520849	0.508692	0.029385
517	0.308151	0.036559	0.19348	0.369049	0.0291692	0.0635913
518	0.0322925	0.139091	0.00925343	0.0327028	0.0535469	0.733114
519	0.0157164	0.0195099	0.41291	0.11919	0.406421	0.0262526
520	0.0328686	0.0305424	0.0265081	0.297473	0.296929	0.315679
521	0.727154	0.0114174	0.127424	0.0388195	0.0856305	0.00955431
522	0.403237	0.435237	0.0520945	0.0503784	0.00819035	0.050863
523	0.0930139	0.301523	0.182689	0.238634	0.110534	0.0736064
524	0.56033	0.0607164	0.0207021	0.0291705	0.0693627	0.259718
525	0.141678	0.059287	0.0739014	0.432986	0.161298	0.13085
526	0.135393	0.175832	0.172045	0.308587	0.0893037	0.11884
527	0.052422	0.398004	0.290959	0.200098	0.0376929	0.0208246
528	0.056625	0.10287	0.278955	0.378431	0.0928492	0.0902701
529	0.0478175	0.0183881	0.439426	0.101238	0.353842	0.0392892
530	0.100757	0.0239372	0.283561	0.139506	0.436588	0.0156519
531	0.0103379	0.578675	0.201006	0.184916	0.0146397	0.0104254
532	0.0129038	0.0152018	0.0188649	0.163798	0.124769	0.664463
533	0.0221194	0.122752	0.00891576	0.038866	0.0291663	0.778181
534	0.0162966	0.0621362	0.391011	0.0490896	0.452651	0.0288155
535	0.0968458	0.211049	0.157211	0.120248	0.0124125	0.402234
536	0.467279	0.193274	0.134293	0.145311	0.0407753	0.0190679
537	0.0131914	0.00682618	0.449381	0.0421235	0.467985	0.0204928
538	0.0190473	0.0505654	0.403976	0.375627	0.0879537	0.0628303
539	0.0829057	0.267532	0.334447	0.270306	0.0293244	0.0154857
540	0.0106354	0.00878673	0.00979603	0.0402936	0.069065	0.861423
541	0.0575145	0.194183	0.0224129	0.653393	0.0500421	0.0224549
542	0.379815	0.0177982	0.174512	0.168857	0.194621	0.0643969
543	0.186668	0.0314889	0.0392524	0.563028	0.164842	0.0147197
544	0.364303	0.516336	0.0191576	0.026452	0.0524611	0.0212902
545	0.140995	0.0198395	0.329982	0.124159	0.334246	0.0507777
546	0.0336624	0.0347201	0.0264705	0.700551	0.106219	0.0983777
547	0.0453935	0.120709	0.34772	0.097055	0.368637	0.0204853
548	0.0884677	0.1001	0.155581	0.0446569	0.47655	0.134645
549	0.0192323	0.0544395	0.0593844	0.619774	0.167118	0.0800515
550	0.0685263	0.342925	0.216465	0.28545	0.0244816	0.0621522
551	0.023479	0.0569103	0.388321	0.417206	0.0771893	0.0368942
552	0.0186309	0.0258244	0.0593542	0.787764	0.0908315	0.0175947
553	0.168773	0.31077	0.112377	0.314349	0.0554795	0.0382503
554	0.00677032	0.00941042	0.0104808	0.024968	0.478053	0.470318
555	0.0390091	0.017899	0.662177	0.0717914	0.186424	0.0226993
556	0.34249	0.0837043	0.0183163	0.158886	0.0779053	0.318699
557	0.396007	0.14617	0.124092	0.256954	0.0194195	0.0573578
558	0.101381	0.164854	0.0223829	0.0748372	0.581657	0.054887
559	0.0455586	0.258326	0.326949	0.31577	0.0412259	0.0121698
560	0.0818883	0.427979	0.0245828	0.238671	0.134877	0.0920013
561	0.103141	0.0995474	0.26092	0.38093	0.123422	0.0320395
562	0.0395692	0.0155888	0.0540885	0.303466	0.240582	0.346706
563	0.216228	0.0415056	0.120865	0.0920971	0.497131	0.0321736
564	0.0994537	0.082895	0.341826	0.323962	0.0937939	0.0580697
565	0.219839	0.21899	0.195489	0.0764402	0.161631	0.127612
566	0.0239595	0.163314	0.012385	0.769895	0.0185875	0.0118589
567	0.272758	0.163261	0.241333	0.0829391	0.212303	0.0274054
568	0.155931	0.221755	0.109983	0.127959	0.0104597	0.373913
569	0.187267	0.10647	0.043745	0.103067	0.383236	0.176216
570	0.178464	0.552478	0.106957	0.0840437	0.0655178	0.0125393
571	0.0192735	0.0394848	0.215388	0.398872	0.311017	0.0159648
572	0.142686	0.137038	0.264762	0.314763	0.0699487	0.0708025
573	0.0529994	0.0361487	0.199218	0.560871	0.131198	0.0195648
574	0.0151114	0.0275943	0.0697379	0.814006	0.0586106	0.0149402
575	0.194677	0.183129	0.160292	0.346071	0.0652398	0.0505916
576	0.112883	0.0316609	0.0343081	0.144782	0.647927	0.0284396
577	0.0131306	0.0107137	0.445567	0.026963	0.454027	0.0495995
578	0.236948	0.0660277	0.206231	0.402055	0.0435959	0.0451426
579	0.146992	0.0233401	0.104006	0.0320442	0.0257543	0.667863
580	0.148515	0.0739335	0.253121	0.211892	0.228471	0.0840681
581	0.195728	0.148187	0.0571993	0.452929	0.088651	0.0573055
582	0.314173	0.0232644	0.476529	0.104037	0.0669623	0.0150339
583	0.0340802	0.0836573	0.150754	0.0343884	0.0299714	0.667149
584	0.0226129	0.32663	0.0332399	0.580313	0.0200563	0.0171485
585	0.0445703	0.364793	0.268459	0.259977	0.0299463	0.0322546
586	0.0179012	0.0139424	0.0389612	0.0802403	0.827171	0.0217843
587	0.0894279	0.09032	0.21153	0.35849	0.14975	0.100483
588	0.0250745	0.025902	0.0505697	0.52394	0.326574	0.0479407
589	0.146215	0.0444057	0.154529	0.111301	0.451067	0.0924827
590	0.044442	0.339229	0.202401	0.0543071	0.318345	0.0412765
591	0.00914372	0.00482951	0.0363591	0.0266523	0.910903	0.0121122
592	0.0509148	0.301948	0.0393482	0.126333	0.430322	0.051134
593	0.00831617	0.00658747	0.482489	0.0373482	0.456625	0.00863454
594	0.0481995	0.16685	0.248456	0.421158	0.0649988	0.0503374
595	0.179948	0.478758	0.215885	0.0632114	0.0153853	0.0468128
596	0.559501	0.0150653	0.157744	0.168312	0.0806872	0.0186908
597	0.197294	0.220762	0.0262745	0.0753053	0.31532	0.165044
598	0.0331746	0.159949	0.0475178	0.204354	0.480783	0.0742216
599	0.0231389	0.0348546	0.121265	0.635027	0.125904	0.0598104
600	0.228139	0.236591	0.0146113	0.472944	0.0181066	0.0296084
601	0.0862883	0.211892	0.0197124	0.254488	0.398949	0.0286699
602	0.6004	0.081817	0.0346813	0.0203514	0.0224472	0.240303
603	0.0802981	0.0207458	0.0285814	0.803696	0.0538959	0.0127831
604	0.0870782	0.149034	0.126393	0.117452	0.498797	0.0212453
605	0.0100853	0.0238992	0.0134635	0.329632	0.0367762	0.586144
606	0.172302	0.0657211	0.271306	0.152308	0.266653	0.07171
607	0.0329596	0.0785288	0.0336108	0.652661	0.179995	0.0222447
608	0.0229617	0.0553172	0.310834	0.398799	0.135378	0.07671
609	0.285908	0.0664727	0.302398	0.265208	0.0481248	0.0318887
610	0.00921826	0.0112207	0.382812	0.395666	0.195174	0.00590874
611	0.0133473	0.0178091	0.00887896	0.0425711	0.0402022	0.877191
612	0.0303865	0.0159404	0.487343	0.344812	0.10949	0.0120271
613	0.213297	0.032919	0.172749	0.265213	0.29277	0.0230522
614	0.0216427	0.0882614	0.202402	0.365634	0.290242	0.031818
615	0.00774982	0.0109939	0.107021	0.751702	0.114536	0.00799729
616	0.0681843	0.22702	0.0371432	0.0637444	0.508715	0.0951933
617	0.0524177	0.163191	0.172139	0.286203	0.301851	0.0241986
618	0.0198078	0.053135	0.0209355	0.286723	0.592403	0.0269965
619	0.0192199	0.0239365	0.0450877	0.570495	0.240991	0.10027
620	0.0272746	0.329221	0.0355081	0.503252	0.0781623	0.0265821
621	0.00963044	0.0104592	0.144275	0.0236584	0.0244984	0.787478
622	0.0581157	0.027756	0.419379	0.0517088	0.376219	0.0668207
623	0.213932	0.137822	0.281049	0.252895	0.0621334	0.0521699
624	0.0219395	0.0246203	0.233817	0.396579	0.303834	0.01921
625	0.0675945	0.350386	0.0181972	0.308252	0.0630829	0.192488
626	0.243787	0.0515014	0.0611244	0.415418	0.175257	0.0529123
627	0.282651	0.0607663	0.00839429	0.0703422	0.0313653	0.546481
628	0.0075287	0.00565902	0.449234	0.0300506	0.499199	0.00832885
629	0.0798181	0.0457573	0.0439367	0.545431	0.237733	0.0473235
630	0.020204	0.0199686	0.191311	0.114036	0.15717	0.497311
631	0.462164	0.184477	0.227013	0.0610591	0.0320635	0.0332236
632	0.0414819	0.0476244	0.0520897	0.0824173	0.643769	0.132618
633	0.088597	0.0802482	0.0228501	0.230874	0.439916	0.137515
634	0.0728507	0.0761322	0.424103	0.296204	0.110196	0.0205138
635	0.085218	0.0339218	0.0436247	0.137759	0.67304	0.0264371
636	0.0486427	0.158585	0.182036	0.343981	0.179205	0.0875506
637	0.0159783	0.177853	0.028479	0.429303	0.328385	0.020001
638	0.102962	0.0129746	0.269093	0.407732	0.0920054	0.115234
639	0.0222512	0.0305404	0.0395574	0.712254	0.167021	0.0283764
640	0.035262	0.121194	0.451494	0.0505137	0.303103	0.0384323
641	0.0314246	0.0397768	0.0487484	0.0462807	0.0195933	0.814176
642	0.0968569	0.0908237	0.0726288	0.352244	0.127925	0.259522
643	0.00729837	0.0181022	0.320247	0.442468	0.204373	0.00751074
644	0.134379	0.0224575	0.307519	0.10355	0.359629	0.0724651
645	0.0329685	0.0324835	0.0276268	0.185782	0.693843	0.0272961
646	0.020553	0.017893	0.040831	0.191264	0.709802	0.0196573
647	0.23224	0.0121851	0.33284	0.0247435	0.362679	0.035312
648	0.143738	0.0125528	0.381743	0.022581	0.421708	0.0176778
649	0.0188015	0.42595	0.017883	0.388667	0.0686447	0.0800535
650	0.0738996	0.011777	0.456797	0.0802934	0.363054	0.0141796
651	0.00630718	0.00677399	0.455524	0.4391	0.0866321	0.00566309
652	0.0315577	0.291635	0.0647188	0.501497	0.0401547	0.0704362
653	0.00967808	0.00693702	0.213055	0.0190745	0.0262082	0.725048
654	0.0128255	0.47846	0.00971907	0.270371	0.0153551	0.21327
655	0.019544	0.225979	0.0360336	0.521773	0.174773	0.0218973
656	0.00987067	0.00828769	0.0153306	0.0268616	0.0561128	0.883537
657	0.0422996	0.0194948	0.0221628	0.217527	0.540611	0.157904
658	0.0315408	0.046799	0.0512378	0.680198	0.111457	0.0787666
659	0.113044	0.0773518	0.0585695	0.358086	0.314923	0.0780267
660	0.0467759	0.164249	0.0810571	0.211807	0.00801372	0.488097
661	0.0954634	0.141894	0.017697	0.200318	0.0700864	0.474541
662	0.295746	0.10119	0.357553	0.0482771	0.166075	0.0311588
663	0.0277258	0.0302194	0.0563003	0.432548	0.380739	0.0724681
664	0.141791	0.10549	0.163949	0.280275	0.280893	0.0276009
665	0.510294	0.0179402	0.0233586	0.122033	0.297026	0.0293488
666	0.0607585	0.0809815	0.100987	0.446192	0.218903	0.0921783
667	0.0222826	0.0205337	0.0462581	0.453984	0.439946	0.0169957
668	0.0940793	0.140431	0.346933	0.345462	0.0609139	0.0121809
669	0.415464	0.220508	0.0336369	0.28942	0.0214171	0.0195543
670	0.0699337	0.201134	0.0790711	0.584984	0.0449529	0.0199249
671	0.223973	0.547847	0.106814	0.0537861	0.0331164	0.0344631
672	0.0438983	0.035348	0.0791867	0.45608	0.347312	0.0381753
673	0.0351472	0.0231418	0.0689729	0.623758	0.213041	0.0359386
674	0.0295214	0.0697011	0.203798	0.268702	0.409472	0.0188058
675	0.0268639	0.0494756	0.28839	0.272889	0.233322	0.129059
676	0.245522	0.0403011	0.458341	0.0906222	0.114205	0.0510082
677	0.0580129	0.0918204	0.0407762	0.254817	0.437612	0.116961
678	0.0240528	0.0230948	0.0471995	0.374051	0.450246	0.0813558
679	0.011009	0.00842065	0.234955	0.0164327	0.0193029	0.70988
680	0.158347	0.251916	0.0734785	0.0701111	0.0330934	0.413054
681	0.0503668	0.128162	0.050165	0.362723	0.353316	0.0552682
682	0.179069	0.109139	0.276836	0.358555	0.0649025	0.011498
683	0.0153075	0.396335	0.254628	0.153245	0.136167	0.0443174
684	0.286593	0.332963	0.190029	0.0951568	0.0638227	0.031436
685	0.0146141	0.0435176	0.355529	0.447807	0.0381145	0.100419
686	0.273873	0.273141	0.208495	0.057799	0.0862867	0.100405
687	0.0134773	0.0189566	0.117627	0.0464157	0.0484553	0.755068
688	0.0196375	0.220512	0.0218554	0.6762	0.0498992	0.0118953
689	0.091604	0.108101	0.335592	0.12586	0.306119	0.0327249
690	0.219207	0.0985834	0.153484	0.122955	0.316202	0.089568
691	0.096998	0.274163	0.290899	0.142842	0.162005	0.0330922
692	0.0645096	0.409395	0.0613356	0.2966	0.117686	0.0504737
693	0.248155	0.0414515	0.0269605	0.22472	0.363545	0.0951676
694	0.271196	0.218598	0.208124	0.136335	0.110677	0.0550695
695	0.0265359	0.296901	0.035278	0.0517622	0.00611783	0.583405
696	0.0478628	0.0327255	0.490868	0.0996175	0.185947	0.14298
697	0.132216	0.465718	0.114562	0.0214358	0.0319217	0.234147
698	0.0809198	0.0882048	0.0753076	0.253809	0.385899	0.11586
699	0.308795	0.242787	0.0132245	0.281649	0.131005	0.0225405
700	0.0871901	0.0313818	0.0672243	0.67379	0.105271	0.0351431
701	0.0259465	0.178843	0.309353	0.283129	0.140296	0.0624322
702	0.355513	0.0342515	0.325531	0.152565	0.0986724	0.0334672
703	0.0207696	0.00949369	0.285056	0.0720677	0.558144	0.0544695
704	0.0217136	0.102058	0.182512	0.372517	0.301074	0.0201256
705	0.130339	0.0341458	0.0519995	0.546174	0.113834	0.123508
706	0.0826426	0.157312	0.482031	0.184041	0.0820326	0.0119405
707	0.185097	0.112714	0.0393591	0.0873349	0.443942	0.131554
708	0.119804	0.0551177	0.167862	0.378712	0.0807315	0.197772
709	0.0961519	0.230238	0.00994258	0.130042	0.515237	0.0183884
710	0.258427	0.0625546	0.258469	0.314676	0.027027	0.0788475
711	0.222316	0.148024	0.201032	0.238072	0.164066	0.0264899
712	0.0131781	0.013228	0.0178761	0.0589112	0.577584	0.319223
713	0.0606995	0.0542338	0.311456	0.108434	0.4405	0.0246762
714	0.161749	0.0328972	0.24224	0.239726	0.23838	0.0850068
715	0.185394	0.071714	0.113189	0.412563	0.0841342	0.133006
716	0.0186101	0.0485857	0.0369809	0.697439	0.164897	0.0334874
717	0.0674461	0.262832	0.0830797	0.484228	0.0544086	0.0480058
718	0.0457806	0.0178005	0.517945	0.302271	0.094715	0.0214879
719	0.0286114	0.0261986	0.361878	0.0266804	0.536358	0.0202734
720	0.0161055	0.0116342	0.474774	0.0264038	0.426894	0.0441885
721	0.0192518	0.078889	0.253326	0.307681	0.315462	0.0253902
722	0.0611436	0.1002	0.0288484	0.0846807	0.628374	0.0967528
723	0.00748797	0.00509501	0.408766	0.0194324	0.549277	0.00994154
724	0.0433454	0.105919	0.105671	0.336474	0.376711	0.0318788
725	0.0853955	0.167176	0.0250685	0.161602	0.516403	0.0443549
726	0.325499	0.143247	0.15898	0.101836	0.233648	0.0367904
727	0.27824	0.0176371	0.377874	0.0461705	0.252141	0.0279373
728	0.186934	0.43803	0.0664736	0.198045	0.0370839	0.0734333
729	0.0390239	0.106202	0.101544	0.042307	0.0217724	0.689151
730	0.0405469	0.3391	0.0924795	0.376625	0.106877	0.0443719
731	0.0303196	0.00929303	0.0382153	0.0503035	0.834984	0.0368842
732	0.0210261	0.0706596	0.297101	0.0623611	0.485042	0.0638101
733	0.16599	0.0350042	0.230393	0.192445	0.34932	0.0268469
734	0.323592	0.512133	0.0106531	0.0900941	0.0111492	0.0523787
735	0.0834185	0.167661	0.201032	0.502534	0.0330861	0.0122678
736	0.0106421	0.014134	0.0294407	0.616715	0.286577	0.0424906
737	0.050157	0.0158694	0.187471	0.0651901	0.631329	0.0499832
738	0.0473386	0.108671	0.384731	0.256814	0.12324	0.079206
739	0.0167597	0.0128159	0.0373437	0.0385959	0.86414	0.0303448
740	0.0272406	0.0280484	0.444943	0.119031	0.355178	0.0255599
741	0.0483676	0.0190407	0.0732377	0.0548677	0.718623	0.0858629
742	0.0255233	0.441299	0.155172	0.259721	0.067641	0.0506443
743	0.0418609	0.0172125	0.052434	0.0406352	0.823492	0.0243657
744	0.401499	0.140938	0.141971	0.237702	0.0440788	0.03381
745	0.0165086	0.0907806	0.00968341	0.0743579	0.0636326	0.745037
746	0.141864	0.0572916	0.121919	0.257359	0.333974	0.087593
747	0.0660311	0.0472932	0.0547505	0.139163	0.646508	0.0462548
748	0.0175734	0.0676711	0.2982	0.0603702	0.39353	0.162655
749	0.0141894	0.0141364	0.218002	0.111428	0.611897	0.0303471
750	0.0316986	0.128702	0.119662	0.0878791	0.0196953	0.612362
751	0.0686405	0.0700568	0.0593228	0.140933	0.59177	0.069277
752	0.0641266	0.516055	0.00579247	0.0686417	0.0158236	0.32956
753	0.0452275	0.0366019	0.279691	0.151754	0.406754	0.0799715
754	0.0081447	0.0153158	0.0180933	0.918593	0.0318828	0.00797039
755	0.0398936	0.0694701	0.0317642	0.296207	0.260466	0.302199
756	0.125284	0.303488	0.334404	0.206109	0.0161069	0.0146088
757	0.0603935	0.487995	0.183814	0.0296484	0.137912	0.100237
758	0.0855939	0.0107457	0.435447	0.0257942	0.406209	0.0362104
759	0.433072	0.0236802	0.261571	0.219624	0.0486666	0.0133863
760	0.0397367	0.0207019	0.303009	0.0681319	0.185457	0.382963
761	0.0144635	0.0157834	0.0761118	0.514972	0.362613	0.0160565
762	0.0139001	0.0671757	0.0311761	0.10701	0.744174	0.0365645
763	0.0284118	0.0303043	0.0369322	0.175732	0.690029	0.0385897
764	0.0644503	0.0271559	0.0385872	0.143024	0.70847	0.0183129
765	0.0413671	0.0867672	0.116002	0.616128	0.0981865	0.0415493
766	0.0242892	0.258143	0.0303135	0.40106	0.27109	0.0151038
767	0.0399238	0.0587045	0.0487119	0.178273	0.63308	0.0413071
768	0.187615	0.287169	0.200384	0.0921507	0.209348	0.023333
769	0.141736	0.0397634	0.37531	0.36797	0.0590214	0.0161993
770	0.0114835	0.0109546	0.0373433	0.200011	0.728805	0.0114029
771	0.0350199	0.297343	0.140886	0.324847	0.165883	0.0360208
772	0.348376	0.05161	0.0833673	0.424732	0.0555472	0.0363671
773	0.0167628	0.0168094	0.226234	0.0235494	0.652768	0.0638764
774	0.143613	0.0282756	0.538102	0.0590299	0.153532	0.0774474
775	0.792699	0.117854	0.0196687	0.0583583	0.00755355	0.00386658
776	0.0123028	0.27167	0.244732	0.373527	0.0704952	0.0272739
777	0.0227695	0.0144372	0.0319699	0.0770348	0.831101	0.022688
778	0.413689	0.408632	0.106085	0.0392596	0.0185513	0.0137832
779	0.206106	0.197314	0.162451	0.0410964	0.306694	0.0863379
780	0.00792039	0.00670732	0.587523	0.0509941	0.336226	0.0106299
781	0.223085	0.0415299	0.287869	0.341216	0.0243075	0.0819917
782	0.20425	0.0422119	0.0622888	0.582094	0.0766984	0.0324569
783	0.0337847	0.0897544	0.0761206	0.574778	0.204034	0.0215276
784	0.0433766	0.134297	0.248574	0.352517	0.200677	0.0205583
785	0.0750122	0.0308269	0.0290565	0.778095	0.0554762	0.0315333
786	0.0713201	0.215299	0.110658	0.233787	0.336686	0.0322506
787	0.0305259	0.0182225	0.266039	0.558553	0.107104	0.0195561
788	0.0872939	0.0646968	0.273449	0.375376	0.171322	0.0278622
789	0.0185349	0.242787	0.0701829	0.350889	0.270791	0.0468149
790	0.0848977	0.365381	0.0271539	0.0355635	0.0376744	0.449329
791	0.159494	0.0286158	0.258324	0.232425	0.293418	0.027723
792	0.110372	0.0346286	0.0288822	0.771341	0.0297538	0.0250221
793	0.0998404	0.020003	0.411281	0.0350842	0.375576	0.0582156
794	0.104986	0.0536984	0.274958	0.0508631	0.444975	0.0705195
795	0.0289411	0.0323383	0.0406946	0.194803	0.507849	0.195374
796	0.0427755	0.14819	0.0279256	0.702072	0.0419883	0.0370485
797	0.0363034	0.0100569	0.227336	0.0182133	0.0405664	0.667524
798	0.342407	0.0222576	0.187871	0.366469	0.0627955	0.0181996
799	0.181952	0.0360594	0.104844	0.184049	0.462619	0.0304765
800	0.120065	0.104881	0.0383049	0.308843	0.397894	0.0300121
801	0.0282833	0.188388	0.0450839	0.0722295	0.595266	0.0707499
802	0.0904054	0.0824441	0.032744	0.650223	0.092656	0.0515275
803	0.0133737	0.0187224	0.0409074	0.621493	0.119516	0.185988
804	0.0109595	0.0141281	0.0389509	0.700506	0.174485	0.06097
805	0.042417	0.291668	0.0246643	0.14828	0.472626	0.0203448
806	0.21053	0.0913606	0.0248265	0.0795068	0.296432	0.297345
807	0.0231885	0.306769	0.0274677	0.12621	0.504755	0.0116091
808	0.19592	0.0411537	0.195763	0.12789	0.0430113	0.396262
809	0.0737469	0.0138626	0.0431627	0.268695	0.588935	0.0115975
810	0.1772	0.0913876	0.0195232	0.0798852	0.210483	0.421521
811	0.0108974	0.00725549	0.586651	0.0325878	0.287271	0.0753376
812	0.154545	0.0151428	0.045658	0.0164181	0.0426393	0.725597
813	0.148002	0.0209293	0.0144517	0.764791	0.0186978	0.0331287
814	0.156387	0.195394	0.027046	0.539428	0.0570956	0.02465
815	0.0740825	0.157161	0.17212	0.445853	0.137787	0.0129971
816	0.0160053	0.374717	0.0188595	0.303817	0.269073	0.017528
817	0.456646	0.0270762	0.182855	0.139178	0.145676	0.0485703
818	0.0820043	0.182857	0.0283697	0.0634823	0.557661	0.0856255
819	0.0625084	0.310931	0.316418	0.0713756	0.206126	0.0326408
820	0.0589081	0.0281057	0.353805	0.448744	0.0960953	0.0143416
821	0.0201223	0.420115	0.0082383	0.197211	0.00969573	0.344618
822	0.521305	0.0627735	0.039033	0.153388	0.139172	0.084329
823	0.0257372	0.170928	0.0248844	0.127458	0.568139	0.0828533
824	0.0569283	0.0222315	0.149691	0.216368	0.531299	0.023483
825	0.444162	0.142634	0.0353612	0.21962	0.102066	0.0561572
826	0.107657	0.05088	0.0315279	0.581909	0.206929	0.0210964
827	0.103659	0.023672	0.481627	0.0406037	0.310577	0.0398612
828	0.0150879	0.00980847	0.0292953	0.0408853	0.866137	0.0387859
829	0.26243	0.441073	0.0212078	0.197831	0.0475243	0.029934
830	0.750472	0.0308731	0.0719913	0.0320364	0.101909	0.0127182
831	0.133041	0.0323656	0.651343	0.10886	0.0573599	0.0170308
832	0.265743	0.0560584	0.0943341	0.178742	0.375057	0.0300661
833	0.17716	0.10417	0.0347415	0.121915	0.505212	0.0568009
834	0.0399711	0.18787	0.263304	0.0887687	0.390729	0.029357
835	0.0190042	0.0179963	0.0157616	0.137193	0.105004	0.705042
836	0.185987	0.0722919	0.0344184	0.315628	0.25099	0.140685
837	0.0147296	0.0180904	0.0342523	0.491777	0.423145	0.0180056
838	0.0214535	0.0122454	0.193014	0.0366971	0.039058	0.697532
839	0.0221996	0.0225113	0.0682473	0.535097	0.306439	0.0455055
840	0.0112239	0.0108409	0.421733	0.0627996	0.481299	0.012103
841	0.0173339	0.0149872	0.0254295	0.0699757	0.793275	0.0789991
842	0.232833	0.0695482	0.0180569	0.358924	0.264023	0.0566148
843	0.0192087	0.0173686	0.0505667	0.231195	0.665061	0.0166
844	0.0158127	0.455917	0.0198781	0.357604	0.0282126	0.122576
845	0.15611	0.122455	0.311759	0.263481	0.0594923	0.086704
846	0.00542519	0.00656326	0.00333828	0.0152432	0.0115742	0.957856
847	0.0445934	0.0211775	0.40555	0.394493	0.106368	0.0278178
848	0.0297474	0.0273834	0.413747	0.0418347	0.36858	0.118708
849	0.53743	0.321439	0.0164149	0.0276105	0.0902402	0.00686547
850	0.427915	0.0340081	0.0333262	0.258751	0.223475	0.0225236
851	0.0576944	0.305482	0.291295	0.25628	0.051772	0.0374755
852	0.0128468	0.0284984	0.375465	0.283021	0.227106	0.0730638
853	0.0068642	0.009121	0.14353	0.389031	0.445459	0.00599573
854	0.0186568	0.0345036	0.0393129	0.201029	0.602853	0.103645
855	0.153384	0.0327393	0.197242	0.551317	0.0175122	0.0478054
856	0.441334	0.0620615	0.0943574	0.121588	0.214299	0.0663592
857	0.0128379	0.220219	0.00693955	0.318536	0.00910619	0.432361
858	0.218474	0.159401	0.319289	0.0696065	0.0588599	0.174369
859	0.0268421	0.127564	0.323587	0.130204	0.373743	0.0180601
860	0.0375374	0.023151	0.357119	0.169893	0.394163	0.0181365
861	0.0170648	0.188687	0.0186552	0.443909	0.268033	0.063651
862	0.0221174	0.063316	0.0332544	0.717872	0.13496	0.02848
863	0.0220995	0.025309	0.249919	0.156748	0.53071	0.0152148
864	0.205095	0.152221	0.341646	0.192952	0.0733644	0.0347212
865	0.0792902	0.0242323	0.165753	0.48336	0.181395	0.0659689
866	0.197067	0.287569	0.179893	0.189731	0.121454	0.0242867
867	0.294848	0.0634628	0.0512399	0.375006	0.143295	0.0721482
868	0.10362	0.146966	0.300401	0.143431	0.225465	0.0801172
869	0.0171482	0.468847	0.135489	0.332164	0.0319595	0.0143925
870	0.167332	0.341354	0.166958	0.147528	0.133712	0.0431159
871	0.149161	0.0101814	0.49948	0.0331105	0.294786	0.0132815
872	0.0108287	0.022217	0.0339307	0.713122	0.209116	0.0107852
873	0.0138621	0.0203975	0.043639	0.771777	0.1327	0.0176244
874	0.0555496	0.0350205	0.0226807	0.218059	0.180523	0.488166
875	0.0272787	0.0840739	0.246894	0.0711587	0.50961	0.060985
876	0.139326	0.167972	0.128685	0.250718	0.293669	0.0196296
877	0.0293826	0.190899	0.267479	0.362635	0.0612979	0.0883064
878	0.0418522	0.0867682	0.0415567	0.701073	0.107414	0.0213362
879	0.194616	0.291624	0.0472188	0.422258	0.0353002	0.00898352
880	0.197023	0.0424269	0.54607	0.11744	0.0641446	0.0328948
881	0.378053	0.125074	0.0981444	0.199739	0.160826	0.0381633
882	0.445664	0.0433109	0.199977	0.122355	0.0902457	0.098447
883	0.166929	0.648112	0.0457459	0.0280301	0.0728076	0.0383754
884	0.0153888	0.169283	0.294155	0.43306	0.0476988	0.0404143
885	0.0887794	0.128071	0.412222	0.310089	0.0353336	0.0255056
886	0.0196463	0.0610462	0.321641	0.324243	0.162412	0.111012
887	0.0282737	0.174843	0.2372	0.272568	0.272637	0.0144778
888	0.236764	0.511828	0.116364	0.030172	0.0929973	0.0118749
889	0.0171323	0.0149864	0.0450289	0.622692	0.285831	0.0143296
890	0.189535	0.267381	0.136629	0.16672	0.0620746	0.177662
891	0.273627	0.0231226	0.0843787	0.231857	0.24769	0.139324
892	0.0912327	0.0515609	0.0574404	0.225906	0.514734	0.0591258
893	0.050223	0.484699	0.0317084	0.147788	0.0105744	0.275007
894	0.0144198	0.129135	0.387245	0.242696	0.187654	0.0388496
895	0.218126	0.192646	0.134641	0.256756	0.104751	0.0930794
896	0.0539165	0.0349165	0.154196	0.517668	0.222662	0.0166406
897	0.0739379	0.0173056	0.191418	0.543386	0.158568	0.0153849
898	0.245925	0.0353105	0.0279412	0.360459	0.160864	0.1695
899	0.0313396	0.0765237	0.0106007	0.270008	0.0249673	0.586561
900	0.0319807	0.0319064	0.27359	0.0180201	0.627239	0.0172643
901	0.179804	0.353312	0.185162	0.1064	0.0619924	0.11333
902	0.0601868	0.214181	0.399268	0.110362	0.0678612	0.148141
903	0.131035	0.0377149	0.356409	0.160994	0.282791	0.0310558
904	0.0286206	0.0988963	0.0289501	0.744162	0.0873283	0.0120431
905	0.0592306	0.0476214	0.262503	0.546161	0.0388983	0.0455853
906	0.0113273	0.0270679	0.0164517	0.0281346	0.904869	0.0121496
907	0.0337078	0.0830965	0.493503	0.19474	0.0588495	0.136103
908	0.020334	0.0140613	0.035107	0.0579003	0.212614	0.659984
909	0.163169	0.163555	0.025186	0.368089	0.126594	0.153407
910	0.136387	0.359283	0.0937492	0.0859615	0.00786545	0.316754
911	0.0220456	0.0628752	0.359106	0.0442739	0.459913	0.0517865
912	0.0121131	0.0879678	0.0101311	0.0326217	0.0979832	0.759183
913	0.0268588	0.0113569	0.0255203	0.0935754	0.831555	0.0111337
914	0.0320828	0.257029	0.0261113	0.518252	0.149713	0.0168111
915	0.0141947	0.0278002	0.48496	0.421953	0.0365741	0.0145177
916	0.196064	0.0593473	0.220055	0.267757	0.169917	0.0868598
917	0.0372455	0.183605	0.20855	0.330208	0.110737	0.129654
918	0.0679354	0.476267	0.140119	0.0358311	0.247175	0.0326727
919	0.0410485	0.206172	0.312641	0.336037	0.0942921	0.00981013
920	0.0579562	0.051465	0.104742	0.397182	0.310259	0.0783962
921	0.132891	0.0357449	0.268701	0.0948583	0.434856	0.032949
922	0.0244121	0.0411151	0.0296571	0.737132	0.154363	0.013321
923	0.0887408	0.566379	0.0146662	0.24418	0.0584958	0.0275383
924	0.0460631	0.03935	0.123181	0.325081	0.440035	0.0262907
925	0.041282	0.0120886	0.0665281	0.056793	0.806498	0.0168102
926	0.0456124	0.0734126	0.033536	0.362245	0.443785	0.0414088
927	0.0370726	0.232814	0.372147	0.323643	0.0239631	0.0103599
928	0.231258	0.069586	0.0494584	0.26193	0.351581	0.0361864
929	0.146966	0.158217	0.0268914	0.47096	0.120831	0.0761343
930	0.0261272	0.240494	0.361775	0.275079	0.0534562	0.0430697
931	0.0178362	0.0204886	0.0970475	0.235628	0.60488	0.0241201
932	0.124791	0.0933494	0.0272436	0.593656	0.145237	0.0157239
933	0.258009	0.0637322	0.177028	0.0697675	0.330997	0.100467
934	0.0129477	0.0114592	0.364321	0.465633	0.138024	0.00761488
935	0.0124716	0.00928188	0.452372	0.0407131	0.466153	0.0190084
936	0.0461599	0.111723	0.482776	0.0486723	0.275698	0.0349713
937	0.0624402	0.169061	0.158541	0.560002	0.034666	0.0152896
938	0.016117	0.0216585	0.305697	0.532215	0.0690305	0.055282
939	0.0769901	0.629373	0.023164	0.134862	0.117926	0.0176846
940	0.0178225	0.0149473	0.0528052	0.0442205	0.849787	0.0204176
941	0.01081	0.0148489	0.0199329	0.888877	0.037087	0.0284437
942	0.0193223	0.0416889	0.0301308	0.1716	0.571094	0.166164
943	0.245163	0.195782	0.305293	0.171269	0.0545545	0.0279379
944	0.293998	0.0699732	0.232302	0.217272	0.165762	0.0206928
945	0.0324514	0.167831	0.0370977	0.183931	0.560058	0.0186308
946	0.12346	0.581164	0.14418	0.111575	0.0167717	0.0228501
947	0.026169	0.195352	0.0228868	0.0705956	0.58078	0.104216
948	0.222702	0.102254	0.086274	0.255348	0.303382	0.0300387
949	0.217945	0.283065	0.017787	0.372854	0.0912851	0.0170634
950	0.0235163	0.0348985	0.362112	0.338322	0.0950487	0.146103
951	0.0488329	0.129057	0.381101	0.306536	0.110118	0.0243549
952	0.0969583	0.127015	0.0881405	0.359573	0.218724	0.109589
953	0.0334339	0.0805401	0.522849	0.215279	0.0672327	0.0806647
954	0.166866	0.300984	0.1734	0.0465632	0.0158786	0.296308
955	0.0822359	0.159598	0.348228	0.239756	0.144737	0.0254445
956	0.0280136	0.0288538	0.487911	0.0477502	0.324639	0.0828325
957	0.0467344	0.195732	0.0503481	0.607973	0.052313	0.0468989
958	0.0508611	0.0391908	0.0127987	0.0933374	0.0518137	0.751998
959	0.186622	0.304657	0.233229	0.0798883	0.159064	0.0365397
960	0.0526707	0.0485477	0.294729	0.389349	0.114678	0.100026
961	0.106718	0.413315	0.0335767	0.238637	0.0652403	0.142514
962	0.178398	0.055907	0.0718041	0.18093	0.477036	0.0359255
963	0.106526	0.0852981	0.0396149	0.0946782	0.639195	0.0346878
964	0.170086	0.0286756	0.168147	0.223365	0.390594	0.0191323
965	0.0326185	0.0450291	0.0305869	0.745857	0.127695	0.0182136
966	0.140399	0.0652328	0.440929	0.0878394	0.228201	0.0373988
967	0.0459144	0.0372846	0.248936	0.445877	0.181095	0.0408927
968	0.031233	0.0176768	0.376273	0.0645598	0.437261	0.0729961
969	0.0394282	0.0684372	0.303416	0.48996	0.091619	0.00713981
970	0.0306718	0.398019	0.0309929	0.204198	0.214101	0.122017
971	0.493663	0.208737	0.1189	0.0443961	0.0360542	0.0982505
972	0.0301105	0.437381	0.0761052	0.360585	0.0686918	0.0271267
973	0.0800053	0.114208	0.381955	0.331071	0.0477771	0.0449843
974	0.0268028	0.0688491	0.0330534	0.100452	0.742792	0.028051
975	0.010281	0.00918491	0.302135	0.0704021	0.595762	0.0122349
976	0.00864005	0.00789788	0.519483	0.0453373	0.410099	0.00854308
977	0.632983	0.0314859	0.0411659	0.113932	0.0272981	0.153135
978	0.0163413	0.019382	0.241007	0.0204382	0.052342	0.65049
979	0.383171	0.519795	0.0129949	0.0243936	0.0261394	0.0335059
980	0.232963	0.0525025	0.0730914	0.0488212	0.109536	0.483087
981	0.0248972	0.169793	0.0146133	0.0625284	0.125662	0.602506
982	0.0136034	0.209641	0.0158689	0.198171	0.0658449	0.496871
983	0.248439	0.171896	0.202854	0.0513843	0.28015	0.0452779
984	0.0287377	0.086669	0.0142089	0.816595	0.0231526	0.0306365
985	0.168245	0.0276122	0.236857	0.168954	0.304804	0.0935283
986	0.0171928	0.0462192	0.0124487	0.36228	0.0303516	0.531507
987	0.095145	0.209787	0.171408	0.380316	0.120607	0.0227362
988	0.00795534	0.0114867	0.452244	0.425592	0.0968664	0.00585485
989	0.219658	0.183359	0.00771735	0.22035	0.0115747	0.357341
990	0.059951	0.102201	0.270935	0.0424673	0.0212608	0.503185
991	0.193664	0.0192102	0.0819115	0.29047	0.200242	0.214502
992	0.145065	0.0880082	0.297622	0.139015	0.289947	0.0403425
993	0.219562	0.0534639	0.139225	0.305033	0.240273	0.0424439
994	0.297186	0.0854198	0.261682	0.303844	0.0377587	0.0141088
995	0.0229464	0.11238	0.235207	0.295906	0.313983	0.0195787
996	0.0262653	0.217152	0.0365538	0.5613	0.108118	0.0506117
997	0.113636	0.0846298	0.204619	0.0331349	0.551485	0.0124958
998	0.0470131	0.0532733	0.46345	0.359777	0.0635682	0.0129179
999	0.0182816	0.0252777	0.104698	0.322169	0.4665	0.0630736
1000	0.0400553	0.0185609	0.525379	0.22039	0.176343	0.0192718
1001	0.0167395	0.0586935	0.032619	0.266917	0.162049	0.462982
1002	0.325309	0.306965	0.111235	0.171028	0.0368204	0.0486425
1003	0.0904033	0.109031	0.057321	0.271596	0.408542	0.0631068
1004	0.0327448	0.0644186	0.0506259	0.191463	0.634427	0.0263206
1005	0.0223094	0.00820214	0.221658	0.0994004	0.630172	0.0182579
1006	0.0170141	0.0157719	0.041481	0.430815	0.468567	0.0263515
1007	0.44515	0.0979983	0.184177	0.0596943	0.157317	0.0556634
1008	0.394352	0.0950396	0.0199145	0.0927793	0.234337	0.163578
1009	0.402131	0.0407397	0.0093692	0.0963883	0.0385831	0.412789
1010	0.0146236	0.0219907	0.018922	0.153297	0.169219	0.621948
1011	0.0396662	0.0566244	0.155592	0.0295471	0.0457506	0.67282
1012	0.0228902	0.2026	0.154297	0.0324275	0.0124695	0.575316
1013	0.121698	0.0592034	0.0447344	0.594158	0.136261	0.0439451
1014	0.147946	0.232743	0.323998	0.260762	0.024648	0.00990322
1015	0.025482	0.128938	0.477235	0.336628	0.0199056	0.011811
1016	0.00727887	0.00533511	0.434304	0.0179496	0.510534	0.0245981
1017	0.0500215	0.205277	0.00719183	0.044078	0.0353278	0.658104
1018	0.0144481	0.0203109	0.00805821	0.0368433	0.0476574	0.872682
1019	0.0233642	0.0222082	0.0204701	0.0662874	0.802035	0.0656356
1020	0.0313147	0.030514	0.0345523	0.781658	0.0437128	0.0782479
1021	0.11616	0.392983	0.206617	0.230438	0.0337665	0.0200363
1022	0.0268116	0.02496	0.0645021	0.36169	0.41195	0.110087
1023	0.113354	0.0174245	0.609022	0.160521	0.0636407	0.0360377
1024	0.345988	0.101501	0.246001	0.019702	0.26785	0.018958
1025	0.0191313	0.016801	0.120759	0.214822	0.608375	0.0201113
1026	0.0110799	0.00778924	0.0273386	0.0334866	0.828891	0.0914144
1027	0.0706066	0.222764	0.0266519	0.162964	0.452839	0.0641745
1028	0.673962	0.149331	0.0488651	0.0737382	0.0408023	0.0133013
1029	0.296694	0.218767	0.108364	0.188072	0.0872141	0.100889
1030	0.185994	0.0371577	0.161497	0.362636	0.0986252	0.15409
1031	0.0278094	0.0200323	0.505439	0.235635	0.187111	0.0239725
1032	0.0363474	0.0349389	0.443432	0.280776	0.158093	0.0464128
1033	0.173387	0.141623	0.0333828	0.267083	0.290872	0.0936535
1034	0.0108088	0.0189217	0.484975	0.0241396	0.394337	0.0668173
1035	0.255011	0.312537	0.263074	0.108355	0.040308	0.0207148
1036	0.19038	0.0661536	0.476144	0.069136	0.174098	0.0240871
1037	0.155377	0.64067	0.103492	0.0821942	0.00806085	0.0102059
1038	0.246576	0.0516224	0.0581154	0.437102	0.187731	0.018854
1039	0.0739269	0.493907	0.205023	0.0795043	0.0911388	0.0564996
1040	0.0207306	0.166969	0.0196516	0.760772	0.0181624	0.0137137
1041	0.0534402	0.0281397	0.230007	0.427388	0.111356	0.149669
1042	0.0416288	0.228084	0.221152	0.0696353	0.405903	0.0335964
1043	0.0439895	0.0627066	0.0291564	0.689549	0.0968348	0.077764
1044	0.0145135	0.074233	0.256537	0.570268	0.0506587	0.0337896
1045	0.119932	0.0521475	0.0401899	0.492653	0.250202	0.0448757
1046	0.177885	0.248216	0.081761	0.15735	0.258641	0.0761483
1047	0.228784	0.0626212	0.13582	0.0671038	0.0167796	0.488891
1048	0.0690671	0.032092	0.147918	0.137053	0.5481	0.06577
1049	0.0210648	0.00961048	0.469142	0.0530905	0.43181	0.0152823
1050	0.0950146	0.0290578	0.167879	0.136592	0.522456	0.049
1051	0.0414589	0.343421	0.124714	0.420737	0.0438381	0.0258307
1052	0.107635	0.0325451	0.189729	0.583903	0.0368307	0.0493578
1053	0.0153085	0.0180993	0.0222794	0.0646378	0.756769	0.122906
1054	0.0264574	0.0322105	0.274131	0.0160206	0.601535	0.0496458
1055	0.455765	0.0268941	0.0243865	0.0726922	0.394568	0.0256939
1056	0.232708	0.0215667	0.247138	0.417139	0.030039	0.0514088
1057	0.018272	0.0475435	0.518652	0.290879	0.108397	0.0162573
1058	0.109737	0.465923	0.1821	0.193951	0.0208922	0.0273965
1059	0.0309677	0.0226738	0.10062	0.127278	0.7036	0.0148605
1060	0.026025	0.142542	0.339492	0.0839811	0.375443	0.0325177
1061	0.0202968	0.0347394	0.427447	0.269629	0.229713	0.0181746
1062	0.0636964	0.238214	0.29055	0.364959	0.0267001	0.0158805
1063	0.0449508	0.138056	0.352326	0.11697	0.321934	0.0257635
1064	0.0911826	0.49784	0.150384	0.0571427	0.125897	0.0775536
1065	0.00521765	0.00747801	0.735049	0.195371	0.0509774	0.00590733
1066	0.0174169	0.0306328	0.0344087	0.794032	0.094493	0.0290162
1067	0.0301293	0.699211	0.0574188	0.0461782	0.154781	0.0122818
1068	0.144938	0.0213287	0.415981	0.33565	0.0401116	0.0419905
1069	0.117119	0.0945005	0.371273	0.309307	0.0521108	0.0556899
1070	0.0272852	0.32806	0.126802	0.277124	0.19886	0.0418693
1071	0.0113489	0.00914837	0.135148	0.0245206	0.0249633	0.794871
1072	0.228382	0.0217468	0.0928462	0.02671	0.0233976	0.606917
1073	0.205924	0.0541322	0.0511586	0.183945	0.473949	0.0308917
1074	0.0771884	0.019956	0.0974264	0.553322	0.240322	0.0117848
1075	0.0113181	0.16135	0.335552	0.397599	0.075511	0.0186698
1076	0.264102	0.133239	0.217443	0.250635	0.0556218	0.0789587
1077	0.277046	0.0510182	0.0533043	0.12128	0.476126	0.0212262
1078	0.0538285	0.320825	0.0100255	0.0940942	0.024116	0.497111
1079	0.0240779	0.0243774	0.029088	0.740743	0.106096	0.075618
1080	0.00756281	0.00587589	0.0773844	0.163895	0.737807	0.00747506
1081	0.081105	0.166854	0.114811	0.3452	0.0277696	0.264261
1082	0.162773	0.0273351	0.638811	0.066552	0.0402745	0.0642543
1083	0.169184	0.408326	0.242016	0.0891487	0.0271108	0.0642142
1084	0.0274678	0.0234771	0.0562101	0.687773	0.185888	0.0191837
1085	0.0673524	0.0550153	0.0388538	0.631794	0.179332	0.027653
1086	0.154458	0.11876	0.0536613	0.331002	0.286806	0.0553125
1087	0.130241	0.0616499	0.0669441	0.573	0.123039	0.0451266
1088	0.21021	0.0679211	0.0500439	0.295449	0.279455	0.0969209
1089	0.0408282	0.0204505	0.038471	0.141728	0.674412	0.08411
1090	0.294814	0.222492	0.131361	0.239045	0.0565414	0.055746
1091	0.237932	0.119844	0.139001	0.223315	0.250658	0.0292489
1092	0.0159177	0.0256845	0.0682444	0.749217	0.123201	0.0177349
1093	0.0972041	0.0110176	0.457067	0.0494172	0.373832	0.0114621
1094	0.0471611	0.0134839	0.0839287	0.137833	0.679964	0.0376293
1095	0.028855	0.13518	0.0789646	0.463737	0.272516	0.0207469
1096	0.0500228	0.0284601	0.0267774	0.710403	0.0508796	0.133457
1097	0.0158838	0.0218127	0.0115287	0.067732	0.0456755	0.837367
1098	0.0578393	0.356015	0.164768	0.307131	0.0673469	0.0469
1099	0.251816	0.0340065	0.267181	0.0773204	0.317484	0.0521915
1100	0.02247	0.0173765	0.0240886	0.0991212	0.814085	0.0228592
1101	0.204502	0.338351	0.0817236	0.0750258	0.259674	0.0407245
1102	0.112157	0.158028	0.463668	0.153312	0.0363121	0.0765237
1103	0.067674	0.0582363	0.103968	0.168291	0.542094	0.059736
1104	0.0246393	0.105109	0.0323281	0.617903	0.201753	0.0182677
1105	0.0258991	0.0423323	0.56949	0.0660664	0.19691	0.0993031
1106	0.151398	0.182959	0.305948	0.317302	0.0176047	0.0247874
1107	0.216529	0.124286	0.197951	0.0258007	0.00994807	0.425485
1108	0.0514957	0.132157	0.0241766	0.0609803	0.701573	0.0296179
1109	0.121433	0.51693	0.0969062	0.0360673	0.156581	0.0720818
1110	0.0219743	0.193451	0.196632	0.0407012	0.458833	0.088409
1111	0.0120452	0.0156619	0.00667271	0.0353422	0.0220759	0.908202
1112	0.0272915	0.0114287	0.539436	0.110557	0.28086	0.0304267
1113	0.106124	0.111917	0.0258582	0.142211	0.576389	0.0375012
1114	0.0764492	0.305481	0.38562	0.0821929	0.110477	0.0397796
1115	0.128286	0.0307841	0.193194	0.48142	0.0484292	0.117887
1116	0.0441729	0.184475	0.0526933	0.26234	0.350657	0.105661
1117	0.371254	0.182337	0.0669037	0.0606185	0.268203	0.0506845
1118	0.0500978	0.0856216	0.265978	0.45539	0.106485	0.0364271
1119	0.803653	0.0148188	0.0741403	0.0123632	0.0547854	0.0402395
1120	0.0571134	0.0381198	0.126197	0.275202	0.402536	0.100833
1121	0.0258463	0.0233356	0.0319256	0.825622	0.0651154	0.0281548
1122	0.0951474	0.119059	0.179111	0.0203529	0.0273982	0.558932
1123	0.0539805	0.0199204	0.34656	0.0566762	0.473242	0.0496205
1124	0.00914407	0.00664235	0.520184	0.0166775	0.439549	0.00780291
1125	0.031147	0.109435	0.0296239	0.196002	0.174433	0.459359
1126	0.0970154	0.112868	0.091603	0.209387	0.166517	0.322609
1127	0.0371536	0.0442466	0.0783159	0.702539	0.09595	0.0417949
1128	0.0662404	0.0901521	0.472201	0.0417642	0.290748	0.0388942
1129	0.0106521	0.0125383	0.0361905	0.399297	0.526003	0.015319
1130	0.222744	0.034749	0.028665	0.556261	0.125193	0.0323882
1131	0.0359007	0.444609	0.028004	0.405761	0.0711989	0.014526
1132	0.337883	0.0179601	0.192312	0.308044	0.0527474	0.0910538
1133	0.116886	0.0238398	0.0866226	0.233932	0.517948	0.0207723
1134	0.0158796	0.00934908	0.00688294	0.0178993	0.0679061	0.882083
1135	0.0392377	0.0188696	0.536194	0.198847	0.181546	0.0253062
1136	0.115463	0.170315	0.330717	0.183903	0.145905	0.0536979
1137	0.113821	0.251495	0.190742	0.395666	0.0235411	0.0247352
1138	0.0159507	0.0142523	0.800201	0.109845	0.0466282	0.0131233
1139	0.0548102	0.264389	0.252842	0.26043	0.105705	0.0618247
1140	0.0324823	0.401593	0.281536	0.134877	0.0432925	0.10622
1141	0.365158	0.0341182	0.0640369	0.315726	0.203829	0.017131
1142	0.714091	0.0761283	0.0474971	0.0362075	0.0741776	0.0518985
1143	0.0413165	0.0905873	0.31579	0.429489	0.0724813	0.0503358
1144	0.044365	0.0284176	0.104018	0.225935	0.561092	0.0361729
1145	0.0473345	0.244967	0.389348	0.034498	0.249255	0.0345968
1146	0.103033	0.445135	0.175936	0.221626	0.0168905	0.0373793
1147	0.108726	0.0498222	0.50453	0.146952	0.104371	0.0855984
1148	0.0187113	0.0308148	0.0277539	0.670782	0.214261	0.0376774
1149	0.0301817	0.138249	0.0260143	0.550397	0.112118	0.14304
1150	0.191875	0.150913	0.0179975	0.359918	0.236061	0.0432351
1151	0.140529	0.0454548	0.462694	0.0902797	0.218078	0.0429653
1152	0.0109544	0.01106	0.0817159	0.764971	0.122799	0.00849906
1153	0.133135	0.0577818	0.456401	0.219052	0.0843863	0.0492436
1154	0.00876472	0.00596003	0.0446472	0.0458875	0.88637	0.00837095
1155	0.0163565	0.11652	0.260452	0.139544	0.451609	0.015518
1156	0.0707834	0.0200658	0.137196	0.0916866	0.637289	0.0429791
1157	0.0278787	0.281766	0.381894	0.188676	0.0801627	0.0396226
1158	0.164767	0.558347	0.0585168	0.082594	0.0261973	0.109578
1159	0.0426528	0.0507696	0.0364818	0.147334	0.686101	0.0366599
1160	0.0158502	0.0374754	0.414145	0.0647386	0.456492	0.0112994
1161	0.20171	0.0850045	0.0206493	0.0432372	0.0966438	0.552755
1162	0.00797699	0.009907	0.190385	0.0173086	0.0136571	0.760765
1163	0.0167366	0.0200095	0.0905025	0.613627	0.240787	0.0183371
1164	0.572491	0.0544022	0.0533375	0.0395676	0.0195368	0.260665
1165	0.0944933	0.0260745	0.0477021	0.383603	0.414863	0.0332635
1166	0.0871667	0.0159019	0.179964	0.0698723	0.0261362	0.620959
1167	0.118808	0.303821	0.18736	0.261172	0.12144	0.00739844
1168	0.0735131	0.0487887	0.0668067	0.234881	0.525021	0.0509901
1169	0.0346757	0.274969	0.454908	0.164018	0.0318494	0.0395802
1170	0.144613	0.159403	0.278265	0.0674183	0.290234	0.060067
1171	0.0405334	0.0418745	0.0568242	0.479372	0.344669	0.0367267
1172	0.127548	0.616195	0.0283041	0.0761093	0.013102	0.138741
1173	0.0252357	0.147305	0.337345	0.443275	0.0255233	0.0213154
1174	0.254854	0.124363	0.433096	0.073234	0.080855	0.0335979
1175	0.0540909	0.0388378	0.418931	0.0635001	0.3586	0.0660403
1176	0.0300171	0.0349122	0.0359384	0.595893	0.284652	0.0185869
1177	0.0491885	0.360765	0.130353	0.325216	0.0845342	0.0499434
1178	0.0261411	0.262541	0.142787	0.377554	0.143409	0.0475682
1179	0.543031	0.0361403	0.0705564	0.0653075	0.21686	0.0681051
1180	0.278338	0.256603	0.0144591	0.303554	0.0997656	0.0472804
1181	0.0739995	0.232921	0.202881	0.289528	0.136237	0.064434
1182	0.00905134	0.0123747	0.511984	0.434272	0.024258	0.00806002
1183	0.0150427	0.0121394	0.676765	0.0752442	0.204011	0.0167977
1184	0.0260854	0.242675	0.0714288	0.532083	0.0685266	0.0592015
1185	0.0116497	0.315637	0.0601928	0.0405264	0.0198886	0.552105
1186	0.0174834	0.439437	0.224357	0.191439	0.0171484	0.110135
1187	0.037691	0.0364247	0.0575434	0.504187	0.345353	0.0188011
1188	0.0126444	0.0110671	0.34496	0.103112	0.515039	0.0131774
1189	0.0468007	0.0539037	0.0302499	0.715202	0.0928802	0.0609632
1190	0.0476634	0.10258	0.0401487	0.0362795	0.654088	0.119241
1191	0.015263	0.048733	0.0277917	0.580354	0.293693	0.0341659
1192	0.0431725	0.0235076	0.140721	0.428901	0.32915	0.0345478
1193	0.021938	0.018522	0.116606	0.0413054	0.721979	0.0796497
1194	0.0142186	0.0235621	0.0211917	0.879023	0.0460673	0.0159374
1195	0.0231145	0.0284971	0.0495718	0.713582	0.0922328	0.0930022
1196	0.14209	0.0838251	0.214364	0.368396	0.0751675	0.116157
1197	0.107278	0.0267019	0.0238282	0.670646	0.112401	0.0591455
1198	0.164212	0.0548524	0.150395	0.235113	0.352711	0.042717
1199	0.151478	0.0516953	0.030118	0.446327	0.230698	0.0896844
1200	0.340758	0.0736888	0.237931	0.0845138	0.232982	0.0301256
1201	0.0629195	0.0290721	0.0604455	0.380931	0.429212	0.0374193
1202	0.0156605	0.165582	0.319415	0.0514277	0.428471	0.0194441
1203	0.0345857	0.014744	0.551711	0.33629	0.0534398	0.00922952
1204	0.0213391	0.0156568	0.0415112	0.174496	0.46535	0.281646
1205	0.0301235	0.0675336	0.0292848	0.802645	0.0313379	0.0390753
1206	0.0289591	0.169514	0.0253625	0.0879673	0.607265	0.0809319
1207	0.195964	0.0140499	0.148948	0.0402289	0.046511	0.554299
1208	0.0931705	0.0641179	0.0461162	0.19957	0.529034	0.0679913
1209	0.0196394	0.31247	0.203917	0.120846	0.293327	0.0498009
1210	0.0757384	0.1258	0.0403712	0.184032	0.00627418	0.567785
1211	0.0366142	0.0508398	0.167075	0.0291247	0.066713	0.649633
1212	0.0750786	0.102432	0.0290625	0.0842293	0.569809	0.139389
1213	0.0253795	0.0192149	0.509171	0.265931	0.0997423	0.0805609
1214	0.00657056	0.00695667	0.0115684	0.0464024	0.0524295	0.876072
1215	0.020381	0.119735	0.139651	0.0193816	0.0150579	0.685794
1216	0.0163128	0.0368582	0.240851	0.0262915	0.0172447	0.662442
1217	0.024541	0.120379	0.0300146	0.151904	0.636923	0.0362386
1218	0.0195652	0.217912	0.190705	0.497177	0.0285729	0.046068
1219	0.105981	0.0289479	0.0196451	0.151222	0.380498	0.313706
1220	0.0263934	0.0648154	0.0253488	0.494352	0.324575	0.0645152
1221	0.0908638	0.0284863	0.0332876	0.275892	0.558083	0.0133879
1222	0.0681402	0.0846431	0.288091	0.227992	0.305067	0.0260678
1223	0.232751	0.176347	0.202453	0.273767	0.0234171	0.0912645
1224	0.189067	0.0375598	0.0282721	0.528494	0.0693026	0.147305
1225	0.0898219	0.13596	0.247797	0.403479	0.0605362	0.0624059
1226	0.040973	0.0282508	0.0247824	0.550915	0.341097	0.0139812
1227	0.0456934	0.0587808	0.0330742	0.69867	0.0517583	0.112023
1228	0.143106	0.120062	0.0411749	0.245324	0.0337091	0.416623
1229	0.01881	0.110364	0.420276	0.135477	0.302843	0.012229
1230	0.0269524	0.0661266	0.326312	0.0565765	0.497132	0.0269
1231	0.0156215	0.0257198	0.0251066	0.218678	0.31239	0.402484
1232	0.0110186	0.0308642	0.0270563	0.42112	0.476157	0.0337838
1233	0.0722565	0.175145	0.0796501	0.13511	0.0374148	0.500424
1234	0.194659	0.0344872	0.05306	0.464013	0.200706	0.0530743
1235	0.01615	0.0151935	0.0431169	0.16261	0.743692	0.0192375
1236	0.0293971	0.0264395	0.0426711	0.190758	0.672413	0.0383216
1237	0.031228	0.0241917	0.314629	0.086339	0.530102	0.0135101
1238	0.126281	0.0167406	0.270479	0.48825	0.0313413	0.0669084
1239	0.00899879	0.00682417	0.338481	0.0157909	0.620278	0.00962698
1240	0.0396853	0.0263377	0.0393745	0.157439	0.723686	0.0134778
1241	0.257117	0.386078	0.068231	0.167548	0.0369952	0.0840312
1242	0.0743973	0.0345581	0.0373076	0.603378	0.229537	0.0208228
1243	0.089244	0.0739269	0.0428501	0.257631	0.502647	0.0337003
1244	0.0408908	0.0818935	0.0377202	0.295871	0.515018	0.0286065
1245	0.0725718	0.259412	0.0936472	0.342056	0.137971	0.094341
1246	0.0215134	0.371593	0.0145501	0.564788	0.0167111	0.0108436
1247	0.0439485	0.353349	0.0301563	0.291209	0.251401	0.0299357
1248	0.0121153	0.0084129	0.0538614	0.0391162	0.874255	0.0122394
1249	0.0195907	0.0551341	0.320756	0.407771	0.0716214	0.125126
1250	0.0547458	0.0153341	0.0872819	0.0205757	0.0245212	0.797541
1251	0.0465322	0.0158221	0.193412	0.0693516	0.643456	0.0314258
1252	0.0352067	0.0424289	0.157808	0.464784	0.066529	0.233243
1253	0.0175023	0.167159	0.302668	0.0519086	0.359363	0.101399
1254	0.283026	0.0604408	0.223075	0.221343	0.179217	0.0328981
1255	0.00922918	0.00793533	0.666037	0.0631098	0.238482	0.0152066
1256	0.169406	0.0269633	0.237422	0.05537	0.485009	0.0258302
1257	0.00927975	0.00834515	0.0257722	0.0772105	0.815398	0.0639946
1258	0.0121453	0.233708	0.0156842	0.679325	0.0386504	0.0204864
1259	0.0160546	0.0174008	0.312174	0.51441	0.129614	0.010347
1260	0.0128642	0.0385691	0.41296	0.386339	0.0638335	0.0854344
1261	0.0269355	0.0164256	0.610621	0.0661092	0.264871	0.0150378
1262	0.0504159	0.220776	0.238736	0.339439	0.0563888	0.0942441
1263	0.0920822	0.01948	0.128357	0.517932	0.195768	0.0463808
1264	0.0226279	0.207816	0.346867	0.25543	0.108946	0.0583132
1265	0.0213227	0.15392	0.0196692	0.656771	0.138887	0.00943021
1266	0.0315547	0.0223907	0.338621	0.0387793	0.40704	0.161614
1267	0.018989	0.229485	0.0261527	0.259469	0.0250102	0.440895
1268	0.191425	0.268213	0.0207191	0.309187	0.0822888	0.128167
1269	0.112258	0.0664823	0.289425	0.0882626	0.419313	0.0242598
1270	0.0199835	0.0209951	0.101233	0.190407	0.632383	0.0349984
1271	0.0140965	0.0412291	0.0318618	0.399834	0.474946	0.0380321
1272	0.018012	0.105173	0.00816861	0.0386364	0.0765495	0.75346
1273	0.202697	0.0715617	0.0186289	0.630316	0.0419485	0.0348484
1274	0.0559731	0.567935	0.0233417	0.260233	0.027118	0.0653989
1275	0.282061	0.0771429	0.191018	0.366621	0.0206461	0.0625112
1276	0.011971	0.0126546	0.0529773	0.1567	0.743431	0.0222657
1277	0.00847063	0.00871215	0.292522	0.0638061	0.614473	0.0120167
1278	0.137413	0.313868	0.0702702	0.0906237	0.0176155	0.370209
1279	0.0339262	0.0557586	0.027591	0.200832	0.580711	0.101181
1280	0.0446182	0.0510137	0.0427438	0.325193	0.505293	0.0311386
1281	0.0499013	0.0199351	0.00935559	0.0715391	0.0351568	0.814112
1282	0.25505	0.394938	0.208157	0.0383304	0.0837966	0.0197273
1283	0.0547711	0.00999617	0.030279	0.121616	0.772712	0.010625
1284	0.0373355	0.381748	0.00835406	0.130502	0.0101881	0.431872
1285	0.0678718	0.279634	0.0364905	0.185076	0.349923	0.0810051
1286	0.259021	0.339006	0.159563	0.0389409	0.122271	0.0811969
1287	0.0439201	0.0293197	0.150609	0.1444	0.0104409	0.621311
1288	0.0129801	0.0178076	0.0300309	0.339305	0.520517	0.0793601
1289	0.182723	0.640521	0.0478008	0.0611697	0.045088	0.022697
1290	0.0205493	0.0384036	0.342758	0.308155	0.248549	0.0415849
1291	0.0207619	0.0317382	0.289302	0.541217	0.104826	0.0121554
1292	0.0862194	0.147215	0.0314767	0.230251	0.474993	0.0298452
1293	0.11798	0.0591938	0.0541458	0.224236	0.526847	0.0175967
1294	0.027379	0.0534312	0.0382537	0.11252	0.532889	0.235527
1295	0.100287	0.0256959	0.0461022	0.404986	0.331844	0.0910853
1296	0.475291	0.138308	0.13355	0.0373107	0.1716	0.0439398
1297	0.546178	0.0170021	0.042578	0.0621027	0.288303	0.043837
1298	0.172695	0.0535134	0.0393948	0.208065	0.407744	0.118588
1299	0.401393	0.120053	0.185259	0.0377728	0.204725	0.050797
1300	0.0291683	0.0832501	0.279645	0.406096	0.0662892	0.135551
1301	0.00915157	0.00624572	0.0179133	0.0301627	0.927054	0.00947272
1302	0.344218	0.0766045	0.213258	0.15214	0.159119	0.0546602
1303	0.0272909	0.0370093	0.109453	0.357642	0.433079	0.0355253
1304	0.0139947	0.0125932	0.417301	0.0367352	0.5054	0.0139765
1305	0.0254908	0.163291	0.100343	0.402635	0.120625	0.187616
1306	0.0155304	0.02931	0.0306029	0.513968	0.383241	0.0273472
1307	0.352171	0.257926	0.156675	0.152449	0.0500859	0.0306935
1308	0.0183114	0.0277907	0.488693	0.111753	0.312187	0.0412658
1309	0.0749828	0.0301965	0.0376152	0.140009	0.690744	0.0264524
1310	0.0173755	0.0116645	0.256079	0.0469465	0.638181	0.0297534
1311	0.0229034	0.11039	0.263764	0.408038	0.181764	0.0131412
1312	0.00831244	0.00628449	0.0288271	0.0692977	0.878727	0.00855167
1313	0.0382383	0.0480221	0.111216	0.308659	0.467258	0.0266069
1314	0.612111	0.247482	0.0442845	0.0600774	0.0238405	0.012204
1315	0.573252	0.0234245	0.019373	0.0745046	0.242153	0.0672929
1316	0.048979	0.0406372	0.40939	0.188503	0.228485	0.0840057
1317	0.0175144	0.0227545	0.0519517	0.485038	0.262057	0.160684
1318	0.381305	0.0955037	0.0897228	0.154799	0.20685	0.0718191
1319	0.216324	0.162325	0.270602	0.20591	0.0622086	0.082631
1320	0.0379532	0.515462	0.0318156	0.328497	0.0634876	0.0227839
1321	0.0554843	0.0428095	0.0283686	0.763064	0.0853822	0.0248912
1322	0.304542	0.0269414	0.0334575	0.24475	0.249469	0.140841
1323	0.278918	0.450725	0.0691959	0.145901	0.0326123	0.0226478
1324	0.0584769	0.0294249	0.12518	0.15201	0.594949	0.0399585
1325	0.0333568	0.612133	0.0165511	0.205654	0.0725165	0.0597892
1326	0.0233826	0.103028	0.448019	0.372798	0.0416765	0.011096
1327	0.0292179	0.192239	0.331049	0.0806558	0.300466	0.0663724
1328	0.0259868	0.0232318	0.378363	0.221572	0.333459	0.0173867
1329	0.0243388	0.199957	0.388371	0.318376	0.0303604	0.0385965
1330	0.0613665	0.435313	0.0246404	0.314501	0.151291	0.0128888
1331	0.029068	0.0149099	0.0138041	0.0859252	0.19274	0.663553
1332	0.0425818	0.236129	0.0798189	0.137856	0.284326	0.219288
1333	0.0174343	0.293027	0.0577257	0.126827	0.00829396	0.496692
1334	0.143339	0.0619378	0.108678	0.395599	0.207177	0.0832697
1335	0.0568035	0.135141	0.153436	0.360064	0.243966	0.0505892
1336	0.374476	0.0659422	0.18482	0.226544	0.104098	0.0441193
1337	0.0555166	0.0756665	0.038439	0.303279	0.12762	0.399479
1338	0.0579618	0.0742377	0.0202471	0.689713	0.0888476	0.0689928
1339	0.0237676	0.240873	0.250641	0.379757	0.0839739	0.0209869
1340	0.0236034	0.352625	0.0464612	0.431636	0.0801067	0.0655669
1341	0.00768628	0.0074829	0.398545	0.0406182	0.535714	0.00995379
1342	0.156752	0.0330652	0.0723825	0.0675712	0.616234	0.0539956
1343	0.302736	0.359287	0.0226888	0.0540666	0.0169683	0.244253
1344	0.0584738	0.0365012	0.597889	0.127245	0.126055	0.0538364
1345	0.250648	0.152668	0.34986	0.0462643	0.141404	0.0591556
1346	0.0186261	0.0837749	0.223443	0.495085	0.164202	0.0148688
1347	0.0138455	0.124193	0.350244	0.426831	0.0710543	0.013832
1348	0.159246	0.168151	0.0987282	0.0314496	0.209025	0.3334
1349	0.0161474	0.0178022	0.0774347	0.443108	0.380536	0.064972
1350	0.188884	0.522142	0.0531176	0.0676578	0.0993514	0.0688473
1351	0.0151703	0.0168679	0.0295776	0.0416522	0.860183	0.0365488
1352	0.0149448	0.175239	0.315521	0.31294	0.146116	0.0352396
1353	0.0131776	0.0171974	0.0617299	0.391864	0.497929	0.0181025
1354	0.0302869	0.0799595	0.509227	0.067213	0.1563	0.157014
1355	0.257127	0.0218763	0.349025	0.12709	0.18163	0.0632521
1356	0.0922079	0.0269223	0.240092	0.488341	0.128463	0.0239737
1357	0.0208287	0.0229133	0.0105929	0.109165	0.0690862	0.767414
1358	0.0846721	0.413257	0.0638381	0.182536	0.171341	0.0843549
1359	0.0203452	0.0281803	0.10099	0.283937	0.548491	0.0180563
1360	0.300703	0.226093	0.0327346	0.209326	0.19931	0.0318336
1361	0.07698	0.105821	0.0863753	0.355979	0.318713	0.0561323
1362	0.0615788	0.0227829	0.498338	0.181612	0.217914	0.0177743
1363	0.121151	0.10999	0.0353309	0.437634	0.268458	0.0274361
1364	0.114765	0.164977	0.0793337	0.485941	0.122501	0.0324826
1365	0.274245	0.10648	0.206986	0.15669	0.230689	0.0249092
1366	0.119983	0.08033	0.305993	0.105239	0.339325	0.0491291
1367	0.0264419	0.116938	0.0936318	0.297093	0.422735	0.0431599
1368	0.285242	0.312943	0.118086	0.108361	0.124193	0.0511748
1369	0.0150204	0.015846	0.0524579	0.398284	0.494124	0.0242679
1370	0.0101487	0.00713341	0.0414375	0.0370379	0.88542	0.0188227
1371	0.0147748	0.183074	0.0231742	0.551256	0.154906	0.0728153
1372	0.267049	0.509431	0.0461433	0.0681854	0.0814786	0.0277126
1373	0.00721749	0.00691061	0.593019	0.0743121	0.310576	0.00796465
1374	0.0127567	0.0202793	0.0726641	0.838201	0.0402572	0.0158419
1375	0.342821	0.149712	0.0982556	0.0983197	0.00757246	0.303319
1376	0.0314036	0.0272446	0.121635	0.410247	0.383901	0.0255692
1377	0.0275618	0.0297196	0.0698819	0.556682	0.255845	0.0603097
1378	0.268715	0.0800123	0.0761564	0.0396242	0.49546	0.0400325
1379	0.0113271	0.323048	0.113051	0.342738	0.164005	0.0458312
1380	0.0459851	0.080601	0.0139345	0.143007	0.0804909	0.635982
1381	0.380867	0.0627295	0.0583577	0.220277	0.227356	0.0504135
1382	0.0383238	0.0894225	0.148922	0.058868	0.621364	0.0430999
1383	0.0219023	0.0170436	0.20697	0.0490395	0.0402006	0.664844
1384	0.0351169	0.329916	0.0208494	0.146272	0.452014	0.0158323
1385	0.487486	0.0356255	0.208263	0.199245	0.0435373	0.0258431
1386	0.108462	0.0252416	0.240161	0.316351	0.176165	0.133619
1387	0.0140488	0.491715	0.180045	0.0256325	0.211063	0.0774958
1388	0.0825483	0.0205303	0.509155	0.0705921	0.29218	0.0249935
1389	0.0840393	0.370753	0.0558703	0.0820505	0.0115723	0.395715
1390	0.0788576	0.0207185	0.13627	0.467066	0.277624	0.0194643
1391	0.0640198	0.0192052	0.0220199	0.0751952	0.803129	0.0164309
1392	0.213065	0.0471726	0.0271049	0.2694	0.0700459	0.373211
1393	0.0083743	0.00825877	0.131876	0.0168472	0.0141945	0.820449
1394	0.0160844	0.0519176	0.20851	0.462991	0.0932116	0.167285
1395	0.119084	0.419539	0.173801	0.099273	0.122991	0.0653115
1396	0.0241909	0.0590791	0.0813465	0.707138	0.0462776	0.0819674
1397	0.026567	0.111223	0.195454	0.430609	0.122651	0.113496
1398	0.0400793	0.0630645	0.253192	0.587061	0.0184729	0.0381303
1399	0.0315166	0.262366	0.0102091	0.252253	0.0320756	0.41158
1400	0.0465821	0.0857066	0.266706	0.0392737	0.148622	0.413109
1401	0.00749815	0.00536494	0.327601	0.0159035	0.62329	0.0203424
1402	0.0124604	0.0436849	0.0869283	0.0483891	0.0134951	0.795042
1403	0.0155223	0.0211449	0.0414953	0.748379	0.156559	0.0168994
1404	0.0378517	0.187971	0.0304281	0.0729938	0.650435	0.0203203
1405	0.196035	0.0230959	0.0810694	0.315568	0.342332	0.0419005
1406	0.16914	0.13173	0.320369	0.322051	0.0211936	0.0355151
1407	0.330364	0.391369	0.176169	0.045473	0.0470277	0.00959714
1408	0.374329	0.0403637	0.0141889	0.0822895	0.425518	0.0633111
1409	0.0711966	0.479474	0.0100837	0.170933	0.021965	0.246347
1410	0.0783675	0.286498	0.0490545	0.0360051	0.0106764	0.539398
1411	0.0487535	0.0459514	0.0377714	0.359436	0.34137	0.166718
1412	0.0107079	0.0182321	0.190116	0.0644197	0.0288221	0.687702
1413	0.17702	0.151583	0.03797	0.10028	0.4813	0.0518464
1414	0.154929	0.399414	0.0763486	0.0294065	0.0111701	0.328732
1415	0.0897124	0.0682153	0.0196125	0.0659213	0.601951	0.154588
1416	0.0648949	0.103059	0.380685	0.05317	0.370296	0.0278944
1417	0.10931	0.12554	0.131491	0.0906804	0.508085	0.034893
1418	0.175953	0.281165	0.0774934	0.150666	0.150792	0.163931
1419	0.00866895	0.0113097	0.146154	0.75462	0.0704921	0.00875468
1420	0.100779	0.260437	0.380934	0.174966	0.0724922	0.0103921
1421	0.191527	0.127727	0.184961	0.0925092	0.28004	0.123237
1422	0.0215466	0.0205901	0.0433186	0.245873	0.642815	0.0258561
1423	0.385173	0.0344444	0.357036	0.157279	0.0420741	0.023993
1424	0.0550067	0.0295073	0.0921427	0.237053	0.036653	0.549637
1425	0.0486858	0.0229631	0.14905	0.585761	0.0947742	0.0987654
1426	0.0182395	0.0180941	0.329572	0.158612	0.464224	0.0112585
1427	0.0721415	0.0838219	0.0276773	0.205258	0.457951	0.15315
1428	0.0472455	0.317043	0.27095	0.203008	0.058733	0.103021
1429	0.116537	0.482313	0.208776	0.146594	0.028871	0.0169081
1430	0.204266	0.169813	0.158204	0.260146	0.178231	0.0293408
1431	0.0162176	0.60058	0.0280462	0.233817	0.0947582	0.0265818
1432	0.024558	0.0268455	0.0415716	0.694236	0.202381	0.0104076
1433	0.0633477	0.0923104	0.0205596	0.13731	0.1898	0.496672
1434	0.12129	0.253073	0.385349	0.0820072	0.0998677	0.0584133
1435	0.0510741	0.0998848	0.250023	0.323219	0.093032	0.182767
1436	0.022969	0.0152151	0.0243537	0.0645594	0.768776	0.104127
1437	0.196684	0.317166	0.186665	0.275642	0.0128811	0.0109619
1438	0.0181133	0.0158965	0.0251525	0.297143	0.220303	0.423392
1439	0.0135057	0.162084	0.057666	0.373239	0.379945	0.0135597
1440	0.0130509	0.0212021	0.030721	0.831799	0.0794214	0.0238053
1441	0.0284772	0.017724	0.031986	0.153873	0.73551	0.0324304
1442	0.0430239	0.544582	0.129263	0.204244	0.0534423	0.0254442
1443	0.307301	0.0252005	0.0639952	0.320885	0.252413	0.0302048
1444	0.0175579	0.0382991	0.698265	0.0823785	0.131906	0.0315933
1445	0.0473033	0.142764	0.413009	0.358859	0.0187051	0.0193592
1446	0.0215251	0.0343162	0.117597	0.0419368	0.676263	0.108363
1447	0.0688456	0.0502051	0.0293375	0.374314	0.389249	0.0880489
1448	0.137338	0.400241	0.0467779	0.366339	0.0348685	0.0144361
1449	0.0160714	0.0213588	0.116634	0.311725	0.474445	0.059766
1450	0.0534979	0.562089	0.156271	0.156588	0.0444381	0.0271162
1451	0.047383	0.0423163	0.257041	0.293422	0.269182	0.0906559
1452	0.0675259	0.0216846	0.583204	0.0477549	0.258688	0.021143
1453	0.0341971	0.0132849	0.233725	0.0241222	0.042613	0.652058
1454	0.75824	0.0504777	0.0517423	0.0101153	0.079444	0.0499809
1455	0.101369	0.184613	0.105287	0.126386	0.43088	0.0514642
1456	0.0212505	0.0261128	0.0448952	0.380924	0.510648	0.0161702
1457	0.0107918	0.0122557	0.0398824	0.355559	0.568845	0.0126657
1458	0.114698	0.453741	0.175753	0.0403118	0.181368	0.0341278
1459	0.015258	0.382146	0.0701611	0.0756307	0.0133877	0.443417
1460	0.0548964	0.0599739	0.0254976	0.236935	0.435288	0.187409
1461	0.0445582	0.368961	0.178146	0.288954	0.0298045	0.0895764
1462	0.00667518	0.00658823	0.362962	0.354592	0.258787	0.0103962
1463	0.0769661	0.193813	0.00950647	0.221367	0.0339993	0.464348
1464	0.470186	0.217079	0.0536391	0.225743	0.0138424	0.0195099
1465	0.0189081	0.264276	0.318781	0.330538	0.0550571	0.0124392
1466	0.197189	0.401115	0.128631	0.0293872	0.207657	0.0360208
1467	0.0203814	0.31188	0.0629082	0.266767	0.273567	0.0644966
1468	0.184633	0.166902	0.154573	0.337808	0.128511	0.0275733
1469	0.0423782	0.0227795	0.0357162	0.0527652	0.784043	0.0623179
1470	0.0505787	0.0354042	0.440813	0.416874	0.0394247	0.0169057
1471	0.0492749	0.0269859	0.037778	0.493412	0.366532	0.0260167
1472	0.00894497	0.00781564	0.0323079	0.055274	0.883393	0.012264
1473	0.0197939	0.00940868	0.434613	0.0325048	0.488453	0.0152262
1474	0.130061	0.0238593	0.296784	0.0973541	0.383633	0.0683091
1475	0.0217126	0.21966	0.0171408	0.599203	0.130604	0.0116796
1476	0.019275	0.0242947	0.0910796	0.772192	0.0704212	0.0227372
1477	0.011822	0.0668196	0.0345585	0.554622	0.319725	0.0124531
1478	0.12301	0.160764	0.21972	0.0676991	0.0150082	0.413799
1479	0.179176	0.153118	0.0135801	0.498818	0.0772021	0.078106
1480	0.013088	0.132913	0.391785	0.354272	0.0513216	0.0566199
1481	0.0264448	0.0280366	0.0959537	0.501446	0.310405	0.0377141
1482	0.0221556	0.0208845	0.306311	0.401359	0.165257	0.0840328
1483	0.0125397	0.0160193	0.517385	0.231698	0.159634	0.0627242
1484	0.0360021	0.211867	0.385478	0.0587927	0.277337	0.0305234
1485	0.0622287	0.0888648	0.031414	0.0507656	0.731012	0.0357147
1486	0.176733	0.0145396	0.39609	0.0266932	0.314056	0.0718884
1487	0.0316033	0.297005	0.0178159	0.264695	0.374528	0.0143529
1488	0.0996233	0.0376809	0.0514195	0.167657	0.55118	0.0924401
1489	0.38714	0.0094983	0.117049	0.189995	0.225951	0.0703677
1490	0.0332185	0.0918979	0.0200681	0.0951735	0.718228	0.0414139
1491	0.335028	0.0751094	0.026929	0.082454	0.229729	0.250751
1492	0.0490844	0.0385884	0.502426	0.0853146	0.268162	0.0564248
1493	0.0355751	0.194202	0.0671394	0.0677885	0.61226	0.0230355
1494	0.0169484	0.0755039	0.233975	0.520595	0.0624649	0.0905123
1495	0.410627	0.158757	0.297237	0.107301	0.0125379	0.0135396
1496	0.191504	0.233573	0.164802	0.142439	0.0964419	0.17124
1497	0.479798	0.276102	0.0767622	0.0949807	0.0430148	0.0293418
1498	0.230987	0.0361211	0.291116	0.0326532	0.376297	0.0328252
1499	0.650828	0.0118818	0.00511542	0.0240366	0.0375103	0.270627
1500	0.14147	0.147315	0.0322667	0.237864	0.387623	0.0534606
1501	0.200792	0.111306	0.243528	0.158158	0.202646	0.0835711
1502	0.599899	0.0651316	0.0446676	0.191955	0.0817452	0.0166012
1503	0.051087	0.0480385	0.310582	0.427225	0.0791086	0.083959
1504	0.0308902	0.0252549	0.0357968	0.630858	0.205564	0.0716362
1505	0.0353424	0.0128546	0.0434776	0.0765292	0.818129	0.0136671
1506	0.149638	0.0431939	0.0519672	0.0969442	0.496792	0.161464
1507	0.0123326	0.0115008	0.0337154	0.19957	0.727746	0.0151349
1508	0.194749	0.124802	0.190858	0.354118	0.11562	0.0198531
1509	0.0301879	0.0349122	0.0695358	0.555214	0.267884	0.0422668
1510	0.200138	0.0275802	0.174334	0.553971	0.0284342	0.0155422
1511	0.167202	0.132243	0.287215	0.248386	0.129888	0.0350654
1512	0.0377578	0.0511843	0.0281667	0.0447961	0.808882	0.0292126
1513	0.405875	0.0292924	0.222705	0.0725225	0.237023	0.0325825
1514	0.0749797	0.0238968	0.0829828	0.0844006	0.614747	0.118993
1515	0.0393922	0.229439	0.316874	0.0368075	0.351159	0.0263286
1516	0.00805619	0.0113116	0.0153629	0.904504	0.043707	0.0170586
1517	0.140314	0.444007	0.0942791	0.0925187	0.0307158	0.198165
1518	0.354642	0.544287	0.0316605	0.00943019	0.0223314	0.0376495
1519	0.0681446	0.0470057	0.308838	0.112115	0.408809	0.0550876
1520	0.0552227	0.021912	0.316294	0.377579	0.168615	0.0603772
1521	0.213755	0.0411028	0.243795	0.438947	0.0365421	0.0258586
1522	0.0852996	0.166482	0.0154223	0.191486	0.0937498	0.44756
1523	0.0222052	0.0406283	0.22002	0.102003	0.575775	0.0393681
1524	0.0660669	0.0591368	0.18761	0.536471	0.128513	0.0222029
1525	0.0271336	0.20181	0.0313069	0.66069	0.0503944	0.0286649
1526	0.0201819	0.102502	0.0684903	0.178405	0.0113005	0.61912
1527	0.086989	0.0338044	0.0485156	0.139068	0.57835	0.113273
1528	0.027755	0.0154147	0.023215	0.0728811	0.832259	0.028475
1529	0.0163764	0.0280293	0.0343045	0.824871	0.0492306	0.0471883
1530	0.25799	0.146668	0.164528	0.108066	0.217033	0.105716
1531	0.0702515	0.0853605	0.031979	0.14353	0.492648	0.17623
1532	0.591023	0.0138694	0.230234	0.0227054	0.0945608	0.0476077
1533	0.394258	0.100659	0.0248933	0.352263	0.0845994	0.043327
1534	0.480017	0.276846	0.0162406	0.132128	0.0656162	0.029152
1535	0.0174936	0.0260599	0.026489	0.399589	0.508223	0.0221454
1536	0.034977	0.0172012	0.0221646	0.0503589	0.856636	0.0186621
1537	0.104451	0.214705	0.271696	0.339789	0.0228521	0.0465061
1538	0.104779	0.200809	0.332869	0.048608	0.264162	0.0487729
1539	0.0926591	0.0542194	0.293348	0.0683115	0.381249	0.110213
1540	0.0781779	0.0459146	0.371874	0.360396	0.0986901	0.0449469
1541	0.0171766	0.0967407	0.435635	0.363442	0.0385102	0.0484953
1542	0.101425	0.0331129	0.304865	0.148111	0.274637	0.137849
1543	0.15408	0.156822	0.200693	0.426402	0.0504334	0.0115691
1544	0.14938	0.192032	0.295005	0.205209	0.105837	0.0525377
1545	0.0980024	0.669646	0.101729	0.0708623	0.0194236	0.0403365
1546	0.039409	0.0549941	0.0252524	0.287228	0.520159	0.0729569
1547	0.0125188	0.0195925	0.012433	0.0608978	0.17826	0.716298
1548	0.0625041	0.0368261	0.377755	0.412856	0.023156	0.0869026
1549	0.12395	0.460879	0.0376045	0.0168738	0.310994	0.0496989
1550	0.0441647	0.112113	0.0405755	0.655065	0.082861	0.0652201
1551	0.111833	0.435429	0.136388	0.209356	0.0287757	0.0782182
1552	0.0189324	0.0137763	0.444771	0.0219373	0.378128	0.122454
1553	0.0254716	0.0205101	0.0331849	0.417662	0.485423	0.0177492
1554	0.0166173	0.0195364	0.0280393	0.0813788	0.762699	0.0917291
1555	0.0295168	0.0137949	0.0266319	0.29897	0.605768	0.0253177
1556	0.0202642	0.0712585	0.23092	0.347004	0.299098	0.0314548
1557	0.0119203	0.0136955	0.438129	0.3782	0.150326	0.007729
1558	0.0183818	0.0403795	0.117405	0.657685	0.155224	0.0109247
1559	0.31212	0.0992558	0.137193	0.110529	0.293505	0.0473982
1560	0.02903	0.0231656	0.472797	0.122744	0.330386	0.0218769
1561	0.023478	0.0498625	0.585892	0.148838	0.0788333	0.113097
1562	0.0315751	0.0215007	0.263814	0.161059	0.462044	0.0600074
1563	0.265061	0.251087	0.193489	0.187527	0.0931145	0.0097217
1564	0.208067	0.309924	0.0897134	0.262524	0.0596288	0.070143
1565	0.00992362	0.0183473	0.0314994	0.755995	0.170951	0.0132843
1566	0.495626	0.0290185	0.216397	0.176758	0.0697694	0.012432
1567	0.0113262	0.0128951	0.0341036	0.55358	0.347805	0.04029
1568	0.066483	0.046551	0.418055	0.375569	0.0643803	0.0289608
1569	0.0728664	0.0348615	0.0176477	0.0660859	0.112527	0.696012
1570	0.274855	0.144709	0.0254011	0.0582888	0.1249	0.371846
1571	0.0827096	0.0128216	0.0129155	0.0373569	0.0566334	0.797563
1572	0.0242866	0.340572	0.308539	0.246954	0.0282876	0.0513606
1573	0.104496	0.197342	0.280335	0.216341	0.127874	0.0736118
1574	0.282632	0.184012	0.0147596	0.481763	0.0184667	0.0183667
1575	0.133021	0.126628	0.0270493	0.171536	0.16137	0.380396
1576	0.144324	0.0249476	0.0253076	0.0593011	0.728449	0.0176704
1577	0.266097	0.0928154	0.114555	0.218133	0.150374	0.158025
1578	0.260495	0.0829393	0.0275028	0.346308	0.202297	0.0804586
1579	0.146187	0.0343671	0.145776	0.168656	0.47563	0.0293844
1580	0.142058	0.36803	0.244505	0.048566	0.162812	0.0340274
1581	0.189478	0.364659	0.0178838	0.243149	0.148361	0.0364692
1582	0.213086	0.106419	0.114166	0.0448348	0.0234228	0.498072
1583	0.187723	0.0263842	0.362128	0.15002	0.244567	0.0291791
1584	0.295017	0.0814848	0.386034	0.0285089	0.196002	0.0129529
1585	0.0669316	0.296839	0.396706	0.149877	0.0345655	0.0550804
1586	0.0194128	0.0163339	0.0444047	0.329073	0.139876	0.4509
1587	0.175955	0.0272095	0.244691	0.128969	0.398025	0.0251512
1588	0.128912	0.017151	0.214125	0.0516061	0.529841	0.0583645
1589	0.0274468	0.408729	0.0777645	0.0244201	0.0105746	0.451065
1590	0.0103055	0.0162779	0.0311553	0.899836	0.0323742	0.0100508
1591	0.108192	0.0697766	0.253515	0.241361	0.225397	0.101759
1592	0.00661544	0.00620119	0.0186786	0.0411578	0.918959	0.00838758
1593	0.0179031	0.0233834	0.0338202	0.69189	0.208099	0.0249039
1594	0.203007	0.0892624	0.308028	0.32813	0.0456213	0.0259504
1595	0.0169949	0.0140637	0.0288151	0.184231	0.554687	0.201208
1596	0.0784007	0.05796	0.126778	0.581234	0.108695	0.0469336
1597	0.0670945	0.182155	0.34599	0.234072	0.152985	0.0177029
1598	0.0550495	0.0178048	0.0646318	0.0559517	0.784977	0.021585
1599	0.0658633	0.0297953	0.016448	0.0947717	0.210722	0.5824
1600	0.28157	0.0316641	0.19641	0.115964	0.358816	0.0155756
1601	0.325395	0.519992	0.0360563	0.0696879	0.0364069	0.0124612
1602	0.389575	0.0726677	0.0119331	0.0782522	0.235465	0.212107
1603	0.140707	0.0299124	0.0362047	0.0870457	0.67548	0.0306509
1604	0.0910116	0.0767184	0.028339	0.184879	0.556472	0.0625792
1605	0.066979	0.0571665	0.33511	0.294657	0.117256	0.128832
1606	0.125305	0.30497	0.209473	0.275708	0.055768	0.028776
1607	0.0599013	0.0422793	0.0371483	0.157048	0.65912	0.044503
1608	0.0715776	0.0235048	0.521495	0.123274	0.231775	0.028374
1609	0.00709665	0.00497299	0.0277572	0.0216862	0.930706	0.00778095
1610	0.0167598	0.447421	0.25851	0.189292	0.0438697	0.0441467
1611	0.123189	0.114596	0.0113099	0.126728	0.0480808	0.576096
1612	0.0347884	0.0216053	0.06799	0.0996324	0.738238	0.0377462
1613	0.0512682	0.0430516	0.391944	0.0299295	0.447024	0.0367834
1614	0.0901641	0.0366737	0.040329	0.669413	0.142962	0.020458
1615	0.111333	0.0480583	0.0325282	0.590822	0.196434	0.0208246
1616	0.0419634	0.107489	0.402027	0.366529	0.0406566	0.0413347
1617	0.0400126	0.0322903	0.023739	0.195639	0.162459	0.54586
1618	0.0132373	0.0198354	0.258191	0.209821	0.372745	0.126171
1619	0.0260134	0.313962	0.0856109	0.147796	0.0780976	0.34852
1620	0.173982	0.168336	0.0288942	0.132353	0.439803	0.0566319
1621	0.0196037	0.0162734	0.0801902	0.0910004	0.748315	0.0446177
1622	0.0514148	0.0573226	0.0244484	0.559883	0.289013	0.0179177
1623	0.106165	0.694806	0.0934228	0.0571124	0.0135636	0.0349305
1624	0.0855119	0.251019	0.0626148	0.493484	0.0713018	0.0360685
1625	0.0507163	0.0259876	0.0420608	0.330607	0.484631	0.0659969
1626	0.0254173	0.122296	0.157687	0.531327	0.130917	0.0323555
1627	0.0123681	0.00794348	0.0191756	0.0475724	0.902503	0.0104373
1628	0.204856	0.39524	0.00445337	0.0835771	0.0106455	0.301228
1629	0.0319383	0.0129673	0.262336	0.192625	0.487341	0.012792
1630	0.0179013	0.0186991	0.0164246	0.151129	0.0984061	0.69744
1631	0.216866	0.0891763	0.0885722	0.289628	0.265129	0.0506293
1632	0.263242	0.013598	0.200856	0.0310156	0.470371	0.0209179
1633	0.0184089	0.226839	0.040033	0.2303	0.429377	0.0550421
1634	0.0374841	0.0337133	0.0325866	0.832274	0.0494207	0.0145208
1635	0.0579873	0.242146	0.0377551	0.480793	0.153845	0.0274737
1636	0.0267097	0.0316298	0.037977	0.635977	0.232216	0.0354908
1637	0.489199	0.035486	0.134851	0.121421	0.201786	0.0172568
1638	0.287464	0.475245	0.0631102	0.0820563	0.0856358	0.0064889
1639	0.0960786	0.153098	0.224372	0.310159	0.114429	0.101863
1640	0.0478163	0.13865	0.136256	0.0484831	0.611957	0.016837
1641	0.029944	0.0857357	0.185561	0.345814	0.286901	0.0660447
1642	0.0230402	0.0169014	0.158804	0.363552	0.382892	0.0548104
1643	0.0839109	0.0844849	0.076582	0.352198	0.311467	0.0913576
1644	0.0487318	0.21062	0.250474	0.240243	0.221284	0.0286467
1645	0.0559627	0.066149	0.0486587	0.256162	0.480226	0.092841
1646	0.0450843	0.00902271	0.130911	0.0359695	0.76168	0.0173322
1647	0.0269791	0.189033	0.0224554	0.440205	0.236272	0.0850554
1648	0.41612	0.119285	0.0194988	0.0117539	0.0101509	0.423192
1649	0.061147	0.0214322	0.140309	0.332886	0.0758014	0.368424
1650	0.0233545	0.071599	0.101412	0.0277752	0.0132922	0.762567
1651	0.0368108	0.0185836	0.118451	0.0410547	0.756418	0.0286825
1652	0.0151839	0.0669735	0.278951	0.390278	0.222218	0.0263952
1653	0.0191957	0.018848	0.0573066	0.0850821	0.801597	0.0179709
1654	0.130731	0.200606	0.0171463	0.0480447	0.519754	0.0837182
1655	0.527383	0.0368735	0.0786424	0.15886	0.170012	0.0282297
1656	0.10557	0.518198	0.00992873	0.143331	0.0128494	0.210123
1657	0.839736	0.0430589	0.0777425	0.0142854	0.0182834	0.00689417
1658	0.265702	0.0545029	0.267722	0.108197	0.276919	0.0269572
1659	0.0811485	0.208099	0.0083352	0.145379	0.0214554	0.535583
1660	0.168609	0.0545291	0.178326	0.0881089	0.309375	0.201051
1661	0.0143235	0.0222025	0.214892	0.298388	0.365956	0.0842373
1662	0.248484	0.0375402	0.416944	0.156428	0.118996	0.0216073
1663	0.0114116	0.0848583	0.0723338	0.754664	0.039454	0.037278
1664	0.21533	0.0238037	0.394207	0.0506335	0.203967	0.112058
1665	0.187808	0.0318211	0.311532	0.389193	0.0658785	0.0137673
1666	0.533333	0.230161	0.0548051	0.0660306	0.0632182	0.0524512
1667	0.0275619	0.133691	0.011229	0.127228	0.0636306	0.63666
1668	0.015218	0.0237294	0.0590272	0.771968	0.113312	0.0167449
1669	0.104755	0.231296	0.0432633	0.186545	0.0461508	0.387991
1670	0.686486	0.199887	0.00898398	0.0213058	0.00646267	0.0768741
1671	0.0273881	0.0624863	0.03508	0.466156	0.310628	0.0982615
1672	0.27797	0.0377005	0.0687691	0.522515	0.0682921	0.0247524
1673	0.01441	0.0180381	0.111838	0.317207	0.452559	0.0859472
1674	0.0165935	0.155339	0.28269	0.432617	0.102944	0.00981621
1675	0.0320046	0.0297581	0.0210042	0.846534	0.0519482	0.018751
1676	0.0160782	0.689439	0.100473	0.145556	0.0313548	0.0170989
1677	0.0337181	0.21683	0.0300332	0.121209	0.563819	0.034391
1678	0.021078	0.272892	0.0212081	0.128833	0.240429	0.31556
1679	0.0658007	0.276595	0.0684091	0.289702	0.277199	0.0222943
1680	0.0458196	0.0415518	0.480154	0.120216	0.288134	0.0241249
1681	0.199686	0.120565	0.340214	0.122833	0.120051	0.096651
1682	0.0463438	0.204366	0.313076	0.34465	0.0248319	0.0667323
1683	0.0681307	0.128882	0.03136	0.611122	0.122799	0.0377064
1684	0.495466	0.0501744	0.0348508	0.123367	0.262949	0.0331933
1685	0.0776228	0.0139398	0.478422	0.123584	0.29608	0.0103518
1686	0.0305693	0.0948853	0.0376926	0.199068	0.608812	0.0289729
1687	0.0190056	0.0329422	0.368466	0.492656	0.0644909	0.0224392
1688	0.109406	0.0546911	0.0561232	0.32367	0.406779	0.0493304
1689	0.0202342	0.0123017	0.523197	0.0234718	0.364979	0.0558173
1690	0.0642376	0.273128	0.127685	0.0267323	0.0207129	0.487505
1691	0.155999	0.10567	0.0306941	0.163585	0.482518	0.0615341
1692	0.118114	0.0314512	0.366661	0.132472	0.326539	0.0247629
1693	0.116198	0.288988	0.288056	0.209359	0.0488946	0.0485042
1694	0.0485438	0.306106	0.0559548	0.109591	0.00790239	0.471902
1695	0.212626	0.0273824	0.197845	0.349244	0.138516	0.0743863
1696	0.140114	0.0213975	0.0309944	0.226677	0.559397	0.0214194
1697	0.161461	0.201133	0.148203	0.130681	0.285755	0.0727659
1698	0.0119792	0.0144556	0.559861	0.235587	0.16481	0.013308
1699	0.0506819	0.112788	0.309357	0.302584	0.206844	0.0177448
1700	0.104219	0.111759	0.0430947	0.176301	0.509848	0.0547789
1701	0.0948399	0.0395639	0.0341539	0.172239	0.520969	0.138234
1702	0.0114726	0.350614	0.377892	0.181091	0.0443537	0.0345772
1703	0.0139001	0.0240628	0.0268533	0.815818	0.101454	0.0179121
1704	0.0357075	0.765165	0.0989012	0.0344362	0.0202845	0.0455061
1705	0.0538836	0.300419	0.345043	0.239104	0.0269736	0.0345773
1706	0.0209676	0.366257	0.272435	0.170282	0.115405	0.0546532
1707	0.0360665	0.49132	0.116883	0.27186	0.0233958	0.0604739
1708	0.012708	0.0113922	0.02798	0.121782	0.762405	0.0637325
1709	0.0424398	0.0264347	0.443257	0.0878432	0.381264	0.0187611
1710	0.104818	0.0615569	0.03206	0.722919	0.0523942	0.0262513
1711	0.685963	0.100915	0.062666	0.0513724	0.0408092	0.0582745
1712	0.19254	0.0434644	0.0444484	0.575425	0.093543	0.0505797
1713	0.0151449	0.0236496	0.165535	0.0578588	0.0256661	0.712145
1714	0.0758068	0.0224651	0.0781237	0.0536385	0.704771	0.0651951
1715	0.0196591	0.237101	0.240599	0.4334	0.0280969	0.0411433
1716	0.0438839	0.116128	0.0263912	0.131466	0.644536	0.037595
1717	0.407912	0.0291181	0.213074	0.266295	0.0213694	0.0622314
1718	0.120651	0.0982109	0.0451989	0.2844	0.362428	0.0891112
1719	0.0292123	0.0489454	0.0778293	0.0795882	0.691248	0.073177
1720	0.108069	0.0213997	0.307513	0.34026	0.198494	0.0242649
1721	0.0700881	0.167531	0.323235	0.311294	0.0768328	0.0510192
1722	0.255143	0.123232	0.200923	0.346639	0.0353234	0.0387388
1723	0.218707	0.187897	0.253599	0.218261	0.102523	0.0190127
1724	0.0282431	0.395486	0.0081661	0.161856	0.011404	0.394845
1725	0.0517112	0.0282933	0.21725	0.371423	0.155814	0.175509
1726	0.0327144	0.0163106	0.0255951	0.0866041	0.648358	0.190418
1727	0.0724448	0.32693	0.0217574	0.163756	0.261952	0.15316
1728	0.152966	0.0362608	0.0535774	0.25571	0.422335	0.0791498
1729	0.131178	0.225129	0.0187074	0.402305	0.0505151	0.172165
1730	0.0185528	0.0385683	0.222982	0.0260825	0.0182012	0.675613
1731	0.193476	0.296229	0.0271419	0.0902942	0.0921293	0.300729
1732	0.420394	0.0521528	0.177896	0.0463035	0.220504	0.0827499
1733	0.223445	0.215926	0.0232383	0.11707	0.382693	0.0376276
1734	0.220462	0.0397915	0.221621	0.412351	0.0731564	0.0326179
1735	0.0178962	0.0222095	0.0283418	0.820631	0.0977222	0.0131995
1736	0.00889929	0.00678433	0.320197	0.0257243	0.629354	0.00904076
1737	0.366898	0.0811185	0.0545005	0.108098	0.290088	0.0992969
1738	0.0252732	0.0612227	0.265849	0.395035	0.240014	0.0126056
1739	0.0372761	0.0702873	0.0339089	0.254827	0.153726	0.449974
1740	0.241638	0.291623	0.199038	0.197466	0.0542437	0.0159904
1741	0.162718	0.0907921	0.0300674	0.572627	0.114778	0.0290186
1742	0.142573	0.183643	0.186978	0.436678	0.0283818	0.0217465
1743	0.0315138	0.605308	0.135707	0.140635	0.0281849	0.058651
1744	0.0334476	0.0214844	0.19066	0.0305452	0.665585	0.0582771
1745	0.0467389	0.0661116	0.188706	0.0736179	0.140948	0.483877
1746	0.195279	0.224515	0.0991512	0.167112	0.264954	0.0489895
1747	0.159688	0.0189467	0.570395	0.0402853	0.194772	0.0159125
1748	0.277771	0.0714068	0.13815	0.0394457	0.148975	0.324251
1749	0.139082	0.272218	0.268788	0.0775585	0.197126	0.0452266
1750	0.0229657	0.0188066	0.101664	0.135793	0.69759	0.0231806
1751	0.0474648	0.0431043	0.0479117	0.331208	0.515473	0.0148383
1752	0.0316554	0.432179	0.0159824	0.0877457	0.275335	0.157103
1753	0.122342	0.0248294	0.392483	0.295691	0.150693	0.0139616
1754	0.0181968	0.1911	0.0677084	0.640953	0.0662865	0.0157563
1755	0.170818	0.0403014	0.160244	0.421976	0.0533324	0.153329
1756	0.0546837	0.0444009	0.072117	0.71482	0.0725845	0.0413938
1757	0.0139273	0.213974	0.35997	0.389645	0.0146048	0.0078783
1758	0.029829	0.0158935	0.0483841	0.144212	0.728358	0.033323
1759	0.235896	0.5621	0.0415544	0.0581868	0.0927478	0.00951479
1760	0.109982	0.261863	0.355977	0.161387	0.0294915	0.0812992
1761	0.172652	0.125993	0.290572	0.0688024	0.274586	0.0673947
1762	0.0831562	0.115437	0.0470295	0.456361	0.257254	0.0407623
1763	0.262017	0.0397777	0.0573688	0.091843	0.501754	0.0472396
1764	0.121352	0.323286	0.201356	0.120634	0.137597	0.0957744
1765	0.28772	0.0604087	0.106531	0.174609	0.332425	0.038306
1766	0.0373199	0.0308673	0.0226176	0.161796	0.193149	0.554251
1767	0.216221	0.0315843	0.089554	0.480828	0.125459	0.0563542
1768	0.0392231	0.271873	0.288865	0.0940664	0.207846	0.0981263
1769	0.358027	0.0926652	0.2488	0.168444	0.0708638	0.0612006
1770	0.149102	0.0285833	0.154096	0.0370001	0.04625	0.584969
1771	0.0821691	0.0875432	0.0408939	0.275773	0.400022	0.113599
1772	0.0395669	0.235588	0.0315704	0.125517	0.43645	0.131308
1773	0.0466569	0.329665	0.0249915	0.343972	0.231845	0.0228695
1774	0.0206463	0.0224153	0.042638	0.124	0.769228	0.0210728
1775	0.109571	0.0275495	0.0243249	0.0810561	0.693434	0.064064
1776	0.0690029	0.034374	0.432985	0.399836	0.0362214	0.02758
1777	0.0502818	0.295544	0.374521	0.0475086	0.190687	0.0414587
1778	0.0844575	0.0428741	0.594984	0.190069	0.0202169	0.0673991
1779	0.0264576	0.171987	0.0379033	0.477218	0.224611	0.0618227
1780	0.0468674	0.301118	0.27941	0.236394	0.123656	0.0125542
1781	0.376478	0.155443	0.0157015	0.100537	0.296852	0.0549885
1782	0.0177702	0.200434	0.00752907	0.230049	0.00939296	0.534824
1783	0.0887944	0.496786	0.141488	0.186675	0.034939	0.0513174
1784	0.431286	0.0660306	0.271929	0.175663	0.0320032	0.0230886
1785	0.0240799	0.0589901	0.412064	0.0574194	0.353603	0.093843
1786	0.00940068	0.017448	0.574714	0.363707	0.0257056	0.00902393
1787	0.241871	0.132461	0.264704	0.231337	0.116133	0.0134941
1788	0.0265256	0.066628	0.0456317	0.267773	0.571486	0.021956
1789	0.0226144	0.0242628	0.00627089	0.0299045	0.022845	0.894102
1790	0.0592333	0.048222	0.0653474	0.287907	0.469067	0.0702232
1791	0.141431	0.0592217	0.0156946	0.474133	0.152351	0.157169
1792	0.0490347	0.289928	0.295066	0.203783	0.0402852	0.121904
1793	0.00976854	0.0105374	0.00658354	0.0276123	0.0306457	0.914853
1794	0.0115315	0.0191834	0.0193561	0.906366	0.0323492	0.0112138
1795	0.302278	0.128319	0.147055	0.0928133	0.297306	0.0322289
1796	0.111663	0.0422599	0.048295	0.644492	0.082054	0.0712355
1797	0.293649	0.104959	0.0196126	0.18162	0.296316	0.103844
1798	0.0757271	0.0277687	0.42318	0.049032	0.408202	0.0160905
1799	0.335217	0.12153	0.0953026	0.0506712	0.0149229	0.382356
1800	0.0530788	0.0124923	0.284894	0.0521545	0.584602	0.0127786
1801	0.0835539	0.0239023	0.0133814	0.0751369	0.0898286	0.714197
1802	0.065406	0.13659	0.04189	0.215243	0.436826	0.104045
1803	0.131877	0.200888	0.319223	0.105047	0.187294	0.0556703
1804	0.0243101	0.018913	0.0944476	0.17861	0.660049	0.0236704
1805	0.162239	0.290427	0.0438308	0.141337	0.307669	0.0544969
1806	0.0343178	0.0364937	0.0512205	0.387159	0.44745	0.0433593
1807	0.0678979	0.428352	0.00652017	0.11271	0.0125499	0.37197
1808	0.0178453	0.105314	0.124476	0.492307	0.250634	0.00942415
1809	0.013118	0.565629	0.0942964	0.0922507	0.215334	0.0193722
1810	0.363825	0.166971	0.15081	0.232406	0.0268827	0.0591058
1811	0.00886233	0.0064023	0.0320273	0.03799	0.903571	0.0111471
1812	0.0290794	0.0906037	0.294289	0.485237	0.080727	0.0200645
1813	0.417823	0.160839	0.0162161	0.126497	0.149366	0.129259
1814	0.0095642	0.76906	0.0170136	0.0379888	0.155455	0.0109178
1815	0.304573	0.404474	0.177842	0.081069	0.0168636	0.0151779
1816	0.00840119	0.0153464	0.0156293	0.925067	0.0264018	0.00915394
1817	0.080199	0.10606	0.0484309	0.541206	0.128179	0.0959251
1818	0.145975	0.109634	0.146067	0.35628	0.222034	0.0200092
1819	0.706753	0.0291099	0.160125	0.0303004	0.0305881	0.0431237
1820	0.0158281	0.389729	0.021869	0.440834	0.114182	0.0175581
1821	0.0586441	0.159893	0.414372	0.265218	0.0885012	0.0133717
1822	0.087642	0.0350898	0.0484821	0.374265	0.432571	0.0219502
1823	0.114693	0.282145	0.195943	0.344102	0.0249274	0.0381898
1824	0.0187055	0.0176188	0.0380736	0.223972	0.682855	0.0187745
1825	0.0157293	0.0103657	0.132915	0.0154951	0.260717	0.564778
1826	0.0686465	0.0935938	0.075763	0.407823	0.222198	0.131976
1827	0.0268411	0.0910581	0.0266558	0.564227	0.104954	0.186264
1828	0.0797129	0.057974	0.0253072	0.472705	0.135407	0.228894
1829	0.0190607	0.00861718	0.474608	0.0290188	0.45697	0.0117253
1830	0.0337429	0.0402367	0.0561586	0.302945	0.436009	0.130908
1831	0.022075	0.315695	0.00431475	0.0204975	0.0124723	0.624946
1832	0.0914266	0.0277459	0.0200722	0.42916	0.39946	0.0321355
1833	0.0292355	0.0846831	0.0362171	0.675118	0.0841049	0.0906414
1834	0.167614	0.358959	0.0559965	0.044876	0.00837663	0.364179
1835	0.06018	0.0386517	0.0207268	0.069876	0.175973	0.634593
1836	0.492311	0.0668749	0.0894031	0.0146778	0.0329627	0.303771
1837	0.37896	0.270297	0.10725	0.0121841	0.174483	0.0568261
1838	0.0667484	0.386399	0.222098	0.074397	0.220769	0.0295877
1839	0.0211009	0.0178859	0.49186	0.0312238	0.397796	0.0401328
1840	0.0598471	0.252645	0.150253	0.171493	0.343924	0.021838
1841	0.0703081	0.0291278	0.157064	0.0817824	0.459519	0.202198
1842	0.0247572	0.0591844	0.0810866	0.451908	0.342115	0.0409497
1843	0.0193711	0.253739	0.0134948	0.209598	0.0388897	0.464908
1844	0.0890394	0.468766	0.0103151	0.0208398	0.334639	0.076401
1845	0.136301	0.225752	0.0207134	0.410054	0.0728296	0.13435
1846	0.0357359	0.0696325	0.014378	0.340965	0.0262656	0.513023
1847	0.00897013	0.009691	0.00640566	0.0363964	0.0241693	0.914368
1848	0.0697221	0.202561	0.12374	0.3935	0.141976	0.0685009
1849	0.069287	0.338226	0.265341	0.290551	0.0215879	0.0150069
1850	0.397133	0.0966789	0.195304	0.0647656	0.18315	0.0629677
1851	0.0150195	0.0181675	0.0762003	0.693537	0.179962	0.0171136
1852	0.00766276	0.00964549	0.319525	0.428906	0.224799	0.00946234
1853	0.446626	0.101909	0.106862	0.0127407	0.299217	0.0326446
1854	0.295555	0.129856	0.0304303	0.155625	0.281914	0.10662
1855	0.0234024	0.0237323	0.376091	0.0595033	0.487175	0.030096
1856	0.0235988	0.0526766	0.0614047	0.78433	0.0651448	0.0128451
1857	0.0913261	0.268791	0.194102	0.350399	0.0349509	0.0604317
1858	0.162267	0.0430659	0.0375525	0.502404	0.205849	0.0488613
1859	0.0189902	0.094609	0.580232	0.0937447	0.195774	0.0166493
1860	0.243395	0.165999	0.0161637	0.361282	0.183967	0.0291932
1861	0.071701	0.107303	0.494944	0.0900004	0.161073	0.0749789
1862	0.0167763	0.616843	0.0333986	0.164359	0.055912	0.112711
1863	0.318938	0.331924	0.0168883	0.11765	0.140289	0.0743107
1864	0.033639	0.254002	0.0302541	0.474316	0.154778	0.0530113
1865	0.0229901	0.0806806	0.0368102	0.673382	0.167559	0.018579
1866	0.0581907	0.0971659	0.0418532	0.247515	0.458476	0.0967996
1867	0.172416	0.0290608	0.0446109	0.398318	0.204323	0.151271
1868	0.0342883	0.0772636	0.0337021	0.079276	0.759025	0.0164448
1869	0.0165717	0.0191645	0.030569	0.126815	0.795288	0.0115914
1870	0.0485636	0.0150563	0.0268975	0.0852073	0.774563	0.0497125
1871	0.00938401	0.00888738	0.324907	0.0252029	0.621321	0.0102985
1872	0.0326229	0.0221807	0.0706209	0.0899202	0.737257	0.0473985
1873	0.0531347	0.0448052	0.104586	0.513211	0.262842	0.0214213
1874	0.180873	0.0922272	0.0662581	0.442555	0.166396	0.0516908
1875	0.0123916	0.0136191	0.234888	0.0297799	0.0249048	0.684416
1876	0.173976	0.0974768	0.0480788	0.154162	0.00707221	0.519234
1877	0.53071	0.0644982	0.175819	0.177495	0.020302	0.0311759
1878	0.0305139	0.230879	0.0191615	0.108706	0.541291	0.0694486
1879	0.0229527	0.0260105	0.0316796	0.224764	0.567928	0.126665
1880	0.0412976	0.0411751	0.433178	0.300155	0.0726705	0.111524
1881	0.0751917	0.0817563	0.0509852	0.27678	0.473678	0.0416089
1882	0.0223385	0.015332	0.340154	0.0573045	0.546034	0.0188372
1883	0.0820339	0.0446407	0.459983	0.0870626	0.29574	0.0305397
1884	0.0408911	0.124711	0.0691325	0.14315	0.543555	0.0785595
1885	0.0917902	0.374712	0.0324758	0.401676	0.0452955	0.0540509
1886	0.104361	0.622469	0.0153901	0.181871	0.0411102	0.0347989
1887	0.0855037	0.139995	0.0725822	0.105679	0.575808	0.0204324
1888	0.0390172	0.0160319	0.129842	0.17478	0.334128	0.306202
1889	0.180393	0.108334	0.244593	0.200107	0.216286	0.0502878
1890	0.0171197	0.0309199	0.0165413	0.457056	0.0156749	0.462689
1891	0.0936847	0.127898	0.257272	0.336202	0.15874	0.0262034
1892	0.034748	0.0174013	0.375545	0.0435521	0.493754	0.0350003
1893	0.147293	0.155531	0.219114	0.40522	0.0229721	0.0498707
1894	0.335635	0.2378	0.0845646	0.243398	0.0670582	0.0315441
1895	0.0846718	0.150844	0.0666843	0.0880454	0.20637	0.403384
1896	0.0409384	0.167284	0.100618	0.153437	0.010277	0.527446
1897	0.0539351	0.025841	0.387488	0.38844	0.119177	0.0251188
1898	0.163547	0.0806566	0.368217	0.0531832	0.248006	0.086391
1899	0.0410262	0.203207	0.0319805	0.582168	0.103322	0.0382953
1900	0.0358606	0.0528415	0.526349	0.299906	0.0740571	0.0109858
1901	0.085999	0.0861245	0.226276	0.489032	0.0258902	0.0866783
1902	0.031905	0.024399	0.290456	0.0455134	0.575516	0.0322103
1903	0.0148592	0.0247373	0.0345634	0.283839	0.601543	0.0404577
1904	0.165487	0.353272	0.0859534	0.0373037	0.280701	0.0772828
1905	0.0498629	0.0169284	0.600765	0.0608212	0.252166	0.0194565
1906	0.0185918	0.0161331	0.0544216	0.230949	0.610766	0.0691386
1907	0.121449	0.029663	0.421513	0.226854	0.152984	0.0475362
1908	0.022579	0.016485	0.572293	0.307011	0.0719564	0.00967558
1909	0.0178066	0.0564332	0.495034	0.300684	0.0997066	0.0303362
1910	0.0702713	0.116754	0.321581	0.367065	0.0350189	0.0893096
1911	0.394742	0.0622651	0.293568	0.147671	0.0753617	0.0263923
1912	0.015999	0.0176797	0.0376762	0.37392	0.538068	0.016657
1913	0.00739447	0.00821368	0.00879903	0.0257391	0.103027	0.846827
1914	0.101517	0.297438	0.251264	0.19381	0.125963	0.0300084
1915	0.369765	0.045823	0.0240346	0.195134	0.264769	0.100476
1916	0.102082	0.336905	0.0157429	0.190869	0.333295	0.0211055
1917	0.136158	0.0789606	0.244063	0.411871	0.0389228	0.0900247
1918	0.0438265	0.183135	0.0244021	0.502697	0.22716	0.0187797
1919	0.30653	0.03172	0.241302	0.121735	0.247825	0.0508879
1920	0.152768	0.35113	0.01725	0.237789	0.202598	0.0384651
1921	0.0102897	0.0083089	0.461645	0.0261512	0.483714	0.00989075
1922	0.0277383	0.018705	0.0467315	0.388806	0.500962	0.0170571
1923	0.215962	0.608302	0.0790978	0.0388757	0.0201362	0.0376267
1924	0.201254	0.284817	0.036608	0.150834	0.00858232	0.317905
1925	0.0474605	0.0263811	0.0415603	0.390332	0.390654	0.103612
1926	0.0350823	0.0438083	0.256587	0.0989921	0.460889	0.10464
1927	0.0225508	0.0401502	0.0194238	0.874793	0.02673	0.0163518
1928	0.0701603	0.167616	0.0609645	0.150382	0.00800781	0.54287
1929	0.0359814	0.0109714	0.281979	0.0370351	0.547815	0.0862176
1930	0.038901	0.32569	0.0457681	0.325556	0.227405	0.0366796
1931	0.0154169	0.0179253	0.269459	0.499591	0.168719	0.0288894
1932	0.0181762	0.0332321	0.0864995	0.080795	0.762704	0.0185933
1933	0.0105349	0.0109424	0.0285444	0.344913	0.59483	0.010235
1934	0.203225	0.295842	0.0467469	0.141159	0.261777	0.0512495
1935	0.0571552	0.0460174	0.313379	0.360802	0.0452956	0.177351
1936	0.0674521	0.0403498	0.159013	0.114583	0.518334	0.100268
1937	0.0175751	0.0352702	0.229805	0.438415	0.247007	0.0319268
1938	0.0217029	0.30147	0.024729	0.143775	0.445183	0.0631407
1939	0.240794	0.0886624	0.0239289	0.364194	0.154883	0.127538
1940	0.104	0.697453	0.118119	0.029265	0.021666	0.0294967
1941	0.0549435	0.0239751	0.0302778	0.171841	0.252295	0.466667
1942	0.04457	0.0197567	0.312809	0.256607	0.344251	0.0220059
1943	0.0508856	0.457718	0.115532	0.315233	0.0256253	0.0350064
1944	0.104326	0.0168358	0.436469	0.121114	0.304457	0.0167976
1945	0.133645	0.013932	0.0185112	0.0348784	0.760848	0.0381861
1946	0.405415	0.161523	0.0951265	0.0819732	0.240433	0.0155301
1947	0.101505	0.203699	0.328209	0.113177	0.14894	0.10447
1948	0.0530253	0.270129	0.259381	0.371018	0.0207969	0.0256497
1949	0.016936	0.0211931	0.261135	0.0404571	0.497802	0.162477
1950	0.0257825	0.198388	0.141521	0.5634	0.0316897	0.0392187
1951	0.22623	0.0509886	0.0363316	0.19944	0.270123	0.216886
1952	0.00693729	0.0103961	0.542506	0.37385	0.0592942	0.00701593
1953	0.023331	0.00973304	0.0974861	0.0185011	0.0161026	0.834846
1954	0.53735	0.249988	0.0390042	0.0290018	0.00972659	0.13493
1955	0.0272018	0.0121912	0.0624549	0.135006	0.520088	0.243058
1956	0.0662865	0.225704	0.0431585	0.346412	0.181259	0.13718
1957	0.0316226	0.02994	0.0350503	0.698876	0.127404	0.0771064
1958	0.719687	0.0112956	0.0249333	0.0103367	0.164519	0.0692283
1959	0.0744619	0.498335	0.054761	0.13659	0.211035	0.0248174
1960	0.451777	0.11326	0.137088	0.18063	0.0821437	0.0351015
1961	0.648457	0.0120445	0.112477	0.0119734	0.2019	0.0131485
1962	0.023244	0.0193134	0.0260678	0.0652651	0.718907	0.147202
1963	0.0253289	0.120396	0.46303	0.251895	0.112552	0.0267985
1964	0.13927	0.0542133	0.0517037	0.229519	0.478622	0.0466719
1965	0.0233372	0.302584	0.176504	0.294663	0.174311	0.028601
1966	0.0225218	0.0885159	0.0780127	0.172174	0.513186	0.125589
1967	0.0305644	0.422708	0.0191745	0.481413	0.0231147	0.0230254
1968	0.0675975	0.0765605	0.0324873	0.169565	0.561357	0.0924331
1969	0.031263	0.130266	0.0206136	0.764506	0.0312005	0.0221515
1970	0.00596638	0.00428588	0.401168	0.0157958	0.565293	0.00749131
1971	0.0175188	0.467594	0.0170532	0.435056	0.0373279	0.0254503
1972	0.104143	0.155436	0.0303545	0.141458	0.536312	0.0322964
1973	0.0407133	0.373729	0.0784903	0.0376255	0.00882807	0.460614
1974	0.036633	0.140857	0.29081	0.354825	0.0417937	0.135082
1975	0.265104	0.213948	0.220461	0.148356	0.140094	0.012037
1976	0.0269529	0.0870494	0.0625347	0.55913	0.187577	0.076756
1977	0.469108	0.028987	0.0273741	0.127888	0.275231	0.0714115
1978	0.0822938	0.249046	0.0224586	0.508664	0.121281	0.016257
1979	0.0291499	0.0578511	0.0250909	0.603681	0.261031	0.0231957
1980	0.0204666	0.0377139	0.0427328	0.803244	0.0758749	0.0199674
1981	0.0450523	0.035606	0.0552145	0.606537	0.244742	0.0128482
1982	0.0346176	0.0497294	0.0443967	0.674415	0.159117	0.0377244
1983	0.345626	0.0331238	0.0439419	0.016596	0.0239423	0.53677
1984	0.364316	0.0716128	0.0166156	0.457711	0.0332093	0.0565349
1985	0.156883	0.102839	0.0262102	0.115925	0.499047	0.0990954
1986	0.0617362	0.3526	0.264577	0.27529	0.0239892	0.0218069
1987	0.0299826	0.0195326	0.0244885	0.840187	0.0696125	0.016197
1988	0.0774331	0.183293	0.0704755	0.0251392	0.0423942	0.601265
1989	0.200224	0.423694	0.0113981	0.322089	0.0129676	0.0296273
1990	0.0336762	0.208492	0.06899	0.532603	0.0781742	0.078064
1991	0.0183947	0.241888	0.0711787	0.453753	0.203328	0.0114585
1992	0.148257	0.223809	0.181259	0.312856	0.116009	0.0178104
1993	0.0262898	0.266515	0.0230345	0.597916	0.0196499	0.0665952
1994	0.0727527	0.236712	0.0391707	0.256144	0.30985	0.0853705
1995	0.659219	0.0515302	0.0239105	0.235135	0.0185683	0.0116372
1996	0.0241942	0.241014	0.042945	0.104411	0.518245	0.0691918
1997	0.0122564	0.0407666	0.536999	0.324359	0.0645488	0.0210708
1998	0.0110229	0.0121045	0.218025	0.0203622	0.0278654	0.71062
1999	0.0101239	0.00818708	0.232812	0.0275457	0.02258	0.698751
[truncated: 3,699 more rows]

## Sheet: 7 Topics
Doc ID	Topic1	Topic2	Topic3	Topic4	Topic5	Topic6	Topic7
1	0.0600933	0.0200296	0.0971215	0.295818	0.40587	0.0370721	0.0839962
2	0.14356	0.0309581	0.151439	0.10618	0.4893	0.0250723	0.0534909
3	0.305859	0.0174131	0.149089	0.072385	0.275338	0.0186102	0.161306
4	0.139801	0.0283794	0.0225903	0.581502	0.080028	0.119278	0.0284215
5	0.082916	0.143121	0.0404805	0.146491	0.415698	0.129686	0.0416068
6	0.0156698	0.0157206	0.0333115	0.469471	0.0272448	0.0332762	0.405307
7	0.0600437	0.122646	0.0931813	0.495416	0.16501	0.0292372	0.0344652
8	0.150855	0.268977	0.0152537	0.0241853	0.161505	0.203786	0.175437
9	0.013712	0.0216346	0.00882011	0.126643	0.0688045	0.746968	0.0134175
10	0.0208623	0.0125296	0.0679667	0.0493778	0.242516	0.0147553	0.591992
11	0.0220042	0.0135186	0.0453423	0.366493	0.139299	0.0660864	0.347256
12	0.12627	0.0739594	0.0296788	0.174571	0.468495	0.0315609	0.0954654
13	0.0188037	0.351635	0.0328593	0.127237	0.113408	0.0257922	0.330264
14	0.164019	0.429852	0.0252299	0.145969	0.121461	0.0812534	0.0322162
15	0.136049	0.147347	0.0456697	0.0670582	0.148706	0.0732966	0.381874
16	0.0680725	0.0493071	0.0267785	0.0447218	0.552522	0.047788	0.21081
17	0.145371	0.0251902	0.210861	0.0868595	0.404014	0.0222287	0.105475
18	0.204421	0.0274554	0.200628	0.120829	0.389077	0.0190847	0.0385044
19	0.00833444	0.00541167	0.0433834	0.0341196	0.429082	0.0278708	0.451798
20	0.0939143	0.0193285	0.0646965	0.0366347	0.707796	0.03002	0.0476101
21	0.0415446	0.0604183	0.101112	0.0912985	0.35329	0.0531619	0.299175
22	0.195232	0.0258461	0.0991964	0.0629892	0.335877	0.0822225	0.198637
23	0.0357379	0.0947298	0.0371556	0.304908	0.305447	0.022553	0.199469
24	0.1668	0.292415	0.0129038	0.218758	0.0121432	0.286198	0.0107825
25	0.0223326	0.249427	0.0714177	0.272649	0.0759529	0.0207894	0.287431
26	0.0259451	0.0428375	0.0228298	0.37156	0.182202	0.105089	0.249537
27	0.248152	0.0985418	0.0381592	0.161667	0.305017	0.103838	0.0446246
28	0.0505798	0.0383959	0.0312302	0.0847855	0.725136	0.0342143	0.0356583
29	0.428186	0.367991	0.0188379	0.0312977	0.0487306	0.0211453	0.0838117
30	0.0244872	0.0249664	0.0373312	0.712885	0.125284	0.0273111	0.0477352
31	0.0482698	0.457454	0.0372432	0.246557	0.0260356	0.168924	0.0155173
32	0.11106	0.0159215	0.120508	0.0164053	0.351341	0.00966338	0.375101
33	0.0129607	0.799484	0.0537014	0.0136308	0.0203401	0.0417752	0.0581082
34	0.0130401	0.0211432	0.0227121	0.337945	0.0933256	0.0191446	0.49269
35	0.193097	0.0164796	0.0214561	0.0767552	0.466846	0.057828	0.167538
36	0.114389	0.0259403	0.00971841	0.673915	0.022348	0.0806634	0.0730251
37	0.38287	0.182703	0.0216408	0.135312	0.0953079	0.0603986	0.121767
38	0.035206	0.0205113	0.0274722	0.128309	0.647992	0.101673	0.0388371
39	0.0275836	0.309236	0.151336	0.419892	0.0389459	0.0112348	0.0417724
40	0.0358564	0.00938078	0.045034	0.0639592	0.455497	0.0171768	0.373096
41	0.0493864	0.0413456	0.0220892	0.01825	0.547511	0.0345807	0.286837
42	0.120956	0.276428	0.0374958	0.498668	0.0175672	0.0108035	0.0380811
43	0.0251716	0.0205389	0.0673396	0.201963	0.624322	0.0245119	0.0361533
44	0.0171507	0.0133633	0.680634	0.203483	0.0492552	0.00550001	0.030614
45	0.0872028	0.0263623	0.0302265	0.288335	0.420259	0.0503693	0.0972445
46	0.015951	0.0141919	0.151711	0.599802	0.187	0.00837469	0.0229689
47	0.0444394	0.242479	0.105989	0.500724	0.0759629	0.0147405	0.0156645
48	0.0367836	0.382149	0.0406922	0.11918	0.0173394	0.390855	0.0130016
49	0.0368822	0.0847146	0.0288586	0.0473973	0.734936	0.035566	0.0316451
50	0.015881	0.0136822	0.0486129	0.169608	0.584443	0.130205	0.037569
51	0.0147702	0.0162155	0.0487752	0.767803	0.0867607	0.0162071	0.0494682
52	0.419378	0.238218	0.239503	0.0764514	0.0136483	0.00657292	0.00622765
53	0.0104269	0.0186924	0.0212851	0.912595	0.0149461	0.00911118	0.0129431
54	0.00718974	0.00395872	0.021827	0.0161322	0.458533	0.0178489	0.474511
55	0.0978242	0.0296943	0.022596	0.257122	0.481668	0.0763992	0.0346963
56	0.0498422	0.309788	0.0106637	0.209509	0.0117033	0.397975	0.0105187
57	0.18794	0.0662888	0.0654149	0.472552	0.1268	0.0407537	0.040251
58	0.394089	0.117565	0.0113887	0.0536849	0.017512	0.308305	0.0974558
59	0.0634321	0.0396384	0.116006	0.110747	0.57348	0.0455332	0.0511638
60	0.115236	0.0323145	0.131638	0.0273102	0.249993	0.0350224	0.408486
61	0.052767	0.0247161	0.0759615	0.719692	0.0657227	0.0177957	0.0433449
62	0.0255421	0.0170515	0.0882939	0.111283	0.682843	0.0398098	0.035176
63	0.0349768	0.0341262	0.0268525	0.305747	0.412797	0.155724	0.0297758
64	0.0369886	0.409726	0.0581031	0.353092	0.104603	0.0208706	0.0166156
65	0.398427	0.0870755	0.0741665	0.198179	0.145197	0.0698531	0.0271008
66	0.130425	0.226353	0.0618104	0.530138	0.0211217	0.0123887	0.0177638
67	0.404703	0.0627184	0.052662	0.264554	0.0178747	0.0336184	0.16387
68	0.00949888	0.00815911	0.0771366	0.0384934	0.322418	0.00887146	0.535422
69	0.0582583	0.438668	0.0429963	0.136733	0.204891	0.0792812	0.0391723
70	0.174001	0.127246	0.132922	0.172229	0.306774	0.020713	0.066114
71	0.555679	0.0751324	0.105778	0.0310578	0.13987	0.0790756	0.013407
72	0.0394502	0.185118	0.0258882	0.099823	0.540512	0.0845337	0.024675
73	0.0264582	0.307745	0.0238393	0.552822	0.0328289	0.0437851	0.0125216
74	0.0221242	0.663558	0.101853	0.14186	0.0398248	0.0130206	0.0177593
75	0.181725	0.0790591	0.10868	0.333451	0.185348	0.0831384	0.028598
76	0.0693085	0.0309388	0.214039	0.20503	0.150032	0.0558342	0.274818
77	0.0122729	0.0163874	0.234607	0.63925	0.0559893	0.00839153	0.0331019
78	0.0529521	0.0162485	0.00467537	0.0215915	0.0134616	0.766145	0.124926
79	0.0645049	0.141902	0.00796348	0.333828	0.00948825	0.430361	0.0119532
80	0.0287945	0.209474	0.0172124	0.185926	0.0636883	0.477997	0.0169081
81	0.0119452	0.010915	0.00679065	0.0530716	0.0236377	0.718895	0.174745
82	0.0632274	0.0312155	0.491959	0.0866341	0.155872	0.0131024	0.157989
83	0.129649	0.0176397	0.0150971	0.0848945	0.185016	0.541681	0.0260231
84	0.185904	0.256005	0.0637314	0.214854	0.013661	0.118991	0.146854
85	0.0249308	0.0134318	0.105403	0.0349682	0.322711	0.0315207	0.467035
86	0.38633	0.277027	0.00429445	0.0864231	0.00400594	0.237733	0.00418652
87	0.0203129	0.0123106	0.0327561	0.124206	0.736503	0.0242474	0.0496648
88	0.0286784	0.129697	0.150416	0.361446	0.110314	0.0325078	0.18694
89	0.351637	0.0445006	0.129369	0.0312119	0.231641	0.105704	0.105937
90	0.23104	0.377123	0.0308038	0.165742	0.0347465	0.0462017	0.114342
91	0.0196659	0.155743	0.112944	0.602392	0.0705089	0.0175925	0.0211541
92	0.0097022	0.00807215	0.0382658	0.285449	0.620668	0.00875309	0.0290901
93	0.0190184	0.0473693	0.00675767	0.215382	0.00916506	0.60843	0.0938775
94	0.0534288	0.320068	0.0260611	0.221068	0.0852701	0.0290244	0.265081
95	0.0340039	0.0212805	0.0370297	0.06478	0.720751	0.0667338	0.055421
96	0.296705	0.0965042	0.0693192	0.225694	0.0789606	0.0131471	0.21967
97	0.388099	0.0161429	0.00503219	0.0626901	0.016117	0.355073	0.156846
98	0.164843	0.436823	0.0295458	0.0909053	0.0887333	0.037084	0.152065
99	0.119626	0.228808	0.0937626	0.203453	0.11015	0.0284701	0.21573
100	0.0953101	0.0202144	0.120186	0.0984531	0.167306	0.0123485	0.486182
101	0.0948628	0.0402053	0.059728	0.0287664	0.567267	0.0167069	0.192464
102	0.0658031	0.345464	0.00655043	0.0128905	0.0418138	0.374473	0.153004
103	0.374715	0.0414557	0.00960131	0.367625	0.16663	0.0231186	0.0168538
104	0.0264136	0.158707	0.0300543	0.565703	0.161372	0.0231654	0.0345841
105	0.0247633	0.0171927	0.011977	0.0998288	0.178257	0.647914	0.0200678
106	0.192467	0.0772076	0.0901435	0.413602	0.137731	0.0445009	0.044349
107	0.349415	0.0559859	0.00563637	0.00856308	0.0761871	0.486398	0.0178146
108	0.0252921	0.0220279	0.142447	0.0928966	0.67157	0.0174427	0.0283239
109	0.0569422	0.047812	0.0721491	0.383079	0.326189	0.0499693	0.0638594
110	0.144732	0.04068	0.22264	0.397579	0.10215	0.0220792	0.0701398
111	0.0131654	0.023036	0.132394	0.157545	0.110102	0.011536	0.552221
112	0.0236171	0.0965293	0.00892462	0.0502598	0.0297195	0.755333	0.0356165
113	0.144835	0.349905	0.0358276	0.070596	0.179568	0.0220074	0.197261
114	0.084781	0.347572	0.0690163	0.36284	0.0633055	0.0488132	0.0236712
115	0.0127563	0.749532	0.0565379	0.0429511	0.0151038	0.0157765	0.107343
116	0.106883	0.355386	0.00578038	0.0267119	0.00748961	0.428755	0.0689948
117	0.0321826	0.136663	0.0377305	0.0810387	0.503134	0.120466	0.0887846
118	0.0383394	0.0735011	0.0397852	0.177778	0.511421	0.0184757	0.1407
119	0.0279697	0.024214	0.154083	0.15564	0.560389	0.0224721	0.0552313
120	0.0099721	0.120401	0.711697	0.0486714	0.0172315	0.00889854	0.0831284
121	0.599598	0.307352	0.00625974	0.00723557	0.00748922	0.0272584	0.0448068
122	0.0335581	0.264683	0.0193413	0.286393	0.169396	0.0153363	0.211293
123	0.028614	0.0274101	0.103528	0.108401	0.13584	0.0199614	0.576245
124	0.330214	0.232733	0.0423418	0.335919	0.024475	0.0126335	0.0216837
125	0.00930429	0.00755642	0.0169227	0.214374	0.0998322	0.0123003	0.63971
126	0.103453	0.0641482	0.0755482	0.549012	0.0578025	0.0211925	0.128844
127	0.0224003	0.017575	0.0436248	0.416953	0.320998	0.0167873	0.161661
128	0.042679	0.0132989	0.128972	0.0484886	0.40462	0.013016	0.348925
129	0.190939	0.127507	0.0158573	0.0496257	0.0891233	0.2754	0.251548
130	0.0138643	0.140867	0.036345	0.133698	0.00841254	0.557992	0.108821
131	0.111269	0.0708267	0.0121161	0.0484636	0.0691889	0.666372	0.0217634
132	0.318047	0.0142559	0.0770011	0.256266	0.133861	0.0896888	0.11088
133	0.0597358	0.458098	0.0266923	0.0297644	0.0993973	0.150432	0.17588
134	0.0851499	0.216864	0.133265	0.210395	0.0714739	0.0863596	0.196492
135	0.00617756	0.0125078	0.894073	0.0381505	0.0183125	0.00131691	0.029462
136	0.00499411	0.00225858	0.0108857	0.0100281	0.520748	0.00654647	0.444539
137	0.0267299	0.0231543	0.077944	0.0932024	0.290005	0.0164991	0.472465
138	0.220767	0.138031	0.0707018	0.277181	0.127433	0.0166203	0.149266
139	0.125888	0.0376179	0.0511301	0.445628	0.229341	0.0485757	0.061818
140	0.0214072	0.0816716	0.0812865	0.109138	0.609397	0.027257	0.0698423
141	0.0578169	0.288346	0.0353809	0.47683	0.0545998	0.0327786	0.0542477
142	0.0421186	0.0608474	0.00832218	0.0161539	0.059497	0.586297	0.226764
143	0.0871274	0.0597394	0.0723913	0.218877	0.252331	0.0393459	0.270188
144	0.0343322	0.0162093	0.189053	0.0594379	0.525664	0.0147796	0.160524
145	0.0241793	0.022533	0.0511952	0.383439	0.463898	0.0203029	0.0344531
146	0.0112873	0.0685691	0.00770204	0.290326	0.0165141	0.594319	0.0112825
147	0.0674376	0.237027	0.0134955	0.117237	0.017504	0.531152	0.016147
148	0.0219396	0.0286878	0.0688847	0.160954	0.513165	0.03771	0.168659
149	0.0154037	0.0187143	0.0235782	0.242181	0.415451	0.245262	0.0394093
150	0.0632006	0.0330122	0.103529	0.195618	0.544348	0.0237442	0.0365479
151	0.142022	0.0457574	0.038948	0.359407	0.32164	0.0536122	0.038614
152	0.0310425	0.0204074	0.0328443	0.179014	0.685152	0.0188645	0.0326745
153	0.0955301	0.0162261	0.021714	0.260989	0.199951	0.029947	0.375643
154	0.292567	0.089486	0.0531537	0.0684372	0.203565	0.019862	0.272929
155	0.0470149	0.082738	0.0639895	0.139788	0.136022	0.0863014	0.444147
156	0.223895	0.0925686	0.0202546	0.280341	0.119575	0.0446036	0.218763
157	0.0123569	0.0125056	0.0396619	0.4693	0.411052	0.0327426	0.0223814
158	0.0176377	0.0368121	0.0257434	0.857235	0.0307639	0.0123359	0.019472
159	0.146198	0.226905	0.0419701	0.12625	0.0575212	0.15032	0.250836
160	0.162576	0.314927	0.0132338	0.430636	0.0356859	0.0280668	0.014874
161	0.0198452	0.0131044	0.133378	0.0288996	0.198927	0.0503095	0.555536
162	0.0588742	0.0195702	0.0572464	0.0339343	0.413223	0.0300431	0.387108
163	0.0391662	0.0307142	0.0572918	0.378265	0.394004	0.0500948	0.0504643
164	0.130941	0.0429652	0.0505375	0.0687108	0.0955339	0.458739	0.152573
165	0.0180632	0.0129079	0.027353	0.0384936	0.170985	0.0527704	0.679427
166	0.01427	0.0157432	0.0232542	0.874629	0.0310944	0.0115774	0.0294314
167	0.0832609	0.0411257	0.0331985	0.485925	0.10718	0.0814788	0.167831
168	0.0590182	0.0289988	0.200908	0.103962	0.349639	0.0142004	0.243274
169	0.0477367	0.202986	0.0161818	0.270178	0.0322762	0.329898	0.100743
170	0.0333396	0.0948951	0.0978338	0.126862	0.309589	0.0792665	0.258214
171	0.00712229	0.0060624	0.00348853	0.0143291	0.0161274	0.7203	0.23257
172	0.00938129	0.00561819	0.0235217	0.0254157	0.46056	0.0473977	0.428106
173	0.108297	0.0705516	0.0220714	0.0962933	0.330324	0.0939694	0.278493
174	0.541705	0.126676	0.0210798	0.0530886	0.00915668	0.0161967	0.232097
175	0.294745	0.182969	0.00746198	0.0409984	0.013434	0.399872	0.06052
176	0.0172417	0.095918	0.0302627	0.0769405	0.212227	0.0534089	0.514002
177	0.0401146	0.0913576	0.0936108	0.198088	0.211917	0.0394577	0.325455
178	0.298379	0.107025	0.0256003	0.120191	0.31105	0.103712	0.0340431
179	0.0176295	0.0120567	0.0113209	0.0584903	0.329351	0.540495	0.030657
180	0.274712	0.21123	0.0196726	0.125814	0.0367262	0.268205	0.0636391
181	0.175368	0.290203	0.191135	0.0919249	0.0209217	0.0845121	0.145935
182	0.0561661	0.106744	0.0112322	0.03713	0.337621	0.433975	0.0171315
183	0.0166349	0.115976	0.0170657	0.348209	0.0170585	0.44336	0.0416948
184	0.0497308	0.11714	0.0504148	0.130985	0.561741	0.0542539	0.0357342
185	0.0402237	0.0228967	0.0506439	0.0703331	0.651716	0.0951503	0.0690362
186	0.0147618	0.0521621	0.0734114	0.163875	0.00913948	0.589013	0.0976374
187	0.176956	0.295608	0.102207	0.132515	0.0268196	0.0724036	0.19349
188	0.133176	0.248008	0.0791812	0.0775964	0.41528	0.0221184	0.0246409
189	0.0521767	0.0146531	0.0778669	0.0438445	0.389122	0.0340569	0.38828
190	0.620763	0.318946	0.00953102	0.0123415	0.00392859	0.0274726	0.00701697
191	0.332872	0.0396326	0.0668227	0.40204	0.0383189	0.0291088	0.0912048
192	0.011506	0.010206	0.00848446	0.0431972	0.036797	0.638103	0.251707
193	0.0259358	0.202923	0.0381841	0.420485	0.269513	0.0144341	0.028525
194	0.0125346	0.00920941	0.00475805	0.0165126	0.0276055	0.832576	0.0968041
195	0.251855	0.058814	0.0992157	0.188293	0.200921	0.0650363	0.135864
196	0.372649	0.0419461	0.170144	0.124234	0.143858	0.0444943	0.102674
197	0.0142638	0.117348	0.036412	0.302334	0.0232705	0.0115578	0.494814
198	0.0286136	0.0196794	0.264947	0.29872	0.130666	0.0222243	0.235149
199	0.0165109	0.588745	0.128942	0.06247	0.016288	0.0712181	0.115825
200	0.053793	0.345646	0.126081	0.314772	0.0870997	0.058308	0.0142995
201	0.0187702	0.013835	0.0294743	0.128836	0.767887	0.0166106	0.0245867
202	0.165994	0.115654	0.57582	0.0340255	0.0175402	0.00661126	0.0843542
203	0.0138306	0.00730052	0.0239174	0.0470844	0.861046	0.0194572	0.0273642
204	0.0162652	0.141115	0.0137268	0.264057	0.0120234	0.540701	0.0121121
205	0.223586	0.10612	0.224976	0.153648	0.07153	0.045558	0.174582
206	0.0175072	0.00880951	0.0215855	0.0237068	0.632514	0.0575857	0.238291
207	0.0758622	0.0307315	0.0174714	0.192393	0.598586	0.0499239	0.0350315
208	0.187842	0.0204861	0.0624138	0.410179	0.0502096	0.0510194	0.21785
209	0.0095797	0.00588255	0.0448693	0.0201286	0.386516	0.0119928	0.521031
210	0.0559577	0.198582	0.0673416	0.306563	0.0162979	0.0698114	0.285446
211	0.147991	0.145356	0.163817	0.231958	0.0852821	0.0209026	0.204693
212	0.00907513	0.00993138	0.0998218	0.296128	0.40627	0.0414607	0.137313
213	0.0507088	0.027315	0.143541	0.258554	0.233241	0.0135315	0.273108
214	0.0200151	0.0155375	0.0285273	0.567909	0.271303	0.0246709	0.0720372
215	0.01429	0.0690955	0.0259063	0.474177	0.0406394	0.0722219	0.30367
216	0.133925	0.0169707	0.0325707	0.170947	0.210101	0.10647	0.329016
217	0.428601	0.13864	0.0242737	0.147395	0.0153633	0.135464	0.110264
218	0.0260127	0.0203052	0.0282849	0.812736	0.0626784	0.021152	0.0288305
219	0.0721561	0.233968	0.0888528	0.0982647	0.212809	0.0400248	0.253924
220	0.0435207	0.318664	0.136888	0.311037	0.0668369	0.0240623	0.0989912
221	0.119133	0.127584	0.0311872	0.420508	0.092647	0.0400749	0.168866
222	0.130827	0.0229766	0.00495925	0.0552999	0.02811	0.745098	0.01273
223	0.0259482	0.173758	0.024571	0.334615	0.042264	0.0239328	0.374911
224	0.0349929	0.0446503	0.126477	0.650796	0.0543327	0.0352466	0.0535043
225	0.00769494	0.00733434	0.0142086	0.303549	0.0465693	0.00910532	0.611538
226	0.108475	0.0227937	0.179843	0.107764	0.170634	0.0226813	0.38781
227	0.177887	0.0668133	0.0926459	0.0662077	0.45503	0.0538189	0.0875973
228	0.00640528	0.0057787	0.415885	0.0142233	0.490501	0.00929074	0.0579161
229	0.273331	0.125048	0.237159	0.0944848	0.195098	0.0216794	0.0531996
230	0.0656427	0.287421	0.0096404	0.0625133	0.0113411	0.415065	0.148377
231	0.0966837	0.478794	0.0521173	0.146949	0.141334	0.0264361	0.0576851
232	0.0588444	0.421413	0.0303598	0.149349	0.160227	0.0393094	0.140498
233	0.0694912	0.564377	0.0346614	0.204042	0.0205453	0.0411199	0.0657634
234	0.0284734	0.0128481	0.121412	0.210322	0.346936	0.0234913	0.256517
235	0.0316579	0.101879	0.0684345	0.036875	0.359508	0.101409	0.300236
236	0.289025	0.179784	0.00996393	0.0176685	0.0254171	0.351435	0.126707
237	0.0629957	0.0237141	0.141926	0.0971835	0.602344	0.015824	0.0560132
238	0.125172	0.0824994	0.206298	0.355221	0.169692	0.0297193	0.0313985
239	0.0957605	0.0846671	0.0381812	0.0311612	0.226692	0.0203537	0.503184
240	0.0471612	0.197729	0.0927755	0.082103	0.479396	0.0744895	0.0263454
241	0.0351719	0.114907	0.0290903	0.312904	0.12873	0.121815	0.257382
242	0.0242471	0.160492	0.553742	0.0539812	0.0878603	0.0100695	0.109608
243	0.118765	0.169331	0.00773225	0.0327954	0.0229618	0.560945	0.0874703
244	0.106267	0.476161	0.0598618	0.128027	0.166141	0.0228869	0.040655
245	0.0140883	0.0108489	0.0102787	0.0580543	0.321026	0.555372	0.0303326
246	0.0517335	0.171077	0.0305512	0.543002	0.115377	0.0348072	0.0534521
247	0.303141	0.0351969	0.0444646	0.076393	0.288689	0.179053	0.0730625
248	0.0458118	0.0648294	0.0673315	0.165095	0.535879	0.0435764	0.0774766
249	0.0445086	0.0133318	0.00655396	0.0326653	0.015603	0.677815	0.209523
250	0.029292	0.052241	0.0308188	0.0277405	0.292425	0.192029	0.375453
251	0.0255776	0.208996	0.138892	0.289291	0.182509	0.141976	0.0127586
252	0.0260809	0.053106	0.0869125	0.137459	0.47738	0.098349	0.120713
253	0.03421	0.0197956	0.0452104	0.140259	0.67158	0.0320067	0.056938
254	0.219361	0.0590792	0.142859	0.179988	0.042386	0.0798124	0.276514
255	0.0263541	0.340605	0.0717919	0.0465699	0.0259546	0.0137547	0.474969
256	0.0490821	0.149351	0.0101377	0.108313	0.178656	0.479393	0.0250672
257	0.0216706	0.013813	0.0909553	0.0374705	0.410143	0.0716969	0.354251
258	0.0131678	0.377644	0.0444885	0.0669877	0.00918036	0.44401	0.0445215
259	0.17344	0.149195	0.0247585	0.055831	0.475559	0.0583409	0.0628759
260	0.0813346	0.0859162	0.121702	0.468822	0.164186	0.0151797	0.0628595
261	0.0263688	0.0449489	0.220362	0.058433	0.375743	0.0419624	0.232182
262	0.0222202	0.0239532	0.0418926	0.261161	0.451837	0.127346	0.0715903
263	0.0321407	0.02915	0.0410857	0.325151	0.329101	0.0408646	0.202507
264	0.162146	0.0363172	0.196454	0.154396	0.287548	0.0955504	0.0675888
265	0.106033	0.366339	0.0337098	0.159422	0.019617	0.0215273	0.293352
266	0.0429549	0.0450541	0.0372863	0.804112	0.0361365	0.0156448	0.0188115
267	0.0285429	0.0642106	0.0529017	0.256962	0.0505625	0.0426758	0.504144
268	0.0721687	0.0372531	0.157238	0.609188	0.068246	0.0150579	0.0408475
269	0.0302322	0.153627	0.0899282	0.0272563	0.648714	0.0333223	0.0169204
270	0.0215759	0.0152687	0.0191101	0.0357729	0.122403	0.440834	0.345036
271	0.0764468	0.242287	0.121939	0.158271	0.225931	0.0357618	0.139364
272	0.0833727	0.300279	0.058117	0.162472	0.0453844	0.0363221	0.314053
273	0.0216272	0.0109249	0.0545392	0.243189	0.586004	0.0178784	0.0658365
274	0.0405025	0.329639	0.0304939	0.301206	0.155222	0.0217762	0.12116
275	0.114368	0.0357504	0.0681609	0.370892	0.249762	0.0349246	0.126142
276	0.0850072	0.017186	0.0315017	0.142117	0.680637	0.0187204	0.0248309
277	0.402979	0.0454775	0.0935935	0.320777	0.0429768	0.0508496	0.0433466
278	0.0194009	0.0253461	0.036058	0.80731	0.0570869	0.0302288	0.0245693
279	0.0464574	0.0209165	0.0403844	0.217826	0.600861	0.0354359	0.0381189
280	0.0534376	0.261884	0.0268563	0.227002	0.0109856	0.409159	0.0106756
281	0.0201836	0.0113904	0.0355124	0.0718803	0.805736	0.0193346	0.035963
282	0.136493	0.107957	0.0501955	0.0575497	0.37789	0.0216581	0.248257
283	0.0679442	0.0924428	0.0633689	0.593478	0.0943663	0.0430901	0.0453097
284	0.0229659	0.0126366	0.0196406	0.146141	0.433713	0.31762	0.0472831
285	0.0318581	0.097543	0.0165611	0.135869	0.596139	0.0647833	0.0572466
286	0.114945	0.484405	0.0219722	0.257575	0.0504954	0.0208869	0.04972
287	0.165858	0.0289282	0.0597769	0.11267	0.551966	0.0337152	0.0470865
288	0.0366683	0.0437696	0.0239143	0.155381	0.690107	0.0168626	0.0332976
289	0.0189864	0.220782	0.0359905	0.285191	0.0153926	0.00981158	0.413846
290	0.00913077	0.0131848	0.0315863	0.0266766	0.50556	0.0160709	0.397791
291	0.0997446	0.240458	0.0929612	0.0647857	0.253967	0.0972948	0.15079
292	0.0255	0.0238223	0.0527009	0.0674212	0.508639	0.0149093	0.307007
293	0.0342405	0.0187601	0.0272913	0.0258081	0.374169	0.292642	0.227089
294	0.0337642	0.0175979	0.018688	0.381869	0.0190016	0.0139956	0.515083
295	0.535692	0.0304331	0.031942	0.222336	0.0595125	0.0188487	0.101236
296	0.21944	0.0438505	0.0483289	0.3923	0.180815	0.0289097	0.0863556
297	0.0258177	0.0114832	0.026925	0.0544578	0.683108	0.0584964	0.139711
298	0.150861	0.117477	0.0745079	0.0238281	0.317926	0.0187376	0.296662
299	0.0606673	0.0209109	0.00768953	0.066419	0.052522	0.7763	0.0154916
300	0.0116899	0.0173831	0.0299333	0.887879	0.0242195	0.00936198	0.0195332
301	0.0304453	0.275957	0.0283826	0.520287	0.0730957	0.0405387	0.0312942
302	0.0129073	0.0171363	0.0195818	0.352404	0.0559973	0.0366456	0.505328
303	0.0119214	0.00757728	0.0143953	0.0341052	0.842517	0.0626364	0.0268471
304	0.458736	0.0611358	0.034839	0.0571494	0.0814542	0.0992964	0.207389
305	0.0307277	0.14902	0.0258342	0.108694	0.396349	0.155668	0.133707
306	0.13744	0.336318	0.0584924	0.0945388	0.300625	0.0616719	0.0109141
307	0.0424284	0.0251818	0.0342484	0.304292	0.448141	0.0318899	0.113818
308	0.00630461	0.00535604	0.192505	0.0345149	0.73887	0.00518386	0.0172658
309	0.0537157	0.348099	0.0850332	0.0530044	0.177037	0.07044	0.212671
310	0.0412971	0.0209311	0.0939868	0.0832339	0.59076	0.0954154	0.0743759
311	0.0143076	0.0717427	0.0521388	0.0675935	0.679328	0.0907444	0.0241449
312	0.00911469	0.0329191	0.325164	0.592125	0.0242166	0.00423437	0.0122262
313	0.0221894	0.0199646	0.0195924	0.0756934	0.163584	0.132912	0.566064
314	0.0172402	0.00996131	0.0139488	0.0790572	0.296563	0.563879	0.01935
315	0.0724561	0.0636908	0.0703598	0.31501	0.353246	0.0836147	0.0416225
316	0.0145845	0.00965537	0.0268801	0.036377	0.463401	0.013951	0.435151
317	0.110664	0.139518	0.0653983	0.111897	0.411964	0.0692507	0.0913086
318	0.0142986	0.0464529	0.760686	0.0248545	0.029864	0.0078712	0.115973
319	0.0967132	0.0323602	0.0333443	0.118747	0.64888	0.0216227	0.0483325
320	0.425943	0.118569	0.118663	0.0528463	0.108939	0.0498772	0.125162
321	0.13767	0.0317631	0.0270511	0.0993808	0.274701	0.0258393	0.403594
322	0.289345	0.241735	0.143477	0.165643	0.0761559	0.0608956	0.0227489
323	0.106639	0.510577	0.0207951	0.0253003	0.202497	0.0489923	0.0851989
324	0.0486118	0.202071	0.0253209	0.0856046	0.406225	0.0323772	0.19979
325	0.0210303	0.0641422	0.00876025	0.0990917	0.0130947	0.593111	0.20077
326	0.0272531	0.0306411	0.0112291	0.0182291	0.0878972	0.639787	0.184964
327	0.199627	0.0283748	0.127617	0.179479	0.105659	0.0281847	0.331059
328	0.137605	0.0481148	0.0544866	0.111389	0.338232	0.100012	0.210161
329	0.0923935	0.0332942	0.0794271	0.248862	0.149479	0.0155272	0.381017
330	0.0293515	0.126042	0.712134	0.0355063	0.0305249	0.00521291	0.0612282
331	0.176532	0.0476087	0.0425531	0.451393	0.18894	0.048567	0.0444066
332	0.00995352	0.020771	0.742059	0.112003	0.0884485	0.0114631	0.0153028
333	0.027652	0.0128759	0.069587	0.0925562	0.618133	0.0420166	0.137179
334	0.0612975	0.0121558	0.0134329	0.0367744	0.0283905	0.612787	0.235162
335	0.0212399	0.0543103	0.166501	0.489195	0.213989	0.0249171	0.0298469
336	0.0106059	0.00653676	0.0289862	0.0431287	0.885123	0.00801641	0.0176028
337	0.0444418	0.0724245	0.628761	0.210741	0.0267082	0.00535742	0.0115663
338	0.0376632	0.0167987	0.0324984	0.11858	0.463598	0.0589941	0.271867
339	0.0116046	0.0117652	0.00810153	0.340354	0.0333759	0.57789	0.0169089
340	0.0211239	0.21759	0.0291139	0.0365072	0.467239	0.0428985	0.185527
341	0.635128	0.0917631	0.0211853	0.0644703	0.0480093	0.0175247	0.121919
342	0.076024	0.0874886	0.0459907	0.532603	0.167572	0.0545616	0.0357605
343	0.0157933	0.0540811	0.128864	0.295255	0.0646567	0.0136536	0.427696
344	0.0141688	0.0188832	0.0878602	0.761675	0.0744339	0.0121442	0.030835
345	0.0124093	0.168062	0.0906109	0.555573	0.0904392	0.0573319	0.0255735
346	0.0779817	0.0382079	0.0840009	0.201617	0.399913	0.149946	0.048334
347	0.0523516	0.0542585	0.106496	0.389151	0.325088	0.0312581	0.0413967
348	0.363953	0.0984458	0.00744294	0.12478	0.101666	0.241148	0.0625635
349	0.0473488	0.0307669	0.0480159	0.363212	0.258062	0.132214	0.12038
350	0.0262494	0.225454	0.113131	0.147585	0.090969	0.0748677	0.321744
351	0.0467947	0.152455	0.0587461	0.0707683	0.492504	0.0414124	0.137319
352	0.246133	0.366507	0.0324366	0.044583	0.149477	0.0104182	0.150445
353	0.0123851	0.0181077	0.0648615	0.381791	0.0418704	0.0545972	0.426387
[truncated: 5,345 more rows]

## Sheet: 8 Topics
Doc ID	Topic1	Topic2	Topic3	Topic4	Topic5	Topic6	Topic7	Topic8
[truncated: 5,698 more rows]

[truncated: 7 more sheets: 9 Topics, 10 Topics, 11 Topics, 12 Topics, 13 Topics, 14 Topics, 15 Topics]
