# Supplementary material for: Predicting patient enrollment in a telephone-based principal care management service using topic modeling
Source: PLOS Digit Health. 2025 Sep 18;4(9):e0000992. doi: 10.1371/journal.pdig.0000992 (PMC12445525; doi:10.1371/journal.pdig.0000992)
Supplement: S2 Appendix — (XLSX) [file pdig.0000992.s003.xlsx]

## Sheet: (Excel) Supplement 2 - AUC of T
auc	model	topic	95% CI
0.812708	Topic+Metadata	3	0.7778-0.8469
0.845215	Topic+Metadata	4	0.8128-0.8761
0.980108	Topic+Metadata	5	0.9704-0.9883
0.984099	Topic+Metadata	6	0.975-0.9915
0.981245	Topic+Metadata	7	0.9713-0.9898
0.978144	Topic+Metadata	8	0.9658-0.9884
0.98085	Topic+Metadata	9	0.9695-0.9904
0.986446	Topic+Metadata	10	0.9782-0.9935
0.986743	Topic+Metadata	11	0.9781-0.9938
0.985297	Topic+Metadata	12	0.9761-0.9929
0.987497	Topic+Metadata	13	0.9783-0.9948
0.985544	Topic+Metadata	14	0.9776-0.9924
0.986459	Topic+Metadata	15	0.9765-0.9941
