# Supplementary material for: Predicting patient enrollment in a telephone-based principal care management service using topic modeling
Source: PLOS Digit Health. 2025 Sep 18;4(9):e0000992. doi: 10.1371/journal.pdig.0000992 (PMC12445525; doi:10.1371/journal.pdig.0000992)
Supplement: S3 Appendix — This is the odds ratio score for the 3 -15 topics model in the topic+metadata model. (XLSX) [file pdig.0000992.s004.xlsx]

## Sheet: 3 Topics+metadata
Predictors	Coefficient	Odds Ratio
Total transcript length	2.40125	11.037
Topic3	1.00643	2.73583
Topic3 & Total transcript length	0.559118	1.74913
Total transcript length & Minimum of patient sentiment	0.356362	1.42812
(Intercept)	0.330176	1.39121
Minimum of patient sentiment	0.267554	1.30676
Topic2 & Number of calls	0.23968	1.27084
Topic1 & Maximum of agent sentiment	0.233222	1.26266
Interval	0.125367	1.13356
Interval & Number of calls	0.0510624	1.05239
Topic3 & Minimum of patient sentiment	0.0311486	1.03164
Topic2 & Interval	0.0255474	1.02588
Minimum of patient sentiment & Number of calls	0.0181034	1.01827
Minimum of patient sentiment & Interval	0.0132656	1.01335
Topic1	0	1
Topic1 & Total transcript length	0	1
Topic1 & Minimum of patient sentiment	0	1
Topic1 & Interval	0	1
Topic2 & Maximum of agent sentiment	0	1
Topic3 & Number of calls	0	1
Maximum of agent sentiment & Number of calls	-0.0196646	0.980528
Maximum of agent sentiment & Interval	-0.0375188	0.963176
Topic3 & Interval	-0.058534	0.943146
Minimum of patient sentiment & Maximum of agent sentiment	-0.0591408	0.942574
Total transcript length & Interval	-0.0706715	0.931768
Topic1 & Topic3	-0.0781842	0.924794
Topic2	-0.0873546	0.916352
Topic1 & Number of calls	-0.105886	0.899527
Topic2 & Topic3	-0.11933	0.887515
Topic3 & Maximum of agent sentiment	-0.137476	0.871555
Total transcript length & Maximum of agent sentiment	-0.152444	0.858607
Topic2 & Minimum of patient sentiment	-0.187287	0.829205
Topic1 & Topic2	-0.207708	0.812445
Topic2 & Total transcript length	-0.289089	0.748945
Maximum of agent sentiment	-0.321522	0.725045
Total transcript length & Number of calls	-0.345497	0.707869
Number of calls	-0.558444	0.572098

## Sheet: 4 Topics+metadata
Predictors	Coefficient	Odds Ratio
Total transcript length	2.11279	8.27128
Topic3	1.66335	5.27697
Topic2	0.547162	1.72834
Topic2 & Topic3	0.331984	1.39373
Topic3 & Topic4	0.331316	1.3928
Total transcript length & Minimum of patient sentiment	0.32324	1.3816
Minimum of patient sentiment	0.271818	1.31235
Topic1 & Maximum of agent sentiment	0.182523	1.20024
Topic4 & Total transcript length	0.138526	1.14858
Topic1 & Interval	0.0795674	1.08282
Topic1 & Total transcript length	0.0793005	1.08253
Topic2 & Number of calls	0.06046	1.06233
Interval	0.0468162	1.04793
Interval & Number of calls	0.0439226	1.0449
Minimum of patient sentiment & Interval	0.0248391	1.02515
Topic3 & Minimum of patient sentiment	0.00744015	1.00747
Topic2 & Interval	0.00587728	1.00589
Minimum of patient sentiment & Number of calls	0.00025963	1.00026
Topic3 & Maximum of agent sentiment	0.000181906	1.00018
Topic3 & Total transcript length	0	1
Topic3 & Interval	0	1
Topic4 & Minimum of patient sentiment	0	1
Topic4 & Number of calls	0	1
Topic4	-8.24259e-05	0.999918
Maximum of agent sentiment & Number of calls	-0.000211573	0.999788
Total transcript length & Interval	-0.0127239	0.987357
Topic2 & Maximum of agent sentiment	-0.0352341	0.965379
Minimum of patient sentiment & Maximum of agent sentiment	-0.0497655	0.951452
Topic4 & Interval	-0.063913	0.938087
Topic1 & Minimum of patient sentiment	-0.0666479	0.935525
Maximum of agent sentiment & Interval	-0.0762738	0.926562
(Intercept)	-0.0784522	0.924546
Topic1 & Number of calls	-0.149573	0.861075
Maximum of agent sentiment	-0.151333	0.859561
Total transcript length & Maximum of agent sentiment	-0.161803	0.850609
Topic1 & Topic2	-0.190795	0.826302
Topic4 & Maximum of agent sentiment	-0.21032	0.810325
Topic2 & Minimum of patient sentiment	-0.216872	0.805033
Topic2 & Topic4	-0.22189	0.801003
Topic3 & Number of calls	-0.238711	0.787642
Topic1 & Topic3	-0.275611	0.759108
Total transcript length & Number of calls	-0.315475	0.729442
Topic2 & Total transcript length	-0.432684	0.648765
Number of calls	-0.445867	0.640269
Topic1 & Topic4	-0.991393	0.371059
Topic1	-1.13928	0.320049

## Sheet: 5 Topics+metadata
Predictors	Coefficient	Odds Ratio
Topic3	4.65897	105.528
Topic1 & Topic3	2.25969	9.58012
Total transcript length	1.61928	5.04948
Topic3 & Topic4	1.17542	3.23949
Topic3 & Topic5	1.05129	2.86133
Topic3 & Total transcript length	0.85887	2.36049
Topic2 & Topic3	0.85835	2.35926
(Intercept)	0.826285	2.28482
Topic1 & Total transcript length	0.373428	1.45271
Topic4 & Number of calls	0.273042	1.31395
Topic3 & Minimum of patient sentiment	0.227947	1.25602
Minimum of patient sentiment	0.183414	1.20131
Topic3 & Maximum of agent sentiment	0.162487	1.17643
Topic4 & Total transcript length	0.154596	1.16719
Total transcript length & Minimum of patient sentiment	0.10758	1.11358
Interval	0.068375	1.07077
Topic2 & Maximum of agent sentiment	0.0596882	1.06151
Topic2 & Number of calls	0.0501592	1.05144
Minimum of patient sentiment & Interval	0.0475896	1.04874
Interval & Number of calls	0.0344779	1.03508
Topic5 & Interval	0.0225596	1.02282
Topic1 & Topic4	0.0203588	1.02057
Maximum of agent sentiment & Number of calls	0.0179397	1.0181
Topic1	0.00968792	1.00973
Minimum of patient sentiment & Number of calls	0.00254293	1.00255
Topic2	0	1
Topic1 & Minimum of patient sentiment	0	1
Topic1 & Maximum of agent sentiment	0	1
Topic1 & Interval	0	1
Topic2 & Interval	0	1
Topic3 & Interval	0	1
Topic4 & Minimum of patient sentiment	0	1
Topic5 & Total transcript length	0	1
Topic5 & Minimum of patient sentiment	0	1
Topic5 & Number of calls	0	1
Total transcript length & Interval	0	1
Minimum of patient sentiment & Maximum of agent sentiment	0	1
Topic1 & Number of calls	-0.0174999	0.982652
Topic2 & Minimum of patient sentiment	-0.0664029	0.935754
Topic5 & Maximum of agent sentiment	-0.0670877	0.935113
Topic2 & Topic4	-0.0756268	0.927162
Maximum of agent sentiment & Interval	-0.0791017	0.923946
Topic4 & Interval	-0.0799351	0.923176
Total transcript length & Number of calls	-0.107465	0.898108
Topic2 & Total transcript length	-0.118833	0.887956
Total transcript length & Maximum of agent sentiment	-0.148198	0.86226
Topic4 & Topic5	-0.190652	0.82642
Topic4 & Maximum of agent sentiment	-0.190669	0.826406
Maximum of agent sentiment	-0.251647	0.777519
Topic1 & Topic2	-0.279237	0.75636
Topic3 & Number of calls	-0.319619	0.726425
Topic2 & Topic5	-0.32333	0.723735
Number of calls	-0.583475	0.557956
Topic4	-0.75996	0.467685
Topic1 & Topic5	-1.18431	0.305956
Topic5	-1.62966	0.195996

## Sheet: 6 Topics+metadata
Predictors	Coefficient	Odds Ratio
Topic3	5.21721	184.419
Topic3 & Topic6	2.08367	8.0339
Total transcript length	1.3646	3.91414
Topic3 & Topic5	1.24132	3.46018
Topic3 & Topic4	1.06255	2.89375
Topic2 & Topic3	1.03941	2.82755
Topic3 & Total transcript length	0.704299	2.02243
Topic6	0.580578	1.78707
Topic2	0.556856	1.74518
(Intercept)	0.500555	1.64964
Topic1 & Topic3	0.495851	1.6419
Topic6 & Total transcript length	0.428707	1.53527
Topic4 & Total transcript length	0.29437	1.34228
Topic3 & Maximum of agent sentiment	0.283066	1.32719
Topic4 & Number of calls	0.252094	1.28672
Minimum of patient sentiment	0.13773	1.14767
Topic3 & Minimum of patient sentiment	0.121907	1.12965
Interval	0.0900719	1.09425
Total transcript length & Minimum of patient sentiment	0.0788491	1.08204
Topic2 & Maximum of agent sentiment	0.0614118	1.06334
Topic5 & Interval	0.0609682	1.06287
Minimum of patient sentiment & Interval	0.0342326	1.03483
Topic2 & Number of calls	0.0239048	1.02419
Minimum of patient sentiment & Maximum of agent sentiment	0.0197199	1.01992
Topic1 & Topic2	0.0114992	1.01157
Topic1 & Number of calls	0.0107162	1.01077
Topic2 & Interval	0.000627442	1.00063
Topic1	0	1
Topic1 & Minimum of patient sentiment	0	1
Topic1 & Maximum of agent sentiment	0	1
Topic2 & Topic5	0	1
Topic3 & Interval	0	1
Topic4 & Minimum of patient sentiment	0	1
Topic5 & Total transcript length	0	1
Topic5 & Minimum of patient sentiment	0	1
Topic6 & Minimum of patient sentiment	0	1
Topic6 & Maximum of agent sentiment	0	1
Topic6 & Interval	0	1
Topic6 & Number of calls	0	1
Maximum of agent sentiment & Number of calls	0	1
Interval & Number of calls	0	1
Topic2 & Total transcript length	-0.00331651	0.996689
Total transcript length & Interval	-0.00444714	0.995563
Topic1 & Interval	-0.00864198	0.991395
Topic1 & Total transcript length	-0.0143361	0.985766
Minimum of patient sentiment & Number of calls	-0.0149395	0.985172
Maximum of agent sentiment & Interval	-0.0191687	0.981014
Topic5 & Number of calls	-0.0352902	0.965325
Topic2 & Minimum of patient sentiment	-0.0502089	0.951031
Topic4 & Interval	-0.0636548	0.938329
Total transcript length & Number of calls	-0.0746685	0.928051
Topic5 & Maximum of agent sentiment	-0.0895338	0.914357
Total transcript length & Maximum of agent sentiment	-0.0980931	0.906564
Topic4 & Topic6	-0.130365	0.877775
Topic2 & Topic6	-0.133821	0.874746
Maximum of agent sentiment	-0.133995	0.874594
Topic1 & Topic6	-0.15331	0.857863
Topic1 & Topic4	-0.220849	0.801838
Topic4 & Maximum of agent sentiment	-0.259915	0.771117
Topic3 & Number of calls	-0.308971	0.734202
Topic1 & Topic5	-0.317106	0.728253
Topic2 & Topic4	-0.388819	0.677857
Number of calls	-0.56752	0.56693
Topic4 & Topic5	-0.806965	0.44621
Topic5 & Topic6	-0.977082	0.376408
Topic4	-1.20888	0.298532
Topic5	-1.30988	0.269852

## Sheet: 7 Topics+metadata
Predictors	Coefficient	Odds Ratio
Topic7	4.82917	125.107
Topic6 & Topic7	1.75818	5.80185
Total transcript length	1.41915	4.13359
Topic5 & Topic7	1.29184	3.63948
Topic3 & Topic7	1.26069	3.52786
Topic4 & Topic7	0.999505	2.71694
Topic2 & Topic7	0.902349	2.46539
Topic3	0.73345	2.08225
Topic7 & Total transcript length	0.572772	1.77317
Topic2	0.421058	1.52357
Topic4 & Total transcript length	0.382131	1.4654
Topic6 & Total transcript length	0.332965	1.3951
Topic4 & Number of calls	0.331262	1.39273
Topic1 & Topic7	0.317749	1.37403
Minimum of patient sentiment	0.162439	1.17638
Topic3 & Total transcript length	0.129837	1.13864
Topic7 & Maximum of agent sentiment	0.107575	1.11357
Interval	0.0914621	1.09578
Total transcript length & Minimum of patient sentiment	0.0772222	1.08028
Minimum of patient sentiment & Interval	0.0758945	1.07885
Topic7 & Minimum of patient sentiment	0.0753389	1.07825
Minimum of patient sentiment & Maximum of agent sentiment	0.0751333	1.07803
Topic7 & Interval	0.0603434	1.0622
Topic2 & Number of calls	0.0592239	1.06101
Topic2 & Maximum of agent sentiment	0.056557	1.05819
(Intercept)	0.0302469	1.03071
Topic3 & Maximum of agent sentiment	0.0247105	1.02502
Topic5 & Interval	0.0241869	1.02448
Topic4 & Minimum of patient sentiment	0.0158733	1.016
Maximum of agent sentiment & Number of calls	0.0078305	1.00786
Topic1 & Number of calls	0.00245656	1.00246
Topic6	0	1
Topic2 & Topic3	0	1
Topic2 & Total transcript length	0	1
Topic2 & Interval	0	1
Topic3 & Interval	0	1
Topic3 & Number of calls	0	1
Topic5 & Total transcript length	0	1
Topic5 & Minimum of patient sentiment	0	1
Topic6 & Minimum of patient sentiment	0	1
Topic6 & Maximum of agent sentiment	0	1
Total transcript length & Interval	0	1
Interval & Number of calls	0	1
Topic1 & Minimum of patient sentiment	-0.00142563	0.998575
Topic1 & Topic2	-0.00248062	0.997522
Topic3 & Minimum of patient sentiment	-0.00379354	0.996214
Topic1 & Maximum of agent sentiment	-0.00381701	0.99619
Topic5 & Maximum of agent sentiment	-0.0146641	0.985443
Topic6 & Interval	-0.015022	0.98509
Topic2 & Minimum of patient sentiment	-0.0259805	0.974354
Topic1 & Interval	-0.0303214	0.970134
Topic2 & Topic5	-0.030437	0.970022
Maximum of agent sentiment & Interval	-0.0322457	0.968269
Topic1 & Topic3	-0.0329983	0.96754
Topic6 & Number of calls	-0.0340013	0.96657
Topic1 & Total transcript length	-0.0477626	0.95336
Total transcript length & Maximum of agent sentiment	-0.047804	0.953321
Minimum of patient sentiment & Number of calls	-0.0490077	0.952174
Total transcript length & Number of calls	-0.0761821	0.926647
Topic5 & Number of calls	-0.0776166	0.925319
Topic4 & Interval	-0.126747	0.880956
Topic2 & Topic6	-0.135555	0.873231
Topic3 & Topic5	-0.143784	0.866075
Maximum of agent sentiment	-0.14651	0.863717
Topic1 & Topic6	-0.154105	0.857182
Topic4 & Maximum of agent sentiment	-0.184037	0.831905
Topic7 & Number of calls	-0.186595	0.82978
Topic1	-0.189682	0.827222
Topic3 & Topic6	-0.224858	0.79863
Topic1 & Topic5	-0.310111	0.733365
Topic1 & Topic4	-0.325499	0.722167
Topic3 & Topic4	-0.359985	0.697687
Topic4 & Topic6	-0.389695	0.677264
Topic2 & Topic4	-0.512912	0.59875
Number of calls	-0.56517	0.568263
Topic5 & Topic6	-0.848333	0.428128
Topic4 & Topic5	-1.09119	0.335817
Topic5	-1.26165	0.283186
Topic4	-1.56033	0.210066

## Sheet: 8 Topics+metadata
Predictors	Coefficient	Odds Ratio
Topic7	4.96219	142.906
Topic6	2.00944	7.45915
Topic6 & Topic7	1.89967	6.68368
Total transcript length	1.55371	4.72897
Topic1 & Topic7	1.29938	3.66702
Topic3 & Topic7	1.15211	3.16487
Topic3	1.14842	3.15322
Topic5 & Topic7	0.857844	2.35807
Topic2 & Topic7	0.842786	2.32283
Topic4 & Topic7	0.66493	1.94435
Topic7 & Total transcript length	0.630681	1.87889
Topic1 & Total transcript length	0.553734	1.73974
Topic2	0.530959	1.70056
Topic3 & Total transcript length	0.501177	1.65066
Topic4 & Total transcript length	0.39392	1.48278
(Intercept)	0.349528	1.4184
Topic3 & Topic4	0.343027	1.40921
Topic4 & Number of calls	0.259858	1.29675
Topic7 & Topic8	0.208271	1.23155
Topic1 & Topic6	0.183994	1.20201
Topic7 & Maximum of agent sentiment	0.179084	1.19612
Topic6 & Total transcript length	0.158272	1.17148
Minimum of patient sentiment	0.118148	1.12541
Interval	0.111738	1.11822
Topic6 & Number of calls	0.107153	1.11311
Topic2 & Maximum of agent sentiment	0.100881	1.10615
Total transcript length & Minimum of patient sentiment	0.0981008	1.10307
Topic5 & Interval	0.0907107	1.09495
Topic3 & Maximum of agent sentiment	0.0834298	1.08701
Minimum of patient sentiment & Interval	0.0799922	1.08328
Topic7 & Minimum of patient sentiment	0.04956	1.05081
Topic8 & Number of calls	0.0488898	1.0501
Topic2 & Number of calls	0.0456605	1.04672
Topic7 & Interval	0.0410069	1.04186
Topic6 & Interval	0.0314576	1.03196
Topic2 & Topic8	0.0273877	1.02777
Minimum of patient sentiment & Maximum of agent sentiment	0.021744	1.02198
Topic5 & Minimum of patient sentiment	0.0208362	1.02105
Topic2 & Interval	0.0143015	1.0144
Topic3 & Minimum of patient sentiment	0.00287596	1.00288
Topic1	0	1
Maximum of agent sentiment	0	1
Topic1 & Minimum of patient sentiment	0	1
Topic1 & Maximum of agent sentiment	0	1
Topic1 & Interval	0	1
Topic1 & Number of calls	0	1
Topic3 & Topic5	0	1
Topic4 & Minimum of patient sentiment	0	1
Topic5 & Topic6	0	1
Topic5 & Total transcript length	0	1
Topic6 & Minimum of patient sentiment	0	1
Topic6 & Maximum of agent sentiment	0	1
Topic8 & Total transcript length	0	1
Topic8 & Maximum of agent sentiment	0	1
Total transcript length & Interval	0	1
Maximum of agent sentiment & Number of calls	0	1
Topic8 & Minimum of patient sentiment	-7.66947e-05	0.999923
Topic3 & Interval	-0.000103586	0.999896
Interval & Number of calls	-0.000717355	0.999283
Topic6 & Topic8	-0.00786554	0.992165
Topic8	-0.0116975	0.988371
Topic2 & Topic3	-0.0133183	0.98677
Topic5 & Maximum of agent sentiment	-0.0205705	0.97964
Topic8 & Interval	-0.0214339	0.978794
Topic5 & Number of calls	-0.0274971	0.972878
Minimum of patient sentiment & Number of calls	-0.0331823	0.967362
Maximum of agent sentiment & Interval	-0.0332508	0.967296
Topic2 & Topic6	-0.033355	0.967195
Topic3 & Topic6	-0.0435837	0.957352
Topic2 & Total transcript length	-0.0561803	0.945369
Topic2 & Minimum of patient sentiment	-0.0623595	0.939545
Topic4 & Interval	-0.0757699	0.927029
Total transcript length & Number of calls	-0.081128	0.922076
Total transcript length & Maximum of agent sentiment	-0.0917074	0.912372
Topic4 & Maximum of agent sentiment	-0.115427	0.890985
Topic3 & Topic8	-0.167063	0.846146
Topic7 & Number of calls	-0.175087	0.839384
Topic2 & Topic5	-0.192371	0.825001
Topic4 & Topic6	-0.194315	0.823399
Topic1 & Topic2	-0.210381	0.810276
Topic3 & Number of calls	-0.219496	0.802923
Topic1 & Topic3	-0.266692	0.765909
Topic1 & Topic8	-0.277317	0.757814
Topic5 & Topic8	-0.321034	0.725399
Topic4 & Topic8	-0.334266	0.715863
Topic1 & Topic4	-0.463915	0.628817
Topic2 & Topic4	-0.530116	0.588537
Number of calls	-0.653076	0.520442
Topic5	-0.812996	0.443527
Topic1 & Topic5	-0.83404	0.434291
Topic4	-0.981994	0.374564
Topic4 & Topic5	-1.09748	0.333711

## Sheet: 9 Topics+metadata
Predictors	Coefficient	Odds Ratio
Topic7	2.89782	18.1346
Total transcript length	1.07834	2.9398
Topic6 & Topic7	0.719763	2.05395
Topic1 & Topic7	0.644243	1.90454
Topic5 & Topic7	0.555687	1.74314
Topic3 & Topic7	0.519605	1.68136
Topic2 & Topic7	0.491134	1.63417
Topic6	0.412732	1.51094
(Intercept)	0.388063	1.47412
Topic4 & Topic7	0.3288	1.3893
Topic7 & Total transcript length	0.286215	1.33138
Topic3	0.274765	1.31622
Topic3 & Total transcript length	0.259204	1.2959
Topic3 & Topic4	0.256524	1.29243
Topic7 & Topic8	0.217384	1.24282
Topic1 & Total transcript length	0.209675	1.23328
Topic4 & Total transcript length	0.193216	1.21314
Topic4 & Number of calls	0.13071	1.13964
Topic7 & Maximum of agent sentiment	0.118393	1.12569
Topic7 & Topic9	0.103577	1.10913
Total transcript length & Minimum of patient sentiment	0.0867971	1.09068
Topic9 & Number of calls	0.0788655	1.08206
Topic6 & Topic8	0.0748908	1.07777
Interval	0.0704072	1.07295
Topic6 & Total transcript length	0.0677935	1.07014
Minimum of patient sentiment	0.0507709	1.05208
Topic5 & Interval	0.0463201	1.04741
Topic2 & Interval	0.0337828	1.03436
Topic2 & Number of calls	0.0331562	1.03371
Topic2 & Topic8	0.0288987	1.02932
Topic6 & Number of calls	0.0264607	1.02681
Topic1 & Maximum of agent sentiment	0.0242324	1.02453
Topic2 & Maximum of agent sentiment	0.02211	1.02236
Topic3 & Maximum of agent sentiment	0.0185812	1.01875
Interval & Number of calls	0.0165201	1.01666
Maximum of agent sentiment & Number of calls	0.013644	1.01374
Topic6 & Interval	0.0116032	1.01167
Minimum of patient sentiment & Interval	0.0109571	1.01102
Topic5 & Minimum of patient sentiment	0.00669713	1.00672
Topic6 & Minimum of patient sentiment	0.00152425	1.00153
Topic2	0	1
Topic1 & Topic4	0	1
Topic1 & Topic6	0	1
Topic1 & Interval	0	1
Topic3 & Minimum of patient sentiment	0	1
Topic4 & Topic6	0	1
Topic4 & Minimum of patient sentiment	0	1
Topic7 & Minimum of patient sentiment	0	1
Topic7 & Interval	0	1
Topic8 & Maximum of agent sentiment	0	1
Topic8 & Number of calls	0	1
Minimum of patient sentiment & Maximum of agent sentiment	0	1
Topic6 & Maximum of agent sentiment	-6.33798e-05	0.999937
Topic3 & Topic5	-0.000242023	0.999758
Topic1 & Minimum of patient sentiment	-0.000338439	0.999662
Topic5 & Maximum of agent sentiment	-0.00132235	0.998679
Topic8 & Interval	-0.00475007	0.995261
Minimum of patient sentiment & Number of calls	-0.00604789	0.99397
Topic2 & Topic3	-0.00780479	0.992226
Topic9 & Minimum of patient sentiment	-0.00846696	0.991569
Topic3 & Topic8	-0.00988606	0.990163
Topic2 & Topic6	-0.0145515	0.985554
Topic3 & Interval	-0.0191693	0.981013
Total transcript length & Number of calls	-0.0200814	0.980119
Topic5 & Total transcript length	-0.0232223	0.977045
Topic2 & Minimum of patient sentiment	-0.025617	0.974708
Topic1 & Topic8	-0.0265235	0.973825
Topic4 & Interval	-0.027299	0.97307
Topic8 & Minimum of patient sentiment	-0.0290005	0.971416
Total transcript length & Interval	-0.0313911	0.969097
Topic1 & Number of calls	-0.0318087	0.968692
Topic5 & Topic8	-0.0330256	0.967514
Topic8 & Total transcript length	-0.0349825	0.965622
Topic2 & Topic9	-0.0466671	0.954405
Topic2 & Total transcript length	-0.0494493	0.951753
Topic4 & Maximum of agent sentiment	-0.0498609	0.951362
Topic9 & Maximum of agent sentiment	-0.054409	0.947045
Topic2 & Topic5	-0.0590296	0.942679
Topic3 & Number of calls	-0.0600008	0.941764
Maximum of agent sentiment & Interval	-0.0648539	0.937204
Topic3 & Topic6	-0.0777833	0.925165
Topic5 & Topic6	-0.0780792	0.924891
Topic9 & Total transcript length	-0.078504	0.924498
Topic1 & Topic9	-0.0806135	0.92255
Topic6 & Topic9	-0.0808566	0.922326
Maximum of agent sentiment	-0.0815009	0.921732
Total transcript length & Maximum of agent sentiment	-0.0943295	0.909983
Topic1 & Topic2	-0.0969121	0.907636
Topic4 & Topic8	-0.0978964	0.906743
Topic5 & Number of calls	-0.0986375	0.906071
Topic1 & Topic3	-0.107195	0.89835
Topic9 & Interval	-0.107791	0.897816
Topic8	-0.112205	0.893861
Topic5 & Topic9	-0.113367	0.892823
Topic7 & Number of calls	-0.139885	0.869458
Topic4 & Topic9	-0.145758	0.864367
Topic8 & Topic9	-0.175101	0.839372
Topic4 & Topic5	-0.195706	0.822254
Topic1 & Topic5	-0.213091	0.808082
Topic3 & Topic9	-0.22352	0.799699
Topic2 & Topic4	-0.256524	0.773736
Topic1	-0.260207	0.770892
Number of calls	-0.432867	0.648647
Topic9	-0.677256	0.508009
Topic5	-0.704884	0.494166
Topic4	-0.891005	0.410243

## Sheet: 10 Topics+metadata
Predictors	Coefficient	Odds Ratio
Topic7	5.25997	192.475
Total transcript length	1.53597	4.64582
Topic1 & Topic7	1.39944	4.05294
Topic2 & Topic7	1.11391	3.04624
Topic7 & Topic10	1.0969	2.99486
Topic3 & Topic7	1.06602	2.9038
Topic6 & Topic7	1.06448	2.89932
Topic5 & Topic7	0.909703	2.48359
Topic4 & Topic7	0.789244	2.20173
Topic3	0.77186	2.16379
Topic7 & Total transcript length	0.713226	2.04056
Topic2	0.584163	1.79349
Topic7 & Topic9	0.529089	1.69738
Topic4 & Total transcript length	0.44657	1.56294
Topic1 & Total transcript length	0.390257	1.47736
Topic3 & Total transcript length	0.339348	1.40403
Topic7 & Topic8	0.333252	1.3955
(Intercept)	0.303363	1.35441
Topic3 & Topic4	0.296982	1.34579
Topic6	0.296482	1.34512
Topic7 & Maximum of agent sentiment	0.259792	1.29666
Topic6 & Total transcript length	0.241124	1.27268
Topic3 & Topic5	0.177506	1.19424
Topic10	0.135647	1.14528
Minimum of patient sentiment	0.122322	1.13012
Topic9 & Number of calls	0.116691	1.12377
Total transcript length & Minimum of patient sentiment	0.109057	1.11523
Interval	0.0977241	1.10266
Topic3 & Maximum of agent sentiment	0.0974097	1.10231
Topic4 & Number of calls	0.0883924	1.09242
Minimum of patient sentiment & Interval	0.0770128	1.08006
Maximum of agent sentiment & Number of calls	0.0743641	1.0772
Topic10 & Interval	0.0696291	1.07211
Topic6 & Number of calls	0.0641878	1.06629
Topic7 & Minimum of patient sentiment	0.0601604	1.06201
Topic2 & Topic8	0.0434817	1.04444
Topic2 & Maximum of agent sentiment	0.0410222	1.04188
Topic10 & Number of calls	0.0381005	1.03884
Topic5 & Interval	0.0318977	1.03241
Topic8 & Maximum of agent sentiment	0.0222486	1.0225
Minimum of patient sentiment & Maximum of agent sentiment	0.0139549	1.01405
Topic6 & Interval	0.00338968	1.0034
Topic5 & Minimum of patient sentiment	0.00240509	1.00241
Topic2 & Topic6	0.000480938	1.00048
Topic8	0	1
Maximum of agent sentiment	0	1
Topic1 & Topic3	0	1
Topic1 & Topic6	0	1
Topic1 & Topic10	0	1
Topic1 & Minimum of patient sentiment	0	1
Topic1 & Maximum of agent sentiment	0	1
Topic1 & Interval	0	1
Topic2 & Topic3	0	1
Topic2 & Topic5	0	1
Topic2 & Interval	0	1
Topic2 & Number of calls	0	1
Topic3 & Topic6	0	1
Topic3 & Topic10	0	1
Topic3 & Minimum of patient sentiment	0	1
Topic3 & Interval	0	1
Topic4 & Minimum of patient sentiment	0	1
Topic5 & Topic10	0	1
Topic5 & Total transcript length	0	1
Topic6 & Minimum of patient sentiment	0	1
Topic6 & Maximum of agent sentiment	0	1
Topic7 & Interval	0	1
Topic8 & Total transcript length	0	1
Topic8 & Number of calls	0	1
Topic9 & Minimum of patient sentiment	0	1
Topic10 & Total transcript length	0	1
Topic10 & Maximum of agent sentiment	0	1
Interval & Number of calls	0	1
Total transcript length & Interval	-0.00414573	0.995863
Topic2 & Total transcript length	-0.00867888	0.991359
Topic8 & Minimum of patient sentiment	-0.0115893	0.988478
Topic2 & Minimum of patient sentiment	-0.0329442	0.967593
Topic9 & Maximum of agent sentiment	-0.0331342	0.967409
Topic10 & Minimum of patient sentiment	-0.0354204	0.9652
Topic4 & Maximum of agent sentiment	-0.0382421	0.96248
Topic1 & Number of calls	-0.0394925	0.961277
Topic8 & Interval	-0.0420721	0.958801
Topic5 & Maximum of agent sentiment	-0.0461038	0.954943
Maximum of agent sentiment & Interval	-0.0507092	0.950555
Minimum of patient sentiment & Number of calls	-0.0537758	0.947645
Topic3 & Topic8	-0.054186	0.947256
Topic2 & Topic9	-0.0576389	0.943991
Topic8 & Topic10	-0.0579856	0.943664
Topic4 & Interval	-0.0602379	0.94154
Total transcript length & Number of calls	-0.0613187	0.940523
Topic9 & Total transcript length	-0.0658012	0.936317
Topic1 & Topic9	-0.0814636	0.921766
Topic9 & Topic10	-0.0829071	0.920437
Topic6 & Topic8	-0.090949	0.913064
Topic5 & Number of calls	-0.0946598	0.909682
Topic9 & Interval	-0.102247	0.902806
Topic3 & Topic9	-0.130605	0.877565
Total transcript length & Maximum of agent sentiment	-0.133687	0.874864
Topic6 & Topic9	-0.141029	0.868464
Topic8 & Topic9	-0.148223	0.862239
Topic1 & Topic2	-0.155803	0.855728
Topic1 & Topic8	-0.175345	0.839168
Topic3 & Number of calls	-0.177384	0.837458
Topic5 & Topic8	-0.18132	0.834169
Topic1	-0.183485	0.832365
Topic9	-0.19483	0.822975
Topic6 & Topic10	-0.245698	0.782159
Topic7 & Number of calls	-0.306129	0.736291
Topic4 & Topic8	-0.33511	0.715259
Topic4 & Topic9	-0.352648	0.702824
Topic2 & Topic10	-0.376755	0.686084
Topic2 & Topic4	-0.386471	0.679451
Topic5 & Topic9	-0.393573	0.674642
Topic4 & Topic6	-0.42116	0.656285
Topic5 & Topic6	-0.515288	0.597328
Topic1 & Topic4	-0.527479	0.590091
Topic4 & Topic5	-0.594281	0.551959
Topic4 & Topic10	-0.597857	0.549989
Number of calls	-0.708992	0.49214
Topic5	-0.891226	0.410153
Topic1 & Topic5	-0.976483	0.376633
Topic4	-1.04844	0.350486

## Sheet: 11 Topics+metadata
Predictors	Coefficient	Odds Ratio
Topic7	5.42111	226.13
Topic3 & Topic7	1.54142	4.67122
Total transcript length	1.51934	4.56922
Topic1 & Topic7	1.40986	4.09538
Topic3	1.15817	3.18409
Topic6 & Topic7	1.09658	2.99391
Topic2 & Topic7	1.08494	2.95928
Topic7 & Topic11	1.07349	2.92557
Topic7 & Topic10	0.986694	2.68235
Topic5 & Topic7	0.860122	2.36345
(Intercept)	0.68059	1.97504
Topic7 & Total transcript length	0.676374	1.96673
Topic4 & Topic7	0.639031	1.89464
Topic11	0.519482	1.68116
Topic6	0.50016	1.64899
Topic2	0.463371	1.58942
Topic1 & Total transcript length	0.439415	1.5518
Topic3 & Total transcript length	0.431842	1.54009
Topic3 & Topic4	0.389223	1.47583
Topic7 & Topic8	0.359919	1.43321
Topic4 & Total transcript length	0.352628	1.4228
Topic6 & Total transcript length	0.209506	1.23307
Topic3 & Topic5	0.187197	1.20586
Topic9 & Topic11	0.186772	1.20535
Topic7 & Topic9	0.14725	1.15864
Interval	0.143654	1.15448
Topic7 & Maximum of agent sentiment	0.125254	1.13344
Minimum of patient sentiment	0.123536	1.13149
Maximum of agent sentiment & Number of calls	0.120846	1.12845
Topic9 & Number of calls	0.120273	1.12781
Topic4 & Number of calls	0.107754	1.11377
Total transcript length & Minimum of patient sentiment	0.0949991	1.09966
Topic7 & Minimum of patient sentiment	0.0908064	1.09506
Topic5 & Interval	0.0791445	1.08236
Topic2 & Topic3	0.0747504	1.07762
Topic10 & Interval	0.0613437	1.06326
Topic3 & Maximum of agent sentiment	0.0606108	1.06249
Topic11 & Number of calls	0.0460473	1.04712
Minimum of patient sentiment & Interval	0.0384282	1.03918
Topic11 & Maximum of agent sentiment	0.0327066	1.03325
Topic11 & Total transcript length	0.0284182	1.02883
Topic9 & Topic10	0.0217205	1.02196
Topic2 & Interval	0.0183865	1.01856
Topic6 & Minimum of patient sentiment	0.0177494	1.01791
Topic2 & Topic8	0.0177379	1.0179
Topic2 & Maximum of agent sentiment	0.0156812	1.0158
Minimum of patient sentiment & Maximum of agent sentiment	0.0136072	1.0137
Topic10 & Number of calls	0.00893707	1.00898
Topic7 & Interval	0.00630148	1.00632
Topic6 & Interval	0.00172795	1.00173
Topic8	0	1
Topic1 & Topic3	0	1
Topic1 & Topic6	0	1
Topic1 & Topic11	0	1
Topic1 & Minimum of patient sentiment	0	1
Topic1 & Maximum of agent sentiment	0	1
Topic1 & Interval	0	1
Topic2 & Topic5	0	1
Topic2 & Topic6	0	1
Topic2 & Total transcript length	0	1
Topic2 & Number of calls	0	1
Topic3 & Topic8	0	1
Topic3 & Topic11	0	1
Topic3 & Minimum of patient sentiment	0	1
Topic4 & Minimum of patient sentiment	0	1
Topic5 & Topic10	0	1
Topic5 & Total transcript length	0	1
Topic5 & Minimum of patient sentiment	0	1
Topic6 & Topic8	0	1
Topic6 & Maximum of agent sentiment	0	1
Topic6 & Number of calls	0	1
Topic8 & Maximum of agent sentiment	0	1
Topic9 & Minimum of patient sentiment	0	1
Topic10 & Total transcript length	0	1
Topic10 & Minimum of patient sentiment	0	1
Topic10 & Maximum of agent sentiment	0	1
Topic11 & Interval	0	1
Interval & Number of calls	0	1
Total transcript length & Interval	-0.00256082	0.997442
Topic5 & Maximum of agent sentiment	-0.00795009	0.992081
Topic3 & Topic10	-0.00921172	0.990831
Topic3 & Interval	-0.00996219	0.990087
Topic8 & Topic11	-0.0105871	0.989469
Topic8 & Number of calls	-0.0107489	0.989309
Topic11 & Minimum of patient sentiment	-0.0124073	0.987669
Topic4 & Interval	-0.0140859	0.986013
Topic8 & Total transcript length	-0.0149015	0.985209
Topic1 & Topic10	-0.0157353	0.984388
Topic8 & Minimum of patient sentiment	-0.0252144	0.975101
Topic2 & Minimum of patient sentiment	-0.0260156	0.97432
Topic2 & Topic9	-0.0308566	0.969615
Topic5 & Topic9	-0.0310852	0.969393
Minimum of patient sentiment & Number of calls	-0.0380132	0.9627
Maximum of agent sentiment	-0.0382878	0.962436
Topic3 & Topic6	-0.0391633	0.961594
Topic8 & Interval	-0.0398087	0.960973
Total transcript length & Number of calls	-0.0409568	0.959871
Topic4 & Maximum of agent sentiment	-0.0610716	0.940756
Topic9 & Maximum of agent sentiment	-0.072059	0.930476
Topic9 & Total transcript length	-0.0748706	0.927864
Topic10 & Topic11	-0.0786144	0.924396
Topic5 & Topic8	-0.0906749	0.913315
Topic2 & Topic11	-0.0928124	0.911364
Total transcript length & Maximum of agent sentiment	-0.0965195	0.907992
Topic6 & Topic11	-0.108797	0.896913
Topic1 & Number of calls	-0.109598	0.896194
Topic8 & Topic10	-0.118956	0.887847
Topic6 & Topic10	-0.120092	0.886839
Maximum of agent sentiment & Interval	-0.129484	0.878548
Topic1 & Topic8	-0.135169	0.873569
Topic1 & Topic2	-0.146288	0.863909
Topic1	-0.153618	0.8576
Topic10	-0.174263	0.840076
Topic8 & Topic9	-0.181523	0.833999
Topic5 & Topic6	-0.181928	0.833661
Topic9 & Interval	-0.182644	0.833065
Topic1 & Topic9	-0.189007	0.82778
Topic5 & Number of calls	-0.192854	0.824603
Topic3 & Number of calls	-0.204252	0.815257
Topic4 & Topic11	-0.206331	0.813564
Topic4 & Topic6	-0.221285	0.801489
Topic6 & Topic9	-0.229447	0.794973
Topic3 & Topic9	-0.251027	0.778001
Topic2 & Topic4	-0.301443	0.73975
Topic4 & Topic9	-0.309607	0.733735
Topic4 & Topic8	-0.316963	0.728357
Topic7 & Number of calls	-0.324769	0.722694
Topic5 & Topic11	-0.335995	0.714627
Topic2 & Topic10	-0.365914	0.693563
Topic4 & Topic5	-0.453568	0.635357
Topic1 & Topic4	-0.482147	0.617456
Topic9	-0.508904	0.601154
Topic5	-0.653415	0.520266
Topic4 & Topic10	-0.665898	0.513812
Number of calls	-0.691014	0.501068
Topic1 & Topic5	-0.703785	0.494709
Topic4	-1.32661	0.265376

## Sheet: 12 Topics+metadata
Predictors	Coefficient	Odds Ratio
Topic7	5.37363	215.643
Topic3 & Topic7	2.32022	10.1779
Topic3	2.12294	8.35563
Topic1 & Topic7	1.49666	4.46675
Topic6 & Topic7	1.49384	4.45419
Topic6	1.37329	3.94832
Total transcript length	1.09392	2.98594
Topic7 & Topic12	0.891055	2.4377
Topic7 & Topic11	0.887406	2.42882
Topic5 & Topic7	0.874031	2.39655
Topic2 & Topic7	0.818421	2.26692
Topic7 & Topic10	0.693787	2.00128
(Intercept)	0.660826	1.93639
Topic7 & Topic8	0.586944	1.79848
Topic3 & Topic6	0.466505	1.59441
Topic7 & Total transcript length	0.427924	1.53407
Topic12	0.313216	1.36782
Topic4 & Number of calls	0.29471	1.34274
Minimum of patient sentiment	0.24687	1.28001
Topic1 & Total transcript length	0.233701	1.26327
Topic12 & Total transcript length	0.209542	1.23311
Topic3 & Topic8	0.189865	1.20909
Topic7 & Minimum of patient sentiment	0.188698	1.20768
Topic2 & Number of calls	0.181408	1.1989
Topic3 & Topic5	0.173711	1.18971
Topic5 & Topic10	0.16971	1.18496
Topic7 & Topic9	0.155734	1.16852
Topic2 & Topic6	0.140095	1.15038
Topic7 & Maximum of agent sentiment	0.139078	1.14921
Topic4 & Total transcript length	0.126961	1.13537
Topic9 & Number of calls	0.11869	1.12602
Topic4 & Minimum of patient sentiment	0.118349	1.12564
Topic12 & Number of calls	0.104358	1.11
Topic10 & Number of calls	0.102135	1.10753
Interval	0.100422	1.10564
Topic2 & Topic3	0.0880092	1.092
Maximum of agent sentiment & Number of calls	0.078681	1.08186
Topic6 & Total transcript length	0.0770963	1.08015
Topic11 & Total transcript length	0.0626112	1.06461
Topic7 & Interval	0.0604723	1.06234
Topic2 & Topic9	0.0587053	1.06046
Interval & Number of calls	0.0427851	1.04371
Topic6 & Topic8	0.0413017	1.04217
Topic6 & Number of calls	0.0346579	1.03527
Topic3 & Maximum of agent sentiment	0.0324177	1.03295
Total transcript length & Minimum of patient sentiment	0.0235052	1.02378
Minimum of patient sentiment & Interval	0.0201541	1.02036
Topic3 & Topic12	0.0194059	1.0196
Topic9 & Topic10	0.0151493	1.01526
Topic2 & Topic5	0.0116875	1.01176
Topic10 & Interval	0.0107863	1.01084
Topic10 & Total transcript length	0.0100371	1.01009
Topic1 & Maximum of agent sentiment	0.00756469	1.00759
Topic10 & Minimum of patient sentiment	0.00361631	1.00362
Topic5 & Maximum of agent sentiment	0.00179677	1.0018
Topic12 & Maximum of agent sentiment	0.000761199	1.00076
Topic1	0	1
Topic2	0	1
Topic8	0	1
Topic11	0	1
Topic1 & Topic2	0	1
Topic1 & Topic3	0	1
Topic1 & Topic6	0	1
Topic1 & Topic12	0	1
Topic1 & Minimum of patient sentiment	0	1
Topic1 & Interval	0	1
Topic2 & Topic8	0	1
Topic2 & Topic12	0	1
Topic2 & Minimum of patient sentiment	0	1
Topic2 & Interval	0	1
Topic3 & Topic11	0	1
Topic3 & Minimum of patient sentiment	0	1
Topic3 & Interval	0	1
Topic4 & Topic6	0	1
Topic4 & Topic7	0	1
Topic5 & Topic6	0	1
Topic5 & Topic8	0	1
Topic5 & Topic9	0	1
Topic5 & Total transcript length	0	1
Topic5 & Interval	0	1
Topic6 & Topic9	0	1
Topic6 & Topic10	0	1
Topic6 & Minimum of patient sentiment	0	1
Topic6 & Maximum of agent sentiment	0	1
Topic6 & Interval	0	1
Topic8 & Minimum of patient sentiment	0	1
Topic8 & Number of calls	0	1
Topic9 & Topic12	0	1
Topic11 & Maximum of agent sentiment	0	1
Topic11 & Interval	0	1
Topic12 & Minimum of patient sentiment	0	1
Total transcript length & Maximum of agent sentiment	0	1
Total transcript length & Interval	0	1
Total transcript length & Number of calls	0	1
Minimum of patient sentiment & Maximum of agent sentiment	0	1
Topic2 & Maximum of agent sentiment	-0.00679102	0.993232
Topic8 & Maximum of agent sentiment	-0.00700564	0.993019
Topic5 & Topic12	-0.00872726	0.991311
Topic3 & Total transcript length	-0.00986093	0.990188
Topic9 & Minimum of patient sentiment	-0.0103609	0.989693
Topic2 & Topic11	-0.011952	0.988119
Topic10 & Maximum of agent sentiment	-0.0121833	0.987891
Topic11 & Minimum of patient sentiment	-0.0149209	0.98519
Topic12 & Interval	-0.0159171	0.984209
Topic2 & Total transcript length	-0.0166717	0.983467
Topic1 & Topic9	-0.0185704	0.981601
Topic8 & Topic10	-0.0221602	0.978084
Topic1 & Number of calls	-0.0237893	0.976491
Topic3 & Topic9	-0.0298234	0.970617
Topic6 & Topic12	-0.0321512	0.96836
Topic9 & Maximum of agent sentiment	-0.0351534	0.965457
Topic4 & Maximum of agent sentiment	-0.0415699	0.959282
Topic3 & Number of calls	-0.0458205	0.955213
Topic5 & Number of calls	-0.0480259	0.953109
Topic8 & Topic12	-0.0486114	0.952551
Topic8 & Interval	-0.054279	0.947168
Topic1 & Topic8	-0.0569625	0.94463
Topic4 & Topic11	-0.0591509	0.942565
Topic5 & Minimum of patient sentiment	-0.0653577	0.936732
Topic8 & Total transcript length	-0.0689356	0.933387
Topic1 & Topic11	-0.0779984	0.924966
Topic1 & Topic10	-0.0806685	0.922499
Minimum of patient sentiment & Number of calls	-0.0851405	0.918383
Maximum of agent sentiment	-0.0905836	0.913398
Topic3 & Topic4	-0.0995514	0.905243
Topic8 & Topic9	-0.100291	0.904574
Topic6 & Topic11	-0.102845	0.902267
Topic8 & Topic11	-0.104004	0.901222
Topic4 & Topic12	-0.114353	0.891943
Topic4 & Interval	-0.125673	0.881903
Maximum of agent sentiment & Interval	-0.126206	0.881433
Topic9 & Total transcript length	-0.131255	0.876994
Topic9 & Interval	-0.131817	0.876502
Topic11 & Number of calls	-0.13223	0.876139
Topic9	-0.137196	0.871799
Topic10 & Topic12	-0.159014	0.852984
Topic1 & Topic5	-0.160869	0.851404
Topic9 & Topic11	-0.201552	0.817461
Topic3 & Topic10	-0.203707	0.815702
Topic4 & Topic9	-0.211842	0.809092
Topic5	-0.240564	0.786185
Topic4 & Topic5	-0.249188	0.779434
Topic5 & Topic11	-0.251354	0.777747
Topic2 & Topic10	-0.257067	0.773317
Topic10 & Topic11	-0.281132	0.754929
Topic11 & Topic12	-0.331346	0.717957
Topic7 & Number of calls	-0.44584	0.640286
Topic10	-0.46769	0.626448
Topic2 & Topic4	-0.503221	0.60458
Topic4 & Topic10	-0.54711	0.578619
Number of calls	-0.605271	0.545927
Topic1 & Topic4	-0.722228	0.485669
Topic4 & Topic8	-0.753808	0.470571
Topic4	-3.05745	0.0470076

[truncated: 3 more sheets: 13 Topics+metadata, 14 Topics+metadata, 15 Topics+metadata]
