# Supplementary material for: Predicting patient enrollment in a telephone-based principal care management service using topic modeling
Source: PLOS Digit Health. 2025 Sep 18;4(9):e0000992. doi: 10.1371/journal.pdig.0000992 (PMC12445525; doi:10.1371/journal.pdig.0000992)
Supplement: S4 Appendix — This is the odds ratio score for the 5 topics model in the topic+metadata model. (XLSX) [file pdig.0000992.s005.xlsx]

## Sheet: coef.lg3.net.inter.stm.5
Variables	Coefficient	Odds ratio	odds.per.baseline
Topic 5.3	4.659	105.528	46.1865
Topic 5.1:Topic 5.3	2.26	9.58	4.19295
Total words	1.619	5.049	2.21001
Topic 5.3:Topic 5.4	1.175	3.239	1.41783
Topic 5.3:Topic 5.5	1.051	2.861	1.25233
Topic 3:Total words	0.859	2.36	1.03312
Topic2:Topic 3	0.858	2.359	1.03258
(Intercept)	0.826	2.285	1
Topic1:Total words	0.373	1.453	0.635809
Topic 4:Number of calls	0.273	1.314	0.575081
Topic 3:Min of Cust Sent	0.228	1.256	0.549724
Min of Cust Sent	0.183	1.201	0.525781
Topic 3:Max of Agent Sent	0.162	1.176	0.514892
Topic 4:Total words	0.155	1.167	0.510845
Total words:Min of Cust Sent	0.108	1.114	0.487383
Interval	0.068	1.071	0.468645
Topic2:Max of Agent Sent	0.06	1.062	0.464591
Topic2:Number of calls	0.05	1.051	0.460185
Min of Cust Sent:Interval	0.048	1.049	0.459004
Interval:Number of calls	0.034	1.035	0.453025
Topic 5:Interval	0.023	1.023	0.447658
Topic1:Topic 4	0.02	1.021	0.446674
Max of Agent Sent:Number of calls	0.018	1.018	0.445595
Topic1	0.01	1.01	0.441933
Min of Cust Sent:Number of calls	0.003	1.003	0.438786
Topic2	0	1	0.437672
Topic1:Min of Cust Sent	0	1	0.437672
Topic1:Max of Agent Sent	0	1	0.437672
Topic1:Interval	0	1	0.437672
Topic2:Interval	0	1	0.437672
Topic 3:Interval	0	1	0.437672
Topic 4:Min of Cust Sent	0	1	0.437672
Topic 5:Total words	0	1	0.437672
Topic 5:Min of Cust Sent	0	1	0.437672
Topic 5:Number of calls	0	1	0.437672
Total words:Interval	0	1	0.437672
Min of Cust Sent:Max of Agent Sent	0	1	0.437672
Topic1:Number of calls	-0.017	0.983	0.430079
Topic2:Min of Cust Sent	-0.066	0.936	0.409553
Topic 5:Max of Agent Sent	-0.067	0.935	0.409273
Topic2:Topic 4	-0.076	0.927	0.405793
Max of Agent Sent:Interval	-0.079	0.924	0.404385
Topic 4:Interval	-0.08	0.923	0.404048
Total words:Number of calls	-0.107	0.898	0.393077
Topic2:Total words	-0.119	0.888	0.388634
Total words:Max of Agent Sent	-0.148	0.862	0.377387
Topic 4:Topic 5	-0.191	0.826	0.361701
Topic 4:Max of Agent Sent	-0.191	0.826	0.361695
Max of Agent Sent	-0.252	0.778	0.340298
Topic1:Topic2	-0.279	0.756	0.331038
Topic 3:Number of calls	-0.32	0.726	0.317936
Topic 5.2:Topic 5.5	-0.323	0.724	0.316758
Number of calls	-0.583	0.558	0.244202
Topic 5.4	-0.76	0.468	0.204693
Topic 5.1:Topic 5.5	-1.184	0.306	0.133908
Topic 5.5	-1.63	0.196	0.0857818
