# Supplementary material for: Predicting patient enrollment in a telephone-based principal care management service using topic modeling
Source: PLOS Digit Health. 2025 Sep 18;4(9):e0000992. doi: 10.1371/journal.pdig.0000992 (PMC12445525; doi:10.1371/journal.pdig.0000992)
Supplement: S5 Appendix — (XLSX) [file pdig.0000992.s006.xlsx]

## Sheet: Read me
						Correlation plot
	Dictionary
	Short name	Full name	Details
	total_dl	Total transcript length	This is the cumulative word count from all transcripts in the patient’s call history.
	FU_Needed	Percentage of follow up calls	Percentage of calls that are labeled as "Follow Up Needed" out of the total number of calls received by patients.
	min_cust	Minimum of patient sentiment	The minimum of the patient’s overall sentiment throughout the calls received by the patient
	max_agent	Maximum of agent sentiment	The highest sentiment score expressed by the agent throughout calls with a particular patient.
	interval	Interval	Interval refers to the gap in days between the most recent call received by the patient and the penultimate call within the enrollment period
	ptg_used_call	Percentage of answered calls	The percentage of answered calls out of the total number of calls received by patients.
	num_call_ori	Number of calls	The number of calls denotes the total number of calls received by patients, including voicemails.

## Sheet: Odds Ratio
Feature	Coefficient	Odds Ratio
Total transcript length	1.68055	5.36853
Number of calls	0.571818	1.77148
Percentage of answered calls	0.464715	1.59156
Total transcript length & Minimum of patient sentimet	0.379071	1.46093
Percentage of answered calls & Number of calls	0.322754	1.38093
Percentage of follow up calls & Percentage of answered calls	0.243572	1.2758
Percentage of follow up calls & Number of calls	0.231973	1.26109
Minimum of patient sentimet	0.203403	1.22557
Percentage of follow up calls & Interval	0.162431	1.17637
Percentage of follow up calls & Maximum of agent sentiment	0.139855	1.15011
Interval	0.0288311	1.02925
(Intercept)	0.00714298	1.00717
Minimum of patient sentimet & Interval	0.00131417	1.00132
Minimum of patient sentimet & Number of calls	-0.000256444	0.999744
Total transcript length & Maximum of agent sentiment	-0.00710141	0.992924
Maximum of agent sentiment & Interval	-0.016997	0.983147
Minimum of patient sentimet & Percentage of answered calls	-0.0209737	0.979245
Maximum of agent sentiment & Percentage of answered calls	-0.0549704	0.946513
Total transcript length & Interval	-0.0991209	0.905633
Minimum of patient sentimet & Maximum of agent sentiment	-0.104863	0.900448
Maximum of agent sentiment & Number of calls	-0.108322	0.897338
Maximum of agent sentiment	-0.138362	0.870784
Total transcript length & Number of calls	-0.138381	0.870767
Total transcript length & Percentage of answered calls	-0.158114	0.853753
Interval & Number of calls	-0.16105	0.85125
Percentage of follow up calls & Minimum of patient sentimet	-0.262609	0.769043
Interval & Percentage of answered calls	-0.270552	0.762958
Total transcript length & Percentage of follow up calls	-0.57472	0.562862
Percentage of follow up calls	-2.19022	0.111892
