# Supplementary material for: Predicting patient enrollment in a telephone-based principal care management service using topic modeling
Source: PLOS Digit Health. 2025 Sep 18;4(9):e0000992. doi: 10.1371/journal.pdig.0000992 (PMC12445525; doi:10.1371/journal.pdig.0000992)
Supplement: S6 Appendix — This is the odds ratio score for the 5 topics model in the topic+metadata model with Topic 5.5 removed. (CSV) [file pdig.0000992.s007.csv]

	coef	odds_ratio	odds.per.baseline
total_dl	1.89930334	6.681238267	4.689523201
Topic3:num_call_ori	0.843936704	2.325503801	1.632257913
Topic4:num_call_ori	0.605714723	1.832561514	1.286264521
Topic1:num_call_ori	0.541202713	1.718071967	1.205904958
Topic2:num_call_ori	0.535679572	1.708608971	1.199262934
(Intercept)	0.353972425	1.4247159	1
min_cust	0.171160229	1.186680874	0.832924567
total_dl:min_cust	0.108373573	1.114464002	0.782235954
interval	0.079150907	1.082367647	0.759707705
interval:min_cust	0.058314363	1.060048183	0.7440418
num_call_ori:interval	0.029517624	1.029957587	0.722921382
Topic1:Topic3	0.029387452	1.029823524	0.722827284
num_call_ori:max_agent	0.014521128	1.014627072	0.71216098
Topic1:interval	0.012808171	1.012890547	0.710942124
num_call_ori:min_cust	0.003013073	1.003017617	0.70401237
Topic4:interval	0	1	0.701894322
min_cust:max_agent	0	1	0.701894322
total_dl:interval	-0.007355754	0.992671234	0.696750302
Topic2:interval	-0.013029646	0.987054872	0.69280821
interval:max_agent	-0.082811953	0.920524232	0.646110732
Topic3:min_cust	-0.113096469	0.893064503	0.626836903
Topic4:min_cust	-0.114786406	0.891556555	0.625778483
Topic1:min_cust	-0.127463283	0.880325739	0.617895637
Topic2:max_agent	-0.128888603	0.879071886	0.617015565
total_dl:num_call_ori	-0.143378469	0.866426092	0.608139554
Topic3:interval	-0.144871863	0.865133141	0.607232039
Topic2:Topic3	-0.188296105	0.828369386	0.581427768
Topic2:min_cust	-0.188948752	0.82782893	0.581048426
Topic3:Topic4	-0.206696422	0.813266502	0.57082714
Topic1:max_agent	-0.208302033	0.81196176	0.569911349
total_dl:max_agent	-0.208913756	0.811465216	0.569562828
max_agent	-0.250413866	0.77847853	0.54640966
Topic2:Topic4	-0.330849568	0.718313218	0.504179969
Topic1:Topic2	-0.355560898	0.700780267	0.49187369
Topic4:max_agent	-0.379934739	0.68390604	0.480029766
Topic3:max_agent	-0.512171418	0.599193067	0.420570211
num_call_ori	-0.617516696	0.539281977	0.378518958
Topic1:Topic4	-0.670469147	0.511468568	0.358996883
Topic1:total_dl	-1.089110441	0.336515711	0.236198467
Topic3:total_dl	-1.475494224	0.228665687	0.160499147
Topic2:total_dl	-1.484330982	0.226653925	0.159087103
Topic4:total_dl	-1.886531076	0.151596775	0.106404916
Topic2	-4.58955139	0.010157414	0.007129431
Topic1	-5.598872584	0.003702035	0.002598437
Topic3	-6.443295518	0.001591154	0.001116822
Topic4	-7.529175819	0.000537181	0.000377044
